# Supplementary material for: TSA Promotes CRISPR/Cas9 Editing Efficiency and Expression of Cell Division-Related Genes from Plant Protoplasts
Source: Int J Mol Sci. 2021 Jul 22;22(15):7817. doi: 10.3390/ijms22157817 (PMC8346083; doi:10.3390/ijms22157817)
Supplement: Supplementary file 1 [file ijms-22-07817-s001.zip]

Archive with 2 entries (2 files):
- supplementary excel data.xlsx
- Supplementary-R.pdf
