# Supplementary material for: TSA Promotes CRISPR/Cas9 Editing Efficiency and Expression of Cell Division-Related Genes from Plant Protoplasts
Source: Int J Mol Sci. 2021 Jul 22;22(15):7817. doi: 10.3390/ijms22157817 (PMC8346083; doi:10.3390/ijms22157817)
Supplement: Supplementary file 1 [file ijms-22-07817-s001.zip › supplementary excel data.xlsx]

## Sheet: LsSOC1(1st,DMSO)
#ID	WT Sequence	RGEN Treated Sequence	Length	Count	Type	HDR
1	TTTTATAACTTCTTTTTTGAATAGAGTGAAACCTTAAATTTTTTGGAAGATGGTGAGAGGGAAGACTCAAATGCGGAGGATTGAAAATGCTACAAGTAGACAAGTGACCTTCTCCA	TTTTATAACTTCTTTTTTGAATAGAGTGAAACCTTAAATTTTTTGGAAGATGGTGAGAGGGAAGACTCAAATGCGGAGGATTGAAAATGCTACAAGTAGACAAGTGACCTTCTCCA	116	44884	WT or Sub	N/A
2	TTTTATAACTTCTTTTTTGAATAGAGTGAAACCTTAAATTTTTTGGAAGATGGTGAGAGGGAAGACTCAAATG-CGGAGGATTGAAAATGCTACAAGTAGACAAGTGACCTTCTCCA	TTTTATAACTTCTTTTTTGAATAGAGTGAAACCTTAAATTTTTTGGAAGATGGTGAGAGGGAAGACTCAAATGTCGGAGGATTGAAAATGCTACAAGTAGACAAGTGACCTTCTCCA	117	556	Ins	N/A
3	TTTTATAACTTCTTTTTTGAATAGAGTGAAACCTTAAATTTTTTGGAAGATGGTGAGAGGGAAGACTCAAATGCGGAGGATTGAAAATGCTACAAGTAGACAAGTGACCTTCTCCA	TTTTATAACTTCTTTTTTGAATAGAGTGAAACCTTAAATTTTTTGGAAGATGGTGAGAGGGAAGACTCAAATGCGGAGGATTGAAAATGCTACAAGTAGACCAGTGACCTTCTCCA	116	289	WT or Sub	N/A
4	TTTTATAACTTCTTTTTTGAATAGAGTGAAACCTTAAATTTTTTGGAAGATGGTGAGAGGGAAGACTCAAATGCGGAGGATTGAAAATGCTACAAGTAGACAAGTGACCTTCTCCA	TTTTATAACTTCTTTTTTGAATAGAGTGAAACCTTAAA-TTTTTGGAAGATGGTGAGAGGGAAGACTCAAATGCGGAGGATTGAAAATGCTACAAGTAGACAAGTGACCTTCTCCA	115	265	WT or Sub	N/A
5	TTTTATAACTTCTTTTTTGAATAGAGTGAAACCTTAAATTTTTTGGAAGATGGTGAGAGGGAAGACTCAAATGCGGAGGATTGAAAATGCTACAAGTAGACAAGTGACCTTCTCCA	TTTTATAACTTCTTTTTTGAATAGAGTGAAGCCTTAAATTTTTTGGAAGATGGTGAGAGGGAAGACTCAAATGCGGAGGATTGAAAATGCTACAAGTAGACAAGTGACCTTCTCCA	116	185	WT or Sub	N/A
6	TTTTATAACTTCTTTTTTGAATAGAGTGAAACCTTAAATTTTTTGGAAGATGGTGAGAGGGAAGACTCAAATGCGGAGGATTGAAAATGCTACAAGTAGACAAGTGACCTTCTCCA	TTTTATAACTTCTTTTTTGAATAGAGTGAAACCTTAAATTTTTTGGAAGATGGTGAGAGGGAAGACTCAAATGCGGAGGATTGAAAATGCTGCAAGTAGACAAGTGACCTTCTCCA	116	149	WT or Sub	N/A
7	TTTTATAACTTCTTTTTTGAATAGAGTGAAACCTTAAATTTTTTGGAAGATGGTGAGAGGGAAGACTCAAATGCGGAGGATTGAAAATGCTACAAGTAGACAAGTGACCTTCTCCA	TTTTATAACTTCTTTTTTGAATAGAGTGAAACCTTAAATTTTTTGGAAGATGGCGAGAGGGAAGACTCAAATGCGGAGGATTGAAAATGCTACAAGTAGACAAGTGACCTTCTCCA	116	137	WT or Sub	N/A
8	TTTTATAACTTCTTTTTTGAATAGAGTGAAACCTTAAATTTTTTGGAAGATGGTGAGAGGGAAGACTCAAATGCGGAGGATTGAAAATGCTACAAGTAGACAAGTGACCTTCTCCA	TTTTATAACTTCTTTTTTGAATAGAGTGAAACCTTAAATTTTTTGGAAGATGGTGAGAGGGAAGACCCAAATGCGGAGGATTGAAAATGCTACAAGTAGACAAGTGACCTTCTCCA	116	134	WT or Sub	N/A
9	TTTTATAACTTCTTTTTTGAATAGAGTGAAACCTTAAATTTTTTGGAAGATGGTGAGAGGGAAGACTCAAAT-GCGGAGGATTGAAAATGCTACAAGTAGACAAGTGACCTTCTCCA	TTTTATAACTTCTTTTTTGAATAGAGTGAAACCTTAAATTTTTTGGAAGATGGTGAGAGGGAAGACTCAAATGGCGGAGGATTGAAAATGCTACAAGTAGACAAGTGACCTTCTCCA	117	134	Ins	N/A
10	TTTTATAACTTCTTTTTTGAATAGAGTGAAACCTTAAATTTTTTGGAAGATGGTGAGAGGGAAGACTCAAATGCGGAGGATTGAAAATGCTACAAGTAGACAAGTGACCTTCTCCA	TTTTATAACTTCTTTTTTGAATAGAGTGAAACCTTAAATTTTTTGGAAGATGGTGAGAGGGAAGACTCAAATGCGGAGGATTGAAAATACTACAAGTAGACAAGTGACCTTCTCCA	116	131	WT or Sub	N/A
11	TTTTATAACTTCTTTTTTGAATAGAGTGAAACCTTAAATTTTTTGGAAGATGGTGAGAGGGAAGACTCAAATGCGGAGGATTGAAAATGCTACAAGTAGACAAGTGACCTTCTCCA	TTTTATAACTTCTTTTTTGAATAGAGTGAAACCTTAAATTTTTTGGAAGATGGTGAGAGGGAAGACTCAAATGCGGAGGATTGAAAATGTTACAAGTAGACAAGTGACCTTCTCCA	116	127	WT or Sub	N/A
12	TTTTATAACTTCTTTTTTGAATAGAGTGAAACCTTAAATTTTTTGGAAGATGGTGAGAGGGAAGACTCAAATGCGGAGGATTGAAAATGCTACAAGTAGACAAGTGACCTTCTCCA	TTTTATAACCTCTTTTTTGAATAGAGTGAAACCTTAAATTTTTTGGAAGATGGTGAGAGGGAAGACTCAAATGCGGAGGATTGAAAATGCTACAAGTAGACAAGTGACCTTCTCCA	116	125	WT or Sub	N/A
13	TTTTATAACTTCTTTTTTGAATAGAGTGAAACCTTAAATTTTTTGGAAGATGGTGAGAGGGAAGACTCAAATGCGGAGGATTGAAAATGCTACAAGTAGACAAGTGACCTTCTCCA	TTTTATAACTTCTTTTTTGAATAGAGTGAAACCTTAAATTTTTTGGAAGACGGTGAGAGGGAAGACTCAAATGCGGAGGATTGAAAATGCTACAAGTAGACAAGTGACCTTCTCCA	116	122	WT or Sub	N/A
14	TTTTATAACTTCTTTTTTGAATAGAGTGAAACCTTAAATTTTTTGGAAGATGGTGAGAGGGAAGACTCAAATGCGGAGGATTGAAAATGCTACAAGTAGACAAGTGACCTTCTCCA	TTTTATAACTTCTTTTTTGAATAGAGTGAAACCTTAAATTTTTTGGAAGATGGTGAGAGGGAAGGCTCAAATGCGGAGGATTGAAAATGCTACAAGTAGACAAGTGACCTTCTCCA	116	121	WT or Sub	N/A
15	TTTTATAACTTCTTTTTTGAATAGAGTGAAACCTTAAATTTTTTGGAAGATGGTGAGAGGGAAGACTCAAATGCGGAGGATTGAAAATGCTACAAGTAGACAAGTGACCTTCTCCA	TTTTATAACTTCTTTTTTGAATAGAGTGAAACCTTAAATTTTTTGGAAGATGGTGGGAGGGAAGACTCAAATGCGGAGGATTGAAAATGCTACAAGTAGACAAGTGACCTTCTCCA	116	121	WT or Sub	N/A
16	TTTTATAACTTCTTTTTTGAATAGAGTGAAACCTTAAATTTTTTGGAAGATGGTGAGAGGGAAGACTCAAATGCGGAGGATTGAAAATGCTACAAGTAGACAAGTGACCTTCTCCA	TTTTATAACTTCTTTTTTGAATAGAGTGAAACCTTAAATTTTTTGGAAGATGGTGAGGGGGAAGACTCAAATGCGGAGGATTGAAAATGCTACAAGTAGACAAGTGACCTTCTCCA	116	121	WT or Sub	N/A
17	TTTTATAACTTCTTTTTTGAATAGAGTGAAACCTTAAATTTTTTGGAAGATGGTGAGAGGGAAGACTCAAATGCGGAGGATTGAAAATGCTACAAGTAGACAAGTGACCTTCTCCA	TTTTATAACTTC-TTTTTGAATAGAGTGAAACCTTAAATTTTTTGGAAGATGGTGAGAGGGAAGACTCAAATGCGGAGGATTGAAAATGCTACAAGTAGACAAGTGACCTTCTCCA	115	120	WT or Sub	N/A
18	TTTTATAACTTCTTTTTTGAATAGAGTGAAACCTTAAATTTTTTGGAAGATGGTGAGAGGGAAGACTCAAATGCGGAGGATTGAAAATGCTACAAGTAGACAAGTGACCTTCTCCA	TTTTATAACTTCTTTTTTGGATAGAGTGAAACCTTAAATTTTTTGGAAGATGGTGAGAGGGAAGACTCAAATGCGGAGGATTGAAAATGCTACAAGTAGACAAGTGACCTTCTCCA	116	118	WT or Sub	N/A
19	TTTTATAACTTCTTTTTTGAATAGAGTGAAACCTTAAATTTTTTGGAAGATGGTGAGAGGGAAGACTCAAATGCGGAGGATTGAAAATGCTACAAGTAGACAAGTGACCTTCTCCA	TTTTATAACTTCTTTTTTGAATAGAGTGAAACCTTAAATTTTTTGGAAGATGGTGAGAGGGAAGACTCGAATGCGGAGGATTGAAAATGCTACAAGTAGACAAGTGACCTTCTCCA	116	114	WT or Sub	N/A
20	TTTTATAACTTCTTTTTTGAATAGAGTGAAACCTTAAATTTTTTGGAAGATGGTGAGAGGGAAGACTCAAATGCGGAGGATTGAAAATGCTACAAGTAGACAAGTGACCTTCTCCA	TTTTATAACTTCTTTTTTGAATAGAGTGAAACCTTAAATTTTTTGGAAGATGGTGAGAGGGAAGACTCAAATGTGGAGGATTGAAAATGCTACAAGTAGACAAGTGACCTTCTCCA	116	112	WT or Sub	N/A
21	TTTTATAACTTCTTTTTTGAATAGAGTGAAACCTTAAATTTTTTGGAAGATGGTGAGAGGGAAGACTCAAATGCGGAGGATTGAAAATGCTACAAGTAGACAAGTGACCTTCTCCA	TTTTATAACTTCTTTTTTGAATAGGGTGAAACCTTAAATTTTTTGGAAGATGGTGAGAGGGAAGACTCAAATGCGGAGGATTGAAAATGCTACAAGTAGACAAGTGACCTTCTCCA	116	108	WT or Sub	N/A
22	TTTTATAACTTCTTTTTTGAATAGAGTGAAACCTTAAATTTTTTGGAAGATGGTGAGAGGGAAGACTCAAATGCGGAGGATTGAAAATGCTACAAGTAGACAAGTGACCTTCTCCA	TTTTATAACTTCTTTTTTGAATAGAGTGAAACCTTAAATTTTTTGGAAGATGGTGAGAGGGAAGACTCAAATACGGAGGATTGAAAATGCTACAAGTAGACAAGTGACCTTCTCCA	116	107	WT or Sub	N/A
23	TTTTATAACTTCTTTTTTGAATAGAGTGAAACCTTAAATTTTTTGGAAGATGGTGAGAGGGAAGACTCAAATGCGGAGGATTGAAAATGCTACAAGTAGACAAGTGACCTTCTCCA	TTTTATAACTTCTTTTTTGAATAGAGTGGAACCTTAAATTTTTTGGAAGATGGTGAGAGGGAAGACTCAAATGCGGAGGATTGAAAATGCTACAAGTAGACAAGTGACCTTCTCCA	116	105	WT or Sub	N/A
24	TTTTATAACTTCTTTTTTGAATAGAGTGAAACCTTAAATTTTTTGGAAGATGGTGAGAGGGAAGACTCAAATGCGGAGGATTGAAAATGCTACAAGTAGACAAGTGACCTTCTCCA	TTTTATAACTTCTTTTTTGAATAGAGTGAAACCTTAAATTTTTTGGAAGATGGTGAGAGGGGAGACTCAAATGCGGAGGATTGAAAATGCTACAAGTAGACAAGTGACCTTCTCCA	116	104	WT or Sub	N/A
25	TTTTATAACTTCTTTTTTGAATAGAGTGAAACCTTAAATTTTTTGGAAGATGGTGAGAGGGAAGACTCAAATGCGGAGGATTGAAAATGCTACAAGTAGACAAGTGACCTTCTCCA	TTTTATAACTTCTTTTTTGAATAGAGTGAAACCTTAAATTTTTTGGAAGGTGGTGAGAGGGAAGACTCAAATGCGGAGGATTGAAAATGCTACAAGTAGACAAGTGACCTTCTCCA	116	102	WT or Sub	N/A
26	TTTTATAACTTCTTTTTTGAATAGAGTGAAACCTTAAATTTTTTGGAAGATGGTGAGAGGGAAGACTCAAATGCGGAGGATTGAAAATGCTACAAGTAGACAAGTGACCTTCTCCA	TTTTATAACTTCTTTTTTGAATAGAGTGAAACCTTAAATTTTTTGGAAGATGGTGAGAGGGAAGACTCAAATGCGGAGGATTGAAAATGCCACAAGTAGACAAGTGACCTTCTCCA	116	102	WT or Sub	N/A
27	TTTTATAACTTCTTTTTTGAATAGAGTGAAACCTTAAATTTTTTGGAAGATGGTGAGAGGGAAGACTCAAATGCGGAGGATTGAAAATGCTACAAGTAGACAAGTGACCTTCTCCA	TTTTATAACTTCTTTTTTGAATAGAGTGAAACCTTAAATTTTTTGGAAGATGGTGAGAGGGAGGACTCAAATGCGGAGGATTGAAAATGCTACAAGTAGACAAGTGACCTTCTCCA	116	100	WT or Sub	N/A
28	TTTTATAACTTCTTTTTTGAATAGAGTGAAACCTTAAATTTTTTGGAAGATGGTGAGAGGGAAGACTCAAATGCGGAGGATTGAAAATGCTACAAGTAGACAAGTGACCTTCTCCA	TTTTATAACTTCTTTTTTGAATAGAGCGAAACCTTAAATTTTTTGGAAGATGGTGAGAGGGAAGACTCAAATGCGGAGGATTGAAAATGCTACAAGTAGACAAGTGACCTTCTCCA	116	98	WT or Sub	N/A
29	TTTTATAACTTCTTTTTTGAATAGAGTGAAACCTTAAATTTTTTGGAAGATGGTGAGAGGGAAGACTCAAATGCGGAGGATTGAAAATGCTACAAGTAGACAAGTGACCTTCTCCA	TTTTATAACTTCTTTTTTGAATAGAGTGAAACCTTAAATTTTTTGGAAGATGGTGAGAGGGAAGACTCAAATGCGGGGGATTGAAAATGCTACAAGTAGACAAGTGACCTTCTCCA	116	97	WT or Sub	N/A
30	TTTTATAACTTCTTTTTTGAATAGAGTGAAACCTTAAATTTTTTGGAAGATGGTGAGAGGGAAGACTCAAATGCGGAGGATTGAAAATGCTACAAGTAGACAAGTGACCTTCTCCA	TTTTATAGCTTCTTTTTTGAATAGAGTGAAACCTTAAATTTTTTGGAAGATGGTGAGAGGGAAGACTCAAATGCGGAGGATTGAAAATGCTACAAGTAGACAAGTGACCTTCTCCA	116	95	WT or Sub	N/A
31	TTTTATAACTTCTTTTTTGAATAGAGTGAAACCTTAAATTTTTTGGAAGATGGTGAGAGGGAAGACTCAAATGCGGAGGATTGAAAATGCTACAAGTAGACAAGTGACCTTCTCCA	TTTTATAACTTCTTTTTTGAATAGAGTGAAACCTTAAATTTTTTGGAAGATGGTGAGAGGGAAGACTCAAATGCGGAGGGTTGAAAATGCTACAAGTAGACAAGTGACCTTCTCCA	116	95	WT or Sub	N/A
32	TTTTATAACTTCTTTTTTGAATAGAGTGAAACCTTAAATTTTTTGGAAGATGGTGAGAGGGAAGACTCAAATGCGGAGGATTGAAAATGCTACAAGTAGACAAGTGACCTTCTCCA	TTTTATAACTTCTTTTTTGAATAGAGTGAAACCTTAAATTTTTTGGAAGATGGTGAGAGGGAAGACTCAAATGCGGAGGATTGAAAATGCTACAAGTAGACAAGTGGCCTTCTCCA	116	94	WT or Sub	N/A
33	TTTTATAACTTCTTTTTTGAATAGAGTGAAACCTTAAATTTTTTGGAAGATGGTGAGAGGGAAGACTCAAATGCGGAGGATTGAAAATGCTACAAGTAGACAAGTGACCTTCTCCA	TTTTATAACTTCTTTTTTGAATAGAGTGAAACCTTAAATTTTTTGGAAGATGGTGAGAGGGAAGACTCAAATGCGGAGGATTGGAAATGCTACAAGTAGACAAGTGACCTTCTCCA	116	92	WT or Sub	N/A
34	TTTTATAACTTCTTTTTTGAATAGAGTGAAACCTTAAATTTTTTGGAAGATGGTGAGAGGGAAGACTCAAATGCGGAGGATTGAAAATGCTACAAGTAGACAAGTGACCTTCTCCA	TTTTATAACTTCTTTTTTGAATAGAGTGAAACCTTAAATTTTTTGGAAGATGGTGAGAGGGAAGACTCAAATGCGGAGGATTGAAGATGCTACAAGTAGACAAGTGACCTTCTCCA	116	88	WT or Sub	N/A
35	TTTTATAACTTCTTTTTTGAATAGAGTGAAACCTTAAATTTTTTGGAAGATGGTGAGAGGGAAGACTCAAATGCGGAGGATTGAAAATGCTACAAGTAGACAAGTGACCTTCTCCA	TTTTATAACTTCTTTTTTGAATAGAGTGAAACCTTAAATTTTTTGGAAGATGGTGAGAGGGAAGACTCAAACGCGGAGGATTGAAAATGCTACAAGTAGACAAGTGACCTTCTCCA	116	88	WT or Sub	N/A
36	TTTTATAACTTCTTTTTTGAATAGAGTGAAACCTTAAATTTTTTGGAAGATGGTGAGAGGGAAGACTCAAATGCGGAGGATTGAAAATGCTACAAGTAGACAAGTGACCTTCTCCA	TTTTATAACTCCTTTTTTGAATAGAGTGAAACCTTAAATTTTTTGGAAGATGGTGAGAGGGAAGACTCAAATGCGGAGGATTGAAAATGCTACAAGTAGACAAGTGACCTTCTCCA	116	88	WT or Sub	N/A
37	TTTTATAACTTCTTTTTTGAATAGAGTGAAACCTTAAATTTTTTGGAAGATGGTGAGAGGGAAGACTCAAATGCGGAGGATTGAAAATGCTACAAGTAGACAAGTGACCTTCTCCA	TTTTATAACTTCTTTTTTGAATAGAGTGAAACCTTAAATTTTTTGGAAGATGGTGAGAGGGAAGACTCAAATGCAGAGGATTGAAAATGCTACAAGTAGACAAGTGACCTTCTCCA	116	85	WT or Sub	N/A
38	TTTTATAACTTCTTTTTTGAATAGAGTGAAACCTTAAATTTTTTGGAAGATGGTGAGAGGGAAGACTCAAATGCGGAGGATTGAAAATGCTACAAGTAGACAAGTGACCTTCTCCA	TTTTATAACTTCTTTTTTGAATAGAGTGAAACCTTAAATTTTTTGGAGGATGGTGAGAGGGAAGACTCAAATGCGGAGGATTGAAAATGCTACAAGTAGACAAGTGACCTTCTCCA	116	84	WT or Sub	N/A
39	TTTTATAACTTCTTTTTTGAATAGAGTGAAACCTTAAATTTTTTGGAAGATGGTGAGAGGGAAGACTCAAATGCGGAGGATTGAAAATGCTACAAGTAGACAAGTGACCTTCTCCA	TTTTATAACTTCTTTTTTGAATAGAGTGAGACCTTAAATTTTTTGGAAGATGGTGAGAGGGAAGACTCAAATGCGGAGGATTGAAAATGCTACAAGTAGACAAGTGACCTTCTCCA	116	79	WT or Sub	N/A
40	TTTTATAACTTCTTTTTTGAATAGAGTGAAACCTTAAATTTTTTGGAAGATGGTGAGAGGGAAGACTCAAATGCGGAGGATTGAAAATGCTACAAGTAGACAAGTGACCTTCTCCA	TTTTATAACTTCCTTTTTGAATAGAGTGAAACCTTAAATTTTTTGGAAGATGGTGAGAGGGAAGACTCAAATGCGGAGGATTGAAAATGCTACAAGTAGACAAGTGACCTTCTCCA	116	77	WT or Sub	N/A
41	TTTTATAACTTCTTTTTTGAATAGAGTGAAACCTTAAATTTTTTGGAAGATGGTGAGAGGGAAGACTCAAATGCGGAGGATTGAAAATGCTACAAGTAGACAAGTGACCTTCTCCA	TTTTATAACTTCTTTTTTGAATAGAGTGAAACCTTAAATTTTTTGGAAGATGGTGAGAGGGAAGACTCAAATGCGGAGGATTGAAAATGCTACAAGTAGACAAGTGACCTTCTCCG	116	73	WT or Sub	N/A
42	TTTTATAACTTCTTTTTTGAATAGAGTGAAACCTTAAATTTTTTGGAAGATGGTGAGAGGGAAGACTCAAATGCGGAGGATTGAAAATGCTACAAGTAGACAAGTGACCTTCTCCA	TTTTATAACTTCTTTTTTGAATAGAGTGAAACCTTAAATTTTTTGGAAGATGGTGAGAGGGAAGACTCAAATGCGGAGGATTGAAAACGCTACAAGTAGACAAGTGACCTTCTCCA	116	72	WT or Sub	N/A
43	TTTTATAACTTCTTTTTTGAATAGAGTGAAACCTTAAATTTTTTGGAAGATGGTGAGAGGGAAGACTCAAATGCGGAGGATTGAAAATGCTACAAGTAGACAAGTGACCTTCTCCA	TTTTACAACTTCTTTTTTGAATAGAGTGAAACCTTAAATTTTTTGGAAGATGGTGAGAGGGAAGACTCAAATGCGGAGGATTGAAAATGCTACAAGTAGACAAGTGACCTTCTCCA	116	70	WT or Sub	N/A
44	TTTTATAACTTCTTTTTTGAATAGAGTGAAACCTTAAATTTTTTGGAAGATGGTGAGAGGGAAGACTCAAATGCGGAGGATTGAAAATGCTACAAGTAGACAAGTGACCTTCTCCA	TTTTATAACTTCTTTTTTGAATAGAGTGAAACCCTAAATTTTTTGGAAGATGGTGAGAGGGAAGACTCAAATGCGGAGGATTGAAAATGCTACAAGTAGACAAGTGACCTTCTCCA	116	69	WT or Sub	N/A
45	TTTTATAACTTCTTTTTTGAATAGAGTGAAACCTTAAATTTTTTGGAAGATGGTGAGAGGGAAGACTCAAATGCGGAGGATTGAAAATGCTACAAGTAGACAAGTGACCTTCTCCA	TTTTATAACTTCTTTTTTGAATAGAGTGAAACCTTAAATTTTTTGGAAGATGGTGAGAGAGAAGACTCAAATGCGGAGGATTGAAAATGCTACAAGTAGACAAGTGACCTTCTCCA	116	69	WT or Sub	N/A
46	TTTTATAACTTCTTTTTTGAATAGAGTGAAACCTTAAATTTTTTGGAAGATGGTGAGAGGGAAGACTCAAATGCGGAGGATTGAAAATGCTACAAGTAGACAAGTGACCTTCTCCA	TTTTATAACTTCTTTTTTGAGTAGAGTGAAACCTTAAATTTTTTGGAAGATGGTGAGAGGGAAGACTCAAATGCGGAGGATTGAAAATGCTACAAGTAGACAAGTGACCTTCTCCA	116	64	WT or Sub	N/A
47	TTTTATAACTTCTTTTTTGAATAGAGTGAAACCTTAAATTTTTTGGAAGATGGTGAGAGGGAAGACTCAAATGCGGAGGATTGAAAATGCTACAAGTAGACAAGTGACCTTCTCCA	TTTTATAACTTCTTTTTTGAATAGAGTGAAACCTTAAATTTTTTGGAAGATGGTGAGAGGGAAGACTCAAGTGCGGAGGATTGAAAATGCTACAAGTAGACAAGTGACCTTCTCCA	116	62	WT or Sub	N/A
48	TTTTATAACTTCTTTTTTGAATAGAGTGAAACCTTAAATTTTTTGGAAGATGGTGAGAGGGAAGACTCAAATGCGGAGGATTGAAAATGCTACAAGTAGACAAGTGACCTTCTCCA	TTTTATAACTTCTTTTTTGAATAGAGTGAAACCTTAAATTTTTTGGAAGATGGTGAGAGGGAAGACTCAAATGCGGAGGATTGAAAATGCTACAAGTAGGCAAGTGACCTTCTCCA	116	61	WT or Sub	N/A
49	TTTTATAACTTCTTTTTTGAATAGAGTGAAACCTTAAATTTTTTGGAAGATGGTGAGAGGGAAGACTCAAATGCGGAGGATTGAAAATGCTACAAGTAGACAAGTGACCTTCTCCA	TTTTATGACTTCTTTTTTGAATAGAGTGAAACCTTAAATTTTTTGGAAGATGGTGAGAGGGAAGACTCAAATGCGGAGGATTGAAAATGCTACAAGTAGACAAGTGACCTTCTCCA	116	59	WT or Sub	N/A
50	TTTTATAACTTCTTTTTTGAATAGAGTGAAACCTTAAATTTTTTGGAAGATGGTGAGAGGGAAGACTCAAATG-CGGAGGATTGAAAATGCTACAAGTAGACAAGTGACCTTCTCCA	TTTTATAACTTCTTTTTTGAATAGAGTGAAACCTTAAATTTTTTGGAAGATGGTGAGAGGGAAGACTCAAATGACGGAGGATTGAAAATGCTACAAGTAGACAAGTGACCTTCTCCA	117	57	Ins	N/A
51	TTTTATAACTTCTTTTTTGAATAGAGTGAAACCTTAAATTTTTTGGAAGATGGTGAGAGGGAAGACTCAAATGCGGAGGATTGAAAATGCTACAAGTAGACAAGTGACCTTCTCCA	TTTTATAACTTCTTTTTTGAATAGAGTGAAACCTTAAATTTTTTGGGAGATGGTGAGAGGGAAGACTCAAATGCGGAGGATTGAAAATGCTACAAGTAGACAAGTGACCTTCTCCA	116	56	WT or Sub	N/A
52	TTTTATAACTTCTTTTTTGAATAGAGTGAAACCTTAAATTTTTTGGAAGATGGTGAGAGGGAAGACTCAAATGCGGAGGATTGAAAATGCTACAAGTAGACAAGTGACCTTCTCCA	TTTTATAACTTCTTTTTTGAATGGAGTGAAACCTTAAATTTTTTGGAAGATGGTGAGAGGGAAGACTCAAATGCGGAGGATTGAAAATGCTACAAGTAGACAAGTGACCTTCTCCA	116	55	WT or Sub	N/A
53	TTTTATAACTTCTTTTTTGAATAGAGTGAAACCTTAAATTTTTTGGAAGATGGTGAGAGGGAAGACTCAAATGCGGAGGATTGAAAATGCTACAAGTAGACAAGTGACCTTCTCCA	TTTTATAACTTCTTTTTTGAATAGAGTGAAACCTTGAATTTTTTGGAAGATGGTGAGAGGGAAGACTCAAATGCGGAGGATTGAAAATGCTACAAGTAGACAAGTGACCTTCTCCA	116	52	WT or Sub	N/A
54	TTTTATAACTTCTTTTTTGAATAGAGTGAAACCTTAAATTTTTTGGAAGATGGTGAGAGGGAAGACTCAAATGCGGAGGATTGAAAATGCTACAAGTAGACAAGTGACCTTCTCCA	TTTTATAACTTCTTTTTTGAATAGAGTGAAACCTTAAATTTTTTGGAAGATGGTGAGAGGAAAGACTCAAATGCGGAGGATTGAAAATGCTACAAGTAGACAAGTGACCTTCTCCA	116	52	WT or Sub	N/A
55	TTTTATAACTTCTTTTTTGAATAGAGTGAAACCTTAAATTTTTTGGAAGATGGTGAGAGGGAAGACTCAAATGCGGAGGATTGAAAATGCTACAAGTAGACAAGTGACCTTCTCCA	TTTTATAACTTCTTTTTTGAATAGAGTGAAACCTTAAATTTTTTGGAAGATGATGAGAGGGAAGACTCAAATGCGGAGGATTGAAAATGCTACAAGTAGACAAGTGACCTTCTCCA	116	51	WT or Sub	N/A
56	TTTTATAACTTCTTTTTTGAATAGAGTGAAACCTTAAATTTTTTGGAAGATGGTGAGAGGGAAGACTCAAATGCGGAGGATTGAAAATGCTACAAGTAGACAAGTGACCTTCTCCA	TTTTATAACTTCTTTTTTGAATAGAGTGAAACCTTAAATTTTTTGGAAGATGGTGAGAGGGAAGACTCAGATGCGGAGGATTGAAAATGCTACAAGTAGACAAGTGACCTTCTCCA	116	49	WT or Sub	N/A
57	TTTTATAACTTCTTTTTTGAATAGAGTGAAACCTTAAATTTTTTGGAAGATGGTGAGAGGGAAGACTCAAATGCGGAGGATTGAAAATGCTACAAGTAGACAAGTGACCTTCTCCA	TTTTATAACTTCTTTTTTGAATAGAGTGAAACCTTAAATTTTTTGGAAGATAGTGAGAGGGAAGACTCAAATGCGGAGGATTGAAAATGCTACAAGTAGACAAGTGACCTTCTCCA	116	47	WT or Sub	N/A
58	TTTTATAACTTCTTTTTTGAATAGAGTGAAACCTTAAATTTTTTGGAAGATGGTGAGAGGGAAGACTCAAATGCGGAGGATTGAAAATGCTACAAGTAGACAAGTGACCTTCTCCA	TTTTATAACTTCTTTTTCGAATAGAGTGAAACCTTAAATTTTTTGGAAGATGGTGAGAGGGAAGACTCAAATGCGGAGGATTGAAAATGCTACAAGTAGACAAGTGACCTTCTCCA	116	47	WT or Sub	N/A
59	TTTTATAACTTCTTTTTTGAATAGAGTGAAACCTTAAATTTTTTGGAAGATGGTGAGAGGGAAGACTCAAATGCGGAGGATTGAAAATGCTACAAGTAGACAAGTGACCTTCTCCA	TTTTATAACTTCTTTTTTGAATAGAGTGAAACCTTAAATTTTTTGGAAGATGGTGAGAGGGAAGACTCAAATGCGGAGGATTGAAAATGCTACAAGTAGACAAGTGACCTTCCCCA	116	46	WT or Sub	N/A
60	TTTTATAACTTCTTTTTTGAATAGAGTGAAACCTTAAATTTTTTGGAAGATGGTGAGAGGGAAGACTCAAATGCGGAGGATTGAAAATGCTACAAGTAGACAAGTGACCTTCTCCA	TTTTATAACTTCTTTTTTGAATAGAGTGAAACCTTAAATTTTTTGGAAGATGGTGAGAGGGAAGATTCAAATGCGGAGGATTGAAAATGCTACAAGTAGACAAGTGACCTTCTCCA	116	43	WT or Sub	N/A
61	TTTTATAACTTCTTTTTTGAATAGAGTGAAACCTTAAATTTTTTGGAAGATGGTGAGAGGGAAGACTCAAATGCGGAGGATTGAAAATGCTACAAGTAGACAAGTGACCTTCTCCA	TTTTATAACTTCTTTTTTGAATAGAGTGAAATCTTAAATTTTTTGGAAGATGGTGAGAGGGAAGACTCAAATGCGGAGGATTGAAAATGCTACAAGTAGACAAGTGACCTTCTCCA	116	43	WT or Sub	N/A
62	TTTTATAACTTCTTTTTTGAATAGAGTGAAACCTTAAATTTTTTGGAAGATGGTGAGAGGGAAGACTCAAATGCGGAGGATTGAAAATGCTACAAGTAGACAAGTGACCTTCTCCA	TTTTATAACTTCTTTTTTGAACAGAGTGAAACCTTAAATTTTTTGGAAGATGGTGAGAGGGAAGACTCAAATGCGGAGGATTGAAAATGCTACAAGTAGACAAGTGACCTTCTCCA	116	42	WT or Sub	N/A
63	TTTTATAACTTCTTTTTTGAATAGAGTGAAACCTTAAATTTTTTGGAAGATGGTGAGAGGGAAGACTCAAATGCGGAGGATTGAAAATGCTACAAGTAGACAAGTGACCTTCTCCA	TTTTATAACTTCTTTTTTGAATAGAGTGAAACCTTAAATTTTTTGGAAGATGGTGAGAAGGAAGACTCAAATGCGGAGGATTGAAAATGCTACAAGTAGACAAGTGACCTTCTCCA	116	40	WT or Sub	N/A
64	TTTTATAACTTCTTTTTTGAATAGAGTGAAACCTTAAATTTTTTGGAAGATGGTGAGAGGGAAGACTCAAATGCGGAGGATTGAAAATGCTACAAGTAGACAAGTGACCTTCTCCA	TTTTATAACTTCTTTTTTGAATAGAGTGAAACCTTAAATTTTTCGGAAGATGGTGAGAGGGAAGACTCAAATGCGGAGGATTGAAAATGCTACAAGTAGACAAGTGACCTTCTCCA	116	40	WT or Sub	N/A
65	TTTTATAACTTCTTTTTTGAATAGAGTGAAACCTTAAATTTTTTGGAAGATGGTGAGAGGGAAGACTCAAATGCGGAGGATTGAAAATGCTACAAGTAGACAAGTGACCTTCTCCA	TTTTATAACTTCTTTTTTGAATAGAATGAAACCTTAAATTTTTTGGAAGATGGTGAGAGGGAAGACTCAAATGCGGAGGATTGAAAATGCTACAAGTAGACAAGTGACCTTCTCCA	116	40	WT or Sub	N/A
66	TTTTATAACTTCTTTTTTGAATAGAGTGAAACCTTAAATTTTTTGGAAGATGGTGAGAGGGAAGACTCAAATGCGGAGGATTGAAAATGCTACAAGTAGACAAGTGACCTTCTCCA	TTTTATAACTTCTTTTTTGAATAGAGTGAAACCTTAAATTTTTTGGAAGATGGTGAGAGGGAAGACTCAAATGCGGAGGATTGAAAGTGCTACAAGTAGACAAGTGACCTTCTCCA	116	39	WT or Sub	N/A
67	TTTTATAACTTCTTTTTTGAATAGAGTGAAACCTTAAATTTTTTGGAAGATGGTGAGAGGGAAGACTCAAATGCGGAGGATTGAAAATGCTACAAGTAGACAAGTGACCTTCTCCA	TTTTATAACTTCTTTTTTGAATAGAGTGAAACCTTAAATTTTTTGGAAGATGGTGAGAGGGAAGACTCAAATGCGGAGGATTGAAAATGCTACAAGTAGACAAGTGATCTTCTCCA	116	38	WT or Sub	N/A
68	TTTTATAACTTCTTTTTTGAATAGAGTGAAACCTTAAATTTTTTGGAAGATGGTGAGAGGGAAGACTCAAATGCGGAGGATTGAAAATGCTACAAGTAGACAAGTGACCTTCTCCA	TTTTATAACTTCTTTTTTGAATAGAGTGAAACCTTAAATTTTTTGGAAGATGGTGAGAGGGAAGACTCAAATGCGGAGGATCGAAAATGCTACAAGTAGACAAGTGACCTTCTCCA	116	38	WT or Sub	N/A
69	TTTTATAACTTCTTTTTTGAATAGAGTGAAACCTTAAATTTTTTGGAAGATGGTGAGAGGGAAGACTCAAATGCGGAGGATTGAAAATGCTACAAGTAGACAAGTGACCTTCTCCA	TTTTGTAACTTCTTTTTTGAATAGAGTGAAACCTTAAATTTTTTGGAAGATGGTGAGAGGGAAGACTCAAATGCGGAGGATTGAAAATGCTACAAGTAGACAAGTGACCTTCTCCA	116	36	WT or Sub	N/A
70	TTTTATAACTTCTTTTTTGAATAGAGTGAAACCTTAAATTTTTTGGAAGATGGTGAGAGGGAAGACTCAAATGCGGAGGATTGAAAATGCTACAAGTAGACAAGTGACCTTCTCCA	TTTTATAACTTCTTTTTTGAATAGAGTGAAACCTTAAATTTTTTGGAAGATGGTGAGAGGGAAGACTCAAATGCGGAGGATTGAAAATGCTACAAGTAAACAAGTGACCTTCTCCA	116	35	WT or Sub	N/A
71	TTTTATAACTTCTTTTTTGAATAGAGTGAAACCTTAAATTTTTTGGAAGATGGTGAGAGGGAAGACTCAAATGCGGAGGATTGAAAATGCTACAAGTAGACAAGTGACCTTCTCCA	TTTTATAACTTCTTTTTTGAATAGAGTGAAACCTTAAATTTTTTGGAAGATGGTGAGAGGGAAGACTCAAATGCGGAGGATTGAAAATGCTACAAGTAGACAAGTAACCTTCTCCA	116	34	WT or Sub	N/A
72	TTTTATAACTTCTTTTTTGAATAGAGTGAAACCTTAAATTTTTTGGAAGATGGTGAGAGGGAAGACTCAAATGCGGAGGATTGAAAATGCTACAAGTAGACAAGTGACCTTCTCCA	TTTTATAACTTCTTTTTTGAATAGAGTGAAACCTTAAATTTTTTGGAAGATGGTGAGAGGGAAGACTCAAATGCGGAGGATTGAAAATGCTACAAGTAGACAAGTGACTTTCTCCA	116	33	WT or Sub	N/A
73	TTTTATAACTTCTTTTTTGAATAGAGTGAAACCTTAAATTTTTTGGAAGATGGTGAGAGGGAAGACTCAAATGCGGAGGATTGAAAATGCTACAAGTAGACAAGTGACCTTCTCCA	TTTTATAACTTCTTTTTTGAATAGAGTGAAACCTCAAATTTTTTGGAAGATGGTGAGAGGGAAGACTCAAATGCGGAGGATTGAAAATGCTACAAGTAGACAAGTGACCTTCTCCA	116	33	WT or Sub	N/A
74	TTTTATAACTTCTTTTTTGAATAGAGTGAAACCTTAAATTTTTTGGAAGATGGTGAGAGGGAAGACTCAAATGCGGAGGATTGAAAATGCTACAAGTAGACAAGTGACCTTCTCCA	TTTTATAACTTCTTTTTTGAATAGAGTGAAACCTTAAATTTTTTGGAAGATGGTGAGAGGGAAGACTCAAATGCGGAGGATTGAAAATGCTACAAGTAGACAAGTGACCTTCTCCC	116	33	WT or Sub	N/A
75	TTTTATAACTTCTTTTTTGAATAGAGTGAAACCTTAAATTTTTTGGAAGATGGTGAGAGGGAAGACTCAAATGCGGAGGATTGAAAATGCTACAAGTAGACAAGTGACCTTCTCCA	TTTTATAACTTCTTTTTTGAATAGAGTGAAACCTTAAATTTTTTGGAAGATGGTGAGAGGGAAGACTTAAATGCGGAGGATTGAAAATGCTACAAGTAGACAAGTGACCTTCTCCA	116	32	WT or Sub	N/A
76	TTTTATAACTTCTTTTTTGAATAGAGTGAAACCTTAAATTTTTTGGAAGATGGTGAGAGGGAAGACTCAAATGCGGAGGATTGAAAATGCTACAAGTAGACAAGTGACCTTCTCCA	TTTTATAACTTCTTTTTTGAATAGAGTGAAACCTTAAATTTTTTGGAAGATGGTGAGAGGGAAGACTCAAATGCGGAGGACTGAAAATGCTACAAGTAGACAAGTGACCTTCTCCA	116	32	WT or Sub	N/A
77	TTTTATAACTTCTTTTTTGAATAGAGTGAAACCTTAAATTTTTTGGAAGATGGTGAGAGGGAAGACTCAAATGCGGAGGATTGAAAATGCTACAAGTAGACAAGTGACCTTCTCCA	TTTTATAACTTCTTTTTTGAATAGAGTGAAACCTTAAATTTTTTGGAAGATGGTGAGAGGGAAGACTCAAATGCGAAGGATTGAAAATGCTACAAGTAGACAAGTGACCTTCTCCA	116	32	WT or Sub	N/A
78	TTTTATAACTTCTTTTTTGAATAGAGTGAAACCTTAAATTTTTTGGAAGATGGTGAGAGGGAAGACTCAAATGCGGAGGATTGAAAATGCTACAAGTAGACAAGTGACCTTCTCCA	TTTTATAACTTCTTTTTTGAATAGAGTGAAACCTTAAATTTTTTGGAAGATGGTGAGAGGGAAGACTCAAATGCGGAGGATTGAAAATGCTACAAGTAGATAAGTGACCTTCTCCA	116	31	WT or Sub	N/A
79	TTTTATAACTTCTTTTTTGAATAGAGTGAAACCTTAAATTTTTTGGAAGATGGTGAGAGGGAAGACTCAAATGCGGAGGATTGAAAATGCTACAAGTAGACAAGTGACCTTCTCCA	TTTTATAACTTCTTTTTTGAATAGAGTGAAACCTTAAATTTTTTGGAAGATGGTGAGAGGGAAGACTCAAATGCGGAAGATTGAAAATGCTACAAGTAGACAAGTGACCTTCTCCA	116	31	WT or Sub	N/A
80	TTTTATAACTTCTTTTTTGAATAGAGTGAAACCTTAAATTTTTTGGAAGATGGTGAGAGGGAAGACTCAAATGCGGAGGATTGAAAATGCTACAAGTAGACAAGTGACCTTCTCCA	TTTTATAACTTCTTTTTTGAATAGAGTGAAACCTTAAATTTTTTGGAAGATGGTGAGAGGGAAGACTCAAATGCGGAGGATTGAAAATGCTACAAGTAGACAAGCGACCTTCTCCA	116	31	WT or Sub	N/A
81	TTTTATAACTTCTTTTTTGAATAGAGTGAAACCTTAAATTTTTTGGAAGATGGTGAGAGGGAAGACTCAAATGCGGAGGATTGAAAATGCTACAAGTAGACAAGTGACCTTCTCCA	TTTTATAACTTCTTTTTTGAATAGAGTGAAACCTTAAATTTTTTGGAAGATGGTGAGAGGGAAGACTCAAATGCGGAGGATTGAAAATGCTACAAGTAGACGAGTGACCTTCTCCA	116	30	WT or Sub	N/A
82	TTTTATAACTTCTTTTTTGAATAGAGTGAAACCTTAAATTTTTTGGAAGATGGTGAGAGGGAAGACTCAAATGCGGAGGATTGAAAATGCTACAAGTAGACAAGTGACCTTCTCCA	TTTTATAACTTCTTTTTTGAATAGAGTGAAACCTTAAATTTTTTGGAAGATGGTGAGAGGGTAGACTCAAATGCGGAGGATTGAAAATGCTACAAGTAGACAAGTGACCTTCTCCA	116	30	WT or Sub	N/A
83	TTTTATAACTTCTTTTTTGAATAGAGTGAAACCTTAAATTTTTTGGAAGATGGTGAGAGGGAAGACTCAAATGCGGAGGATTGAAAATGCTACAAGTAGACAAGTGACCTTCTCCA	TTTTATAACTTCTTTTTTGAATAGAGTGAAACCTTAAATTTTTTGGAAGATGGTGTGAGGGAAGACTCAAATGCGGAGGATTGAAAATGCTACAAGTAGACAAGTGACCTTCTCCA	116	30	WT or Sub	N/A
84	TTTTATAACTTCTTTTTTGAATAGAGTGAAACCTTAAATTTTTTGGAAGATGGTGAGAGGGAAGACTCAAATGCGGAGGATTGAAAATGCTACAAGTAGACAAGTGACCTTCTCCA	TTTCATAACTTCTTTTTTGAATAGAGTGAAACCTTAAATTTTTTGGAAGATGGTGAGAGGGAAGACTCAAATGCGGAGGATTGAAAATGCTACAAGTAGACAAGTGACCTTCTCCA	116	29	WT or Sub	N/A
85	TTTTATAACTTCTTTTTTGAATAGAGTGAAACCTTAAATTTTTTGGAAGATGGTGAGAGGGAAGACTCAAATGCGGAGGATTGAAAATGCTACAAGTAGACAAGTGACCTTCTCCA	TTTTATAACTTCTTTTTTGAATAGAGTGAAACCTTAGATTTTTTGGAAGATGGTGAGAGGGAAGACTCAAATGCGGAGGATTGAAAATGCTACAAGTAGACAAGTGACCTTCTCCA	116	29	WT or Sub	N/A
86	TTTTATAACTTCTTTTTTGAATAGAGTGAAACCTTAAATTTTTTGGAAGATGGTGAGAGGGAAGACTCAAATGCGGAGGATTGAAAATGCTACAAGTAGACAAGTGACCTTCTCCA	TTTTATAACTTCTTTTTTGAATAGAGTGAAACCTTAAATTTTTTGGAAGATGGTGAGAGGGAAGACTCAAATGCGGAGGATTGAAAATGCTACAAATAGACAAGTGACCTTCTCCA	116	28	WT or Sub	N/A
87	TTTTATAACTTCTTTTTTGAATAGAGTGAAACCTTAAATTTTTTGGAAGATGGTGAGAGGGAAGACTCAAATGCGGAGGATTGAAAATGCTACAAGTAGACAAGTGACCTTCTCCA	TTTTATAACTTCTTTTTTGAATAGAGTGAAACCTTAAATTTTTTGGAAGATGGTGAGAGGGAAGACTCAAATGCGGAGGATTGAAAATGCTACAAGTAGACAAATGACCTTCTCCA	116	28	WT or Sub	N/A
88	TTTTATAACTTCTTTTTTGAATAGAGTGAAACCTTAAATTTTTTGGAAGATGGTGAGAGGGAAGACTCAAATGCGGAGGATTGAAAATGCTACAAGTAGACAAGTGACCTTCTCCA	TTTTATAACTTCTTTTTTGAATAGAGTGAAACCTTAAATTTTTTGGAAGATGGTGAGAGGGAAGACTCAAATGCGGAGGATTGAAAATGCTACGAGTAGACAAGTGACCTTCTCCA	116	28	WT or Sub	N/A
89	TTTTATAACTTCTTTTTTGAATAGAGTGAAACCTTAAATTTTTTGGAAGATGGTGAGAGGGAAGACTCAAATGCGGAGGATTGAAAATGCTACAAGTAGACAAGTGACCTTCTCCA	TTTTATAACTTCTTCTTTGAATAGAGTGAAACCTTAAATTTTTTGGAAGATGGTGAGAGGGAAGACTCAAATGCGGAGGATTGAAAATGCTACAAGTAGACAAGTGACCTTCTCCA	116	28	WT or Sub	N/A
90	TTTTATAACTTCTTTTTTGAATAGAGTGAAACCTTAAATTTTTTGGAAGATGGTGAGAGGGAAGACTCAAATGCGGAGGATTGAAAATGCTACAAGTAGACAAGTGACCTTCTCCA	TTTTATAACTTCTTTTTTGAATAGAGTGAAACCTTAAATTTTTTGAAAGATGGTGAGAGGGAAGACTCAAATGCGGAGGATTGAAAATGCTACAAGTAGACAAGTGACCTTCTCCA	116	27	WT or Sub	N/A
91	TTTTATAACTTCTTTTTTGAATAGAGTGAAACCTTAAATTTTTTGGAAGATGGTGAGAGGGAAGACTCAAATGCGGAGGATTGAAAATGCTACAAGTAGACAAGTGACCTTCTCCA	TTTTATAACTTCTTTTTTGAATAGAGTGAAACCTTAAATTTTTTGGAAGATGGTGAGAGGGAAGACTCAAATGCGGAGGATTGAGAATGCTACAAGTAGACAAGTGACCTTCTCCA	116	25	WT or Sub	N/A
92	TTTTATAACTTCTTTTTTGAATAGAGTGAAACCTTAAATTTTTTGGAAGATGGTGAGAGGGAAGACTCAAATGCGGAGGATTGAAAATGCTACAAGTAGACAAGTGACCTTCTCCA	TTCTATAACTTCTTTTTTGAATAGAGTGAAACCTTAAATTTTTTGGAAGATGGTGAGAGGGAAGACTCAAATGCGGAGGATTGAAAATGCTACAAGTAGACAAGTGACCTTCTCCA	116	25	WT or Sub	N/A
93	TTTTATAACTTCTTTTTTGAATAGAGTGAAACCTTAAATTTTTTGGAAGATGGTGAGAGGGAAGACTCAAATGCGGAGGATTGAAAATGCTACAAGTAGACAAGTGACCTTCTCCA	TTTTATAACTTCTTTTTTGAATAGAGTGAAACCTTAAATTTTTTGGAAGATGGTGAGAGGGAAGACTCAAATGCGGAGGATTGAAAATGCTATAAGTAGACAAGTGACCTTCTCCA	116	25	WT or Sub	N/A
94	TTTTATAACTTCTTTTTTGAATAGAGTGAAACCTTAAATTTTTTGGAAGATGGTGAGAGGGAAGACTCAAATGCGGAGGATTGAAAATGCTACAAGTAGACAAGTGACCTTCTCCA	TTTTATAACTTCTTTTTTGAATAGAGTGAAACCTTAAATTTTTTGGAAGATGGTGAGAGGGAAGACTCAAATGCGGAGGATTGAAAATGCTACAAGTGGACAAGTGACCTTCTCCA	116	25	WT or Sub	N/A
95	TTTTATAACTTCTTTTTTGAATAGAGTGAAACCTTAAATTTTTTGGAAGATGGTGAGAGGGAAGACTCAAATGCGGAGGATTGAAAATGCTACAAGTAGACAAGTGACCTTCTCCA	TTTTATAACTTCTTTTTTGAATAGAGTGAAACCTTAAATTTTTTGGAAGATGGTGAGAGGGAAGACTCAAATG-GGAGGATTGAAAATGCTACAAGTAGACAAGTGACCTTCTCCA	115	25	del	N/A
96	TTTTATAACTTCTTTTTTGAATAGAGTGAAACCTTAAATTTTTTGGAAGATGGTGAGAGGGAAGACTCAAATGCGGAGGATTGAAAATGCTACAAGTAGACAAGTGACCTTCTCCA	TTTTATAACTTCTTTTTTGAATAAAGTGAAACCTTAAATTTTTTGGAAGATGGTGAGAGGGAAGACTCAAATGCGGAGGATTGAAAATGCTACAAGTAGACAAGTGACCTTCTCCA	116	25	WT or Sub	N/A
97	TTTTATAACTTCTTTTTTGAATAGAGTGAAACCTTAAATTTTTTGGAAGATGGTGAGAGGGAAGACTCAAATGCGGAGGATTGAAAATGCTACAAGTAGACAAGTGACCTTCTCCA	TTTTATAACTTCTTTTTTGAATAGAGTGAAACCTTAAATTTTTTGGAAGATGGTGAGAGGGAAGACTCAAATGCGGAGAATTGAAAATGCTACAAGTAGACAAGTGACCTTCTCCA	116	25	WT or Sub	N/A
98	TTTTATAACTTCTTTTTTGAATAGAGTGAAACCTTAAATTTTTTGGAAGATGGTGAGAGGGAAGACTCAAATGCGGAGGATTGAAAATGCTACAAGTAGACAAGTGACCTTCTCCA	TTTTATAACTTCTTTTTTGAATAGAGTGAAACCTTAAATTTTTTGGAAGATGGTGAGAGGGAAGACTCAAATGCGGAGGATTGAAAATGCTACAAGTAGACAAGTGACCTTCTTCA	116	24	WT or Sub	N/A
99	TTTTATAACTTCTTTTTTGAATAGAGTGAAACCTTAAATTTTTTGGAAGATGGTGAGAGGGAAGACTCAAATGCGGAGGATTGAAAATGCTACAAGTAGACAAGTGACCTTCTCCA	TTTTATAACTTCTTTTCTGAATAGAGTGAAACCTTAAATTTTTTGGAAGATGGTGAGAGGGAAGACTCAAATGCGGAGGATTGAAAATGCTACAAGTAGACAAGTGACCTTCTCCA	116	24	WT or Sub	N/A
100	TTTTATAACTTCTTTTTTGAATAGAGTGAAACCTTAAATTTTTTGGAAGATGGTGAGAGGGAAGACTCAAATGCGGAGGATTGAAAATGCTACAAGTAGACAAGTGACCTTCTCCA	TTTTATAACTTCTTTTTTGAATAGAGTGAAACCTTAAATTTTTTGGAAGATGGTGAGAGGGAAGACTCAAATGCGGAGGATTGAAAATGCTACAAGTAGACAAGTGACCTTCTCTA	116	23	WT or Sub	N/A
101	TTTTATAACTTCTTTTTTGAATAGAGTGAAACCTTAAATTTTTTGGAAGATGGTGAGAGGGAAGACTCAAATGCGGAGGATTGAAAATGCTACAAGTAGACAAGTGACCTTCTCCA	TTTTATAATTTCTTTTTTGAATAGAGTGAAACCTTAAATTTTTTGGAAGATGGTGAGAGGGAAGACTCAAATGCGGAGGATTGAAAATGCTACAAGTAGACAAGTGACCTTCTCCA	116	23	WT or Sub	N/A
102	TTTTATAACTTCTTTTTTGAATAGAGTGAAACCTTAAATTTTTTGGAAGATGGTGAGAGGGAAGACTCAAATGCGGAGGATTGAAAATGCTACAAGTAGACAAGTGACCTTCTCCA	TTTTATAACTTCTTTTTTGAATAGAGTGAAACCTTAAATTTTTTGGAAGATGGTGAGAGGGAAGACTCCAATGCGGAGGATTGAAAATGCTACAAGTAGACAAGTGACCTTCTCCA	116	22	WT or Sub	N/A
103	TTTTATAACTTCTTTTTTGAATAGAGTGAAACCTTAAATTTTTTGGAAGATGGTGAGAGGGAAGACTCAAATGCGGAGGATTGAAAATGCTACAAGTAGACAAGTGACCTTCTCCA	TTTTATAACTTCTTTTTTGAATAGAGTGAAACCTTAAACTTTTTGGAAGATGGTGAGAGGGAAGACTCAAATGCGGAGGATTGAAAATGCTACAAGTAGACAAGTGACCTTCTCCA	116	22	WT or Sub	N/A
104	TTTTATAACTTCTTTTTTGAATAGAGTGAAACCTTAAA-TTTTTTGGAAGATGGTGAGAGGGAAGACTCAAATGCGGAGGATTGAAAATGCTACAAGTAGACAAGTGACCTTCTCCA	TTTTATAACTTCTTTTTTGAATAGAGTGAAACCTTAAATTTTTTTGGAAGATGGTGAGAGGGAAGACTCAAATGCGGAGGATTGAAAATGCTACAAGTAGACAAGTGACCTTCTCCA	117	22	WT or Sub	N/A
105	TTTTATAACTTCTTTTTTGAATAGAGTGAAACCTTAAATTTTTTGGAAGATGGTGAGAGGGAAGACTCAAATGCGGAGGATTGAAAATGCTACAAGTAGACAAGTGACCTTCTCCA	TTTTATAACTTCTTTTTTGAATAGAGTGAAACCTTAAATTTTTTGGAAGATGGTGAGAGGGAAGACTCAAATGCGGAGGATTGAAAATGCTACAGGTAGACAAGTGACCTTCTCCA	116	22	WT or Sub	N/A
106	TTTTATAACTTCTTTTTTGAATAGAGTGAAACCTTAAATTTTTTGGAAGATGGTGAGAGGGAAGACTCAAATGCGGAGGATTGAAAATGCTACAAGTAGACAAGTGACCTTCTCCA	TTTTATAACTTCTTTTTTGAATAGAGTGAAACCTTAAATTTTTTGGAAGATGGTGAGAGGGAAGACTCAAATGCGGAGGATTGAAAATGCTACAAGTAGACAAGTGACCCTCTCCA	116	21	WT or Sub	N/A
107	TTTTATAACTTCTTTTTTGAATAGAGTGAAACCTTAAATTTTTTGGAAGATGGTGAGAGGGAAGACTCAAATGCGGAGGATTGAAAATGCTACAAGTAGACAAGTGACCTTCTCCA	TTTTATAACTTCTTTTTTGAATAGAGTGAAACCTTAAGTTTTTTGGAAGATGGTGAGAGGGAAGACTCAAATGCGGAGGATTGAAAATGCTACAAGTAGACAAGTGACCTTCTCCA	116	21	WT or Sub	N/A
108	TTTTATAACTTCTTTTTTGAATAGAGTGAAACCTTAAATTTTTTGGAAGATGGTGAGAGGGAAGACTCAAATGCGGAGGATTGAAAATGCTACAAGTAGACAAGTGACCTTCTCCA	TTTTATAACTTCTTTTTTGAATAGAGTAAAACCTTAAATTTTTTGGAAGATGGTGAGAGGGAAGACTCAAATGCGGAGGATTGAAAATGCTACAAGTAGACAAGTGACCTTCTCCA	116	21	WT or Sub	N/A
109	TTTTATAACTTCTTTTTTGAATAGAGTGAAACCTTAAATTTTTTGGAAGATGGTGAGAGGGAAGACTCAAATGCGGAGGATTGAAAATGCTACAAGTAGACAAGTGACCTTCTCCA	TTTTATAACTTCTTTTTTGAATAGAGTGAAACCTTAAATTTTTTGGAAGATGGTGAGAGGGAAGACTCAAATGCGGAGGATTG-AAATGCTACAAGTAGACAAGTGACCTTCTCCA	115	20	WT or Sub	N/A
110	TTTTATAACTTCTTTTTTGAATAGAGTGAAACCTTAAATTTTTTGGAAGATGGTGAGAGGGAAGACTCAAATGCGGAGGATTGAAAATGCTACAAGTAGACAAGTGACCTTCTCCA	TTTTATAACTTCTTTTTTGAATAGAGTGAAACCTTAAATTTTTTGGAAGATGGTGAGAGGGAAGACTCAAATGCGGAGGATTAAAAATGCTACAAGTAGACAAGTGACCTTCTCCA	116	20	WT or Sub	N/A
111	TTTTATAACTTCTTTTTTGAATAGAGTGAAACCTTAAATTTTTTGGAAGATGGTGAGAGGGAAGACTCAAATGCGGAGGATTGAAAATGCTACAAGTAGACAAGTGACCTTCTCCA	TTTTATAACTTCTTTTTTGAATAGAGTGAAACCTTAAATTTTTTGGAAGATGGTAAGAGGGAAGACTCAAATGCGGAGGATTGAAAATGCTACAAGTAGACAAGTGACCTTCTCCA	116	20	WT or Sub	N/A
112	TTTTATAACTTCTTTTTTGAATAGAGTGAAACCTTAAATTTTTTGGAAGATGGTGAGAGGGAAGACTCAAATGCGGAGGATTGAAAATGCTACAAGTAGACAAGTGACCTTCTCCA	TTTTATAACTTCTTTTTTGAATAGAGTGAAACCTTAAATTTTTTGGAAGATGGTGAGAGGGAAGACTCAAATGCGGAGGATTGAAAATGCTACAAGTAGACAAGTGACCTCCTCCA	116	20	WT or Sub	N/A
113	TTTTATAACTTCTTTTTTGAATAGAGTGAAACCTTAAATTTTTTGGAAGATGGTGAGAGGGAAGACTCAAATGCGGAGGATTGAAAATGCTACAAGTAGACAAGTGACCTTCTCCA	TTTTATAACTTCTTTTTTGAATAGAGTGAAACCTTAAATTTTTTGGAAGATGGTGAGAGGGAAGACTCAAATGCGGAGGATTGAAAATGCTACAAGCAGACAAGTGACCTTCTCCA	116	20	WT or Sub	N/A
114	TTTTATAACTTCTTTTTTGAATAGAGTGAAACCTTAAATTTTTTGGAAGATGGTGAGAGGGAAGACTCAAATGCGGAGGATTGAAAATGCTACAAGTAGACAAGTGACCTTCTCCA	TTTTATAACTTCTTTTTTGAATAGAGTGAAACCTTAAATTTTTTGGAAGATGGTGAAAGGGAAGACTCAAATGCGGAGGATTGAAAATGCTACAAGTAGACAAGTGACCTTCTCCA	116	19	WT or Sub	N/A
115	TTTTATAACTTCTTTTTTGAATAGAGTGAAACCTTAAATTTTTTGGAAGATGGTGAGAGGGAAGACTCAAATGCGGAGGATTGAAAATGCTACAAGTAGACAAGTGACCTTCTCCA	TTTTATAACTTCTTTTTTGAATAGAGTGAAACCTTAAATTTTTTGGAAGATGGTGAGAGGGAAGACTCAAAT-CGGAGGATTGAAAATGCTACAAGTAGACAAGTGACCTTCTCCA	115	19	del	N/A
116	TTTTATAACTTCTTTTTTGAATAGAGTGAAACCTTAAATTTTTTGGAAGATGGTGAGAGGGAAGACTCAAATG-CGGAGGATTGAAAATGCTACAAGTAGACAAGTGACCTTCTCCA	TTTTATAACTTCTTTTTTGAATAGAGTGAAACCTTAAATTTTTTGGAAGATGGTGAGAGGGAAGACTCAAATGCCGGAGGATTGAAAATGCTACAAGTAGACAAGTGACCTTCTCCA	117	18	Ins	N/A
117	TTTTATAACTTCTTTTTTGAATAGAGTGAAACCTTAAATTTTTTGGAAGATGGTGAGAGGGAAGACTCAAATGCGGAGGATTGAAAATGCTACAAGTAGACAAGTGACCTTCTCCA	TTTTATAACTTCTTTTTTGAATAGAGTGAAACCTTAAATTTTTTGGAAGATGGTGAGAGGGAAGACTCAAATGCGGAGGATTGAAAATGCTACAAGTAGACAGGTGACCTTCTCCA	116	18	WT or Sub	N/A
118	TTTTATAACTTCTTTTTTGAATAGAGTGAAACCTTAAATTTTTTGGAAGATGGTGAGAGGGAAGACTCAAATGCGGAGGATTGAAAATGCTACAAGTAGACAAGTGACCTTCTCCA	TTTTATAACTTCTTTTTTGAATAGAGTGAAACCTTAAATTCTTTGGAAGATGGTGAGAGGGAAGACTCAAATGCGGAGGATTGAAAATGCTACAAGTAGACAAGTGACCTTCTCCA	116	18	WT or Sub	N/A
119	TTTTATAACTTCTTTTTTGAATAGAGTGAAACCTTAAATTTTTTGGAAGATGGTGAGAGGGAAGACTCAAATGCGGAGGATTGAAAATGCTACAAGTAGACAAGTGACCTTCTCCA	TTTTATAACTTTTTTTTTGAATAGAGTGAAACCTTAAATTTTTTGGAAGATGGTGAGAGGGAAGACTCAAATGCGGAGGATTGAAAATGCTACAAGTAGACAAGTGACCTTCTCCA	116	17	WT or Sub	N/A
120	TTTTATAACTTCTTTTTTGAATAGAGTGAAACCTTAAATTTTTTGGAAGATGGTGAGAGGGAAGACTCAAATGCGGAGGATTGAAAATGCTACAAGTAGACAAGTGACCTTCTCCA	TTTTATAACTTCTTTTTTGAATAGAGTGAAACCTTAAATTTTTTGGAAGATGGTGAGAGGGAAGACTCAAAT------GATTGAAAATGCTACAAGTAGACAAGTGACCTTCTCCA	110	17	del	N/A
121	TTTTATAACTTCTTTTTTGAATAGAGTGAAACCTTAAATTTTTTGGAAGATGGTGAGAGGGAAGACTCAAATGCGGAGGATTGAAAATGCTACAAGTAGACAAGTGACCTTCTCCA	TTTTATAACTTCTTTTTTGAATAGAGTGAAACCTTAAATTTTTTGGAAGATGGTGAGAGGGAAGACTCAA--TCGGAGGATTGAAAATGCTACAAGTAGACAAGTGACCTTCTCCA	114	17	del	N/A
122	TTTTATAACTTCTTTTTTGAATAGAGTGAAACCTTAAATTTTTTGGAAGATGGTGAGAGGGAAGACTCAAATGCGGAGGATTGAAAATGCTACAAGTAGACAAGTGACCTTCTCCA	TTTTATAACTTCTTTTTTGAATAGAGTGAAACCTTAAATTTTTTAGAAGATGGTGAGAGGGAAGACTCAAATGCGGAGGATTGAAAATGCTACAAGTAGACAAGTGACCTTCTCCA	116	17	WT or Sub	N/A
123	TTTTATAACTTCTTTTTTGAATAGAGTGAAACCTTAAATTTTTTGGAAGATGGTGAGAGGGAAGACTCAAATGCGGAGGATTGAAAATGCTACAAGTAGACAAGTGACCTTCTCCA	TTTTATAACTTCTTTTTTGAATAGAGTGAAACCTTAAATTTTTTGGAAAATGGTGAGAGGGAAGACTCAAATGCGGAGGATTGAAAATGCTACAAGTAGACAAGTGACCTTCTCCA	116	16	WT or Sub	N/A
124	TTTTATAACTTCTTTTTTGAATAGAGTGAAACCTTAAATTTTTTGGAAGATGGTGAGAGGGAAGACTCAAATGCGGAGGATTGAAAATGCTACAAGTAGACAAGTGACCTTCTCCA	TTTTATAACTTCTTTTTTGAATAGAGTGAAACCTTAAATTTTTTGGAAGATGGTGAGTGGGAAGACTCAAATGCGGAGGATTGAAAATGCTACAAGTAGACAAGTGACCTTCTCCA	116	16	WT or Sub	N/A
125	TTTTATAACTTCTTTTTTGAATAGAGTGAAACCTTAAATTTTTTGGAAGATGGTGAGAGGGAAGACTCAAATGCGGAGGATTGAAAATGCTACAAGTAGACAAGTGACCTTCTCCA	TTTTATAACTTCTTTTTTGAATAGAGTGAAACCTTAAATTTTTTGGAAGATGGTGAGAGGGAAGACTCAAATGCGGTGGATTGAAAATGCTACAAGTAGACAAGTGACCTTCTCCA	116	16	WT or Sub	N/A
126	TTTTATAACTTCTTTTTTGAATAGAGTGAAACCTTAAATTTTTTGGAAGATGGTGAGAGGGAAGACTCAAATGCGGAGGATTGAAAATGCTACAAGTAGACAAGTGACCTTCTCCA	TTTTATAACTTCTCTTTTGAATAGAGTGAAACCTTAAATTTTTTGGAAGATGGTGAGAGGGAAGACTCAAATGCGGAGGATTGAAAATGCTACAAGTAGACAAGTGACCTTCTCCA	116	16	WT or Sub	N/A
127	TTTTATAACTTCTTTTTTGAATAGAGTGAAACCTTAAATTTTTTGGAAGATGGTGAGAGGGAAGACTCAAATGCGGAGGATTGAAAATGCTACAAGTAGACAAGTGACCTTCTCCA	TTTTATAACTTCTTTTTTGAATAGAGTGAAACCTT-AATTTTTTGGAAGATGGTGAGAGGGAAGACTCAAATGCGGAGGATTGAAAATGCTACAAGTAGACAAGTGACCTTCTCCA	115	16	WT or Sub	N/A
128	TTTTATAACTTCTTTTTTGAATAGAGTGAAACCTTAAATTTTTTGGAAGATGGTGAGAGGGAAGACTCAAATGCGGAGGATTGAAAATGCTACAAGTAGACAAGTGACCTTCTCCA	TTTTATAACTTCTTTTTTGAATAGAGTGAAACTTTAAATTTTTTGGAAGATGGTGAGAGGGAAGACTCAAATGCGGAGGATTGAAAATGCTACAAGTAGACAAGTGACCTTCTCCA	116	15	WT or Sub	N/A
129	TTTTATAACTTCTTTTTTGAATAGAGTGAAACCTTAAATTTTTTGGAAGATGGTGAGAGGGAAGACTCAAATGCGGAGGATTGAAAATGCTACAAGTAGACAAGTGACCTTCTCCA	TTTTATAACTTCTTTTTTGAATAGAGTGAAACCTTAAATTTTCTGGAAGATGGTGAGAGGGAAGACTCAAATGCGGAGGATTGAAAATGCTACAAGTAGACAAGTGACCTTCTCCA	116	15	WT or Sub	N/A
130	TTTTATAACTTCTTTTTTGAATAGAGTGAAACCTTAAATTTTTTGGAAGATGGTGAGAGGGAAGACTCAAATGCGGAGGATTGAAAATGCTACAAGTAGACAAGTGACCTTCTCCA	TTTTATAACTTCTTTTTTGAATAGAGTGAACCCTTAAATTTTTTGGAAGATGGTGAGAGGGAAGACTCAAATGCGGAGGATTGAAAATGCTACAAGTAGACAAGTGACCTTCTCCA	116	15	WT or Sub	N/A
131	TTTTATAACTTCTTTTTTGAATAGAGTGAAACCTTAAATTTTTTGGAAGATGGTGAGAGGGAAGACTCAAATGCGGAGGATTGAAAATGCTACAAGTAGACAAGTGACCTTCTCCA	TTTTATAACTTCTTTTTTGAATAGAGTGAAACCTTAAATTTTTTGGAAGATGGGGAGAGGGAAGACTCAAATGCGGAGGATTGAAAATGCTACAAGTAGACAAGTGACCTTCTCCA	116	15	WT or Sub	N/A
132	TTTTATAACTTCTTTTTTGAATAGAGTGAAACCTTAAATTTTTTGGAAGATGGTGAGAGGGAAGACTCAAATGCGGAGGATTGAAAATGCTACAAGTAGACAAGTGACCTTCTCCA	TTTTATAACTTCTTTTTTGAATAGAGTGAAACCTTAAATTTTTTGGAAGATGGTGAGAGGGAAGACTCAAATGCGGAGGATTGAAAATGCTACAAGTAGACAAGTGACCTTTTCCA	116	15	WT or Sub	N/A
133	TTTTATAACTTCTTTTTTGAATAGAGTGAAACCTTAAATTTTTTGGAAGATGGTGAGAGGGAAGACTCAAATGCGGAGGATTGAAAATGCTACAAGTAGACAAGTGACCTTCTCCA	TTTTATAACTTCTTTTTTGAATAGAGTGTAACCTTAAATTTTTTGGAAGATGGTGAGAGGGAAGACTCAAATGCGGAGGATTGAAAATGCTACAAGTAGACAAGTGACCTTCTCCA	116	15	WT or Sub	N/A
134	TTTTATAACTTCTTTTTTGAATAGAGTGAAACCTTAAATTTTTTGGAAGATGGTGAGAGGGAAGACTCAAATGCGGAGGATTGAAAATGCTACAAGTAGACAAGTGACCTTCTCCA	TTTTATAACTTCTTTTTTGAATAGAGTGAAACCTTAAATTTTTTGGAAGATGGTGAGAGGGACGACTCAAATGCGGAGGATTGAAAATGCTACAAGTAGACAAGTGACCTTCTCCA	116	14	WT or Sub	N/A
135	TTTTATAACTTCTTTTTTGAATAGAGTGAAACCTTAAATTTTTTGGAAGATGGTGAGAGGGAAGACTCAAATGCGGAGGATTGAAAATGCTACAAGTAGACAAGTGACCTTCTCCA	TTTTATAACTTCTTTTTTAAATAGAGTGAAACCTTAAATTTTTTGGAAGATGGTGAGAGGGAAGACTCAAATGCGGAGGATTGAAAATGCTACAAGTAGACAAGTGACCTTCTCCA	116	14	WT or Sub	N/A
136	TTTTATAACTTCTTTTTTGAATAGAGTGAAACCTTAAATTTTTTGGAAGATGGTGAGAGGGAAGACTCAAATGCGGAGGATTGAAAATGCTACAAGTAGACAAGTGACCTTCTCCA	TTTTATAACTTCTTTTTTGAATAGAGTGAAACCTTAAATTTTTTGGAAGATGGTGAGAGGGAAGACTCAAATGCGGAGGATTGAAAATGCTACAAGTAGAC-AGTGACCTTCTCCA	115	14	WT or Sub	N/A
137	TTTTATAACTTCTTTTTTGAATAGAGTGAAACCTTAAATTTTTTGGAAGATGGTGAGAGGGAAGACTCAAATGCGGAGGATTGAAAATGCTACAAGTAGACAAGTGACCTTCTCCA	TTTTATAACTTCTTTTTTGAATAGAGTGAAACCTTAAATCTTTTGGAAGATGGTGAGAGGGAAGACTCAAATGCGGAGGATTGAAAATGCTACAAGTAGACAAGTGACCTTCTCCA	116	13	WT or Sub	N/A
138	TTTTATAACTTCTTTTTTGAATAGAGTGAAACCTTAAATTTTTTGGAAGATGGTGAGAGGGAAGACTCAAATGCGGAGGATTGAAAATGCTACAAGTAGACAAGTGACCTTCTCCA	TTTTATAACTTCTTTTTTGAATAGAGTGAAACCTTAAATTTTTTGGAAGATGGTGAGAGGGAAGACTCAA---CGGAGGATTGAAAATGCTACAAGTAGACAAGTGACCTTCTCCA	113	13	del	N/A
139	TTTTATAACTTCTTTTTTGAATAGAGTGAAACCTTAAATTTTTTGGAAGATGGTGAGAGGGAAGACTCAAATGCGGAGGATTGAAAATGCTACAAGTAGACAAGTGACCTTCTCCA	TTTTATAACTTCTTTTTTGAATAGAGTGAAACCTTAAATTTTTTGGAAGATGGTGAGAGGGAAGACTCAAATGCGGAGGATTGAAAATGCTACAAGTAGACAAGTGCCCTTCTCCA	116	12	WT or Sub	N/A
140	TTTTATAACTTCTTTTTTGAATAGAGTGAAACCTTAAATTTTTTGGAAGATGGTGAGAGGGAAGACTCAAATGCGGAGGATTGAAAATGCTACAAGTAGACAAGTGACCTTCTCCA	TTTTAGAACTTCTTTTTTGAATAGAGTGAAACCTTAAATTTTTTGGAAGATGGTGAGAGGGAAGACTCAAATGCGGAGGATTGAAAATGCTACAAGTAGACAAGTGACCTTCTCCA	116	12	WT or Sub	N/A
141	TTTTATAACTTCTTTTTTGAATAGAGTGAAACCTTAAATTTTTTGGAAGATGGTGAGAGGGAAGACTCAAATGCGGAGGATTGAAAATGCTACAAGTAGACAAGTGACCTTCTCCA	TTTTATAACTTCTTTTTTGAATAGAGTGAAACCTTAAATTTTTTGGAAGATGGTGAGAGGGATGACTCAAATGCGGAGGATTGAAAATGCTACAAGTAGACAAGTGACCTTCTCCA	116	11	WT or Sub	N/A
142	TTTTATAACTTCTTTTTTGAATAGAGTGAAACCTTAAATTTTTTGGAAGATGGTGAGAGGGAAGACTCAAATGCGGAGGATTGAAAATGCTACAAGTAGACAAGTGACCTTCTCCA	TTTTATAACGTCTTTTTTGAATAGAGTGAAACCTTAAATTTTTTGGAAGATGGTGAGAGGGAAGACTCAAATGCGGAGGATTGAAAATGCTACAAGTAGACAAGTGACCTTCTCCA	116	11	WT or Sub	N/A
143	TTTTATAACTTCTTTTTTGAATAGAGTGAAACCTTAAATTTTTTGGAAGATGGTGAGAGGGAAGACTCAAATGCGGAGGATTGAAAATGCTACAAGTAGACAAGTGACCTTCTCCA	TTTTATAACTTCTTTTTTGAATAGTGTGAAACCTTAAATTTTTTGGAAGATGGTGAGAGGGAAGACTCAAATGCGGAGGATTGAAAATGCTACAAGTAGACAAGTGACCTTCTCCA	116	11	WT or Sub	N/A
144	TTTTATAACTTCTTTTTTGAATAGAGTGAAACCTTAAATTTTTTGGAAGATGGTGAGAGGGAAGACTCAAATGCGGAGGATTGAAAATGCTACAAGTAGACAAGTGACCTTCTCCA	TTTTATAACTTCTTTTTTGAATAGAGTGAAACCTTAAATTTTTTGGAAGATGGTGCGAGGGAAGACTCAAATGCGGAGGATTGAAAATGCTACAAGTAGACAAGTGACCTTCTCCA	116	11	WT or Sub	N/A
145	TTTTATAACTTCTTTTTTGAATAGAGTGAAACCTTAAATTTTTTGGAAGATGGTGAGAGGGAAGACTCAAATGCGGAGGATTGAAAATGCTACAAGTAGACAAGTGACCTTCTCCA	TTTTATAACTTCTTTTTTGAATAGAGTGAAACCTTAAATTTTTTGGAAGATGGTGAGAGGGAAGACACAAATGCGGAGGATTGAAAATGCTACAAGTAGACAAGTGACCTTCTCCA	116	11	WT or Sub	N/A
146	TTTTATAACTTCTTTTTTGAATAGAGTGAAACCTTAAATTTTTTGGAAGATGGTGAGAGGGAAGACTCAAATGCGGAGGATTGAAAATGCTACAAGTAGACAAGTGACCTTCTCCA	TTTTATAACTTCTTTTTTGAATAGAGTGAAACCTTAAATTTTTTGGACGATGGTGAGAGGGAAGACTCAAATGCGGAGGATTGAAAATGCTACAAGTAGACAAGTGACCTTCTCCA	116	11	WT or Sub	N/A
147	TTTTATAACTTCTTTTTTGAATAGAGTGAAACCTTAAATTTTTTGGAAGATGGTGAGAGGGAAGACTCAAATGCGGAGGATTGAAAATGCTACAAGTAGACAAGTGACCTTCTCCA	TTTTATAACTTCTTTTTTGAATCGAGTGAAACCTTAAATTTTTTGGAAGATGGTGAGAGGGAAGACTCAAATGCGGAGGATTGAAAATGCTACAAGTAGACAAGTGACCTTCTCCA	116	11	WT or Sub	N/A
148	TTTTATAACTTCTTTTTTGAATAGAGTGAAACCTTAAATTTTTTGGAAGATGGTGAGAGGGAAGACTCAAATGCGGAGGATTGAAAATGCTACAAGTAGACAAGTGACCTTCTCCA	TTTTATAACTACTTTTTTGAATAGAGTGAAACCTTAAATTTTTTGGAAGATGGTGAGAGGGAAGACTCAAATGCGGAGGATTGAAAATGCTACAAGTAGACAAGTGACCTTCTCCA	116	11	WT or Sub	N/A
149	TTTTATAACTTCTTTTTTGAATAGAGTGAAACCTTAAATTTTTTGGAAGATGGTGAGAGGGAAGACTCAAATGCGGAGGATTGAAAATGCTACAAGTAGACAAGTGACCTTCTCCA	CTTTATAACTTCTTTTTTGAATAGAGTGAAACCTTAAATTTTTTGGAAGATGGTGAGAGGGAAGACTCAAATGCGGAGGATTGAAAATGCTACAAGTAGACAAGTGACCTTCTCCA	116	11	WT or Sub	N/A
150	TTTTATAACTTCTTTTTTGAATAGAGTGAAACCTTAAATTTTTTGGAAGATGGTGAGAGGGAAGACTCAAATGCGGAGGATTGAAAATGCTACAAGTAGACAAGTGACCTTCTCCA	TTTTATAACTTCTTTTTTGAATAGAGTGAAACCTTAAATTTTTTGGAAGATGGTGAGAGGGAAGACTCAAATGCGGAGGATTGAACATGCTACAAGTAGACAAGTGACCTTCTCCA	116	11	WT or Sub	N/A
151	TTTTATAACTTCTTTTTTGAATAGAGTGAAACCTTAAATTTTTTGGAAGATGGTGAGAGGGAAGACTCAAATGCGGAGGATTGAAAATGCTACAAGTAGACAAGTGACCTTCTCCA	TTTTATAACTTCTTTTTTGAATAGAGTGAAACCTTAAATTTTTTGGAAGATGGTGAGAGGGAAGACTCAAATGCGGATGATTGAAAATGCTACAAGTAGACAAGTGACCTTCTCCA	116	10	WT or Sub	N/A
152	TTTTATAACTTCTTTTTTGAATAGAGTGAAACCTTAAATTTTTTGGAAGATGGTGAGAGGGAAGACTCAAATGCGGAGGATTGAAAATGCTACAAGTAGACAAGTGACCTTCTCCA	TTTTATAACATCTTTTTTGAATAGAGTGAAACCTTAAATTTTTTGGAAGATGGTGAGAGGGAAGACTCAAATGCGGAGGATTGAAAATGCTACAAGTAGACAAGTGACCTTCTCCA	116	10	WT or Sub	N/A
153	TTTTATAACTTCTTTTTTGAATAGAGTGAAACCTTAAATTTTTTGGAAGATGGTGAGAGGGAAGACTCAAATGCGGAGGATTGAAAATGCTACAAGTAGACAAGTGACCTTCTCCA	TTTTATAACTTCTTTTTTGAATAGAGTGAAACCTTAAATTTTTTGGAAGATGGTGAGAGGGAAGACTCAAATGCGGCGGATTGAAAATGCTACAAGTAGACAAGTGACCTTCTCCA	116	10	WT or Sub	N/A
154	TTTTATAACTTCTTTTTTGAATAGAGTGAAACCTTAAATTTTTTGGAAGATGGTGAGAGGGAAGACTCAAATGCGGAGGATTGAAAATGCTACAAGTAGACAAGTGACCTTCTCCA	TTTTATAACTTCTTTTTTGAATAGAGTGAAACCTTAAATTTTTTGGAAGATGGTGAGAGGGAAGACTCAAATGCGGAGGATTGAAAATGCTACAAGTA-ACAAGTGACCTTCTCCA	115	10	WT or Sub	N/A
155	TTTTATAACTTCTTTTTTGAATAGAGTGAAACCTTAAATTTTTTGGAAGATGGTGAGAGGGAAGACTCAAATGCGGAGGATTGAAAATGCTACAAGTAGACAAGTGACCTTCTCCA	TTTTATAACTTCTTTTTTGCATAGAGTGAAACCTTAAATTTTTTGGAAGATGGTGAGAGGGAAGACTCAAATGCGGAGGATTGAAAATGCTACAAGTAGACAAGTGACCTTCTCCA	116	10	WT or Sub	N/A
156	TTTTATAACTTCTTTTTTGAATAGAGTGAAACCTTAAATTTTTTGGAAGATGGTGAGAGGGAAGACTCAAATGCGGAGGATTGAAAATGCTACAAGTAGACAAGTGACCTTCTCCA	TTTTATAACTTCTTTTTTGAATAGAGTGAAACCTTAAATTTTTTGGAAGATGGTGAGAGG------------GCGGAGGATTGAAAATGCTACAAGTAGACAAGTGACCTTCTCCA	104	10	del	N/A
157	TTTTATAACTTCTTTTTTGAATAGAGTGAAACCTTAAATTTTTTGGAAGATGGTGAGAGGGAAGACTCAAATGCGGAGGATTGAAAATGCTACAAGTAGACAAGTGACCTTCTCCA	TTTTATAACTTCTTTTTTGAATAGAGTGAAACCTTAAATTTTTTGGAAGAAGGTGAGAGGGAAGACTCAAATGCGGAGGATTGAAAATGCTACAAGTAGACAAGTGACCTTCTCCA	116	10	WT or Sub	N/A
158	TTTTATAACTTCTTTTTTGAATAGAGTGAAACCTTAAATTTTTTGGAAGATGGTGAGAGGGAAGACTCAAATGCGGAGGATTGAAAATGCTACAAGTAGACAAGTGACCTTCTCCA	TTTTATAACTTCTTTTTTGAATAGAGTGAAACCTTAAATTTTTTGGAAGATGGTGAGAGGGAAGA-------ACGGAGGATTGAAAATGCTACAAGTAGACAAGTGACCTTCTCCA	109	10	del	N/A
159	TTTTATAACTTCTTTTTTGAATAGAGTGAAACCTTAAATTTTTTGGAAGATGGTGAGAGGGAAGACTCAAATGCGGAGGATTGAAAATGCTACAAGTAGACAAGTGACCTTCTCCA	TTTTATAACTTCTTTTTTGAATAGAGTGCAACCTTAAATTTTTTGGAAGATGGTGAGAGGGAAGACTCAAATGCGGAGGATTGAAAATGCTACAAGTAGACAAGTGACCTTCTCCA	116	10	WT or Sub	N/A
160	TTTTATAACTTCTTTTTTGAATAGAGTGAAACCTTAAATTTTTTGGAAGATGGTGAGAGGGAAGACTCAAATGCGGAGGATTGAAAATGCTACAAGTAGACAAGTGACCTTCTCCA	TTTTATAACTTCTTTTTTGAATAGAGTGAAACCTTAAATTTTTTGGAAGATGGTGAGAGGGAAGACTCAAATGCGGAGGATTGCAAATGCTACAAGTAGACAAGTGACCTTCTCCA	116	10	WT or Sub	N/A
161	TTTTATAACTTCTTTTTTGAATAGAGTGAAACCTTAAATTTTTTGGAAGATGGTGAGAGGGAAGACTCAAATGCGGAGGATTGAAAATGCTACAAGTAGACAAGTGACCTTCTCCA	TTTTATAACTTCTTTTTTGAATAGAGTGAAACCTTAAATTTTTTGGAAGATGGTGAGAGGGAAGTCTCAAATGCGGAGGATTGAAAATGCTACAAGTAGACAAGTGACCTTCTCCA	116	10	WT or Sub	N/A
162	TTTTATAACTTCTTTTTTGAATAGAGTGAAACCTTAAATTTTTTGGAAGATGGTGAGAGGGAAGACTCAAATGCGGAGGATTGAAAATGCTACAAGTAGACAAGTGACCTTCTCCA	TTTTATAACTTCTTTTTTGAATAGAGTGAAACCTTAAATTTTTTGGATGATGGTGAGAGGGAAGACTCAAATGCGGAGGATTGAAAATGCTACAAGTAGACAAGTGACCTTCTCCA	116	10	WT or Sub	N/A
163	TTTTATAACTTCTTTTTTGAATAGAGTGAAACCTTAAATTTTTTGGAAGATGGTGAGAGGGAAGACTCAAATGCGGAGGATTGAAAATGCTACAAGTAGACAAGTGACCTTCTCCA	TTTTATAACTTCTTTTTTGAATAGAGTGAAACCTTAAATTTTTTGGAAGATGGTGAGAGGGAAGACTCAAATGCGGAGGATTGAAACTGCTACAAGTAGACAAGTGACCTTCTCCA	116	10	WT or Sub	N/A
164	TTTTATAACTTCTTTTTTGAATAGAGTGAAACCTTAAATTTTTTGGAAGATGGTGAGAGGGAAGACTCAAATGCGGAGGATTGAAAATGCTACAAGTAGACAAGTGACCTTCTCCA	TTTTATAACTTCTTTTTTGAATAGAGTGAAACCTTAAATTTTTTGGAAGATGGTGAGAGGGAAGACTCAAATGCGGAGGATTGAAAATGCTACAAGTAGACAAGTGACCTTCTCCT	116	9	WT or Sub	N/A
165	TTTTATAACTTCTTTTTTGAATAGAGTGAAACCTTAAATTTTTTGGAAGATGGTGAGAGGGAAGACTCAAATGCGGAGGATTGAAAATGCTACAAGTAGACAAGTGACCTTCTCCA	TTTTATAACTTCTTTTTTGAATAGAGTGAAACCTTAAATTTCTTGGAAGATGGTGAGAGGGAAGACTCAAATGCGGAGGATTGAAAATGCTACAAGTAGACAAGTGACCTTCTCCA	116	9	WT or Sub	N/A
166	TTTTATAACTTCTTTTTTGAATAGAGTGAAACCTTAAATTTTTTGGAAGATGGTGAGAGGGAAGACTCAAATGCGGAGGATTGAAAATGCTACAAGTAGACAAGTGACCTTCTCCA	TTTTATAACTTCTTTTTTGAATAGAGTGAAACCTTAAATTTTTTGGAAGATGGTGAGAGGGAAGACTCAATTGCGGAGGATTGAAAATGCTACAAGTAGACAAGTGACCTTCTCCA	116	9	WT or Sub	N/A
167	TTTTATAACTTCTTTTTTGAATAGAGTGAAACCTTAAATTTTTTGGAAGATGGTGAGAGGGAAGACTCAAATGCGGAGGATTGAAAATGCTACAAGTAGACAAGTGACCTTCTCCA	TTTTATAACTTCTTTTTTGAATAGAGTGAAACCTTAAATTTTTTGGAAGATGGTGAGAGGGAAGACTCAAATGCGGAGGATTGAAAATGCGACAAGTAGACAAGTGACCTTCTCCA	116	9	WT or Sub	N/A
168	TTTTATAACTTCTTTTTTGAATAGAGTGAAACCTTAAATTTTTTGGAAGATGGTGAGAGGGAAGACTCAAATGCGGAGGATTGAAAATGCTACAAGTAGACAAGTGACCTTCTCCA	TTTTATAACTTCTTTTTTGAATAGAGTGAAACCTTAAATTTTTTGGAAGATGGTGAGAGGGAAGACTCAAATGCGGAGGATTGAAAATGCTACAAGTAGACAAGTGACCTTCTACA	116	9	WT or Sub	N/A
169	TTTTATAACTTCTTTTTTGAATAGAGTGAAACCTTAAATTTTTTGGAAGATGGTGAGAGGGAAGACTCAAATGCGGAGGATTGAAAATGCTACAAGTAGACAAGTGACCTTCTCCA	TTTTATAACTTCTTTTTTGAATAGAGTGAAACCTTAAATTTTTTGGAAGATGGTGAGAGGGCAGACTCAAATGCGGAGGATTGAAAATGCTACAAGTAGACAAGTGACCTTCTCCA	116	9	WT or Sub	N/A
170	TTTTATAACTTCTTTTTTGAATAGAGTGAAACCTTAAATTTTTTGGAAGATGGTGAGAGGGAAGACTCAAATGCGGAGGATTGAAAATGCTACAAGTAGACAAGTGACCTTCTCCA	TTTTATAACTTCTTTTTTGAATAGAGTGAAACCTTAAATTTTTTGGAAGAGGGTGAGAGGGAAGACTCAAATGCGGAGGATTGAAAATGCTACAAGTAGACAAGTGACCTTCTCCA	116	9	WT or Sub	N/A
171	TTTTATAACTTCTTTTTTGAATAGAGTGAAACCTTAAATTTTTTGGAAGATGGTGAGAGGGAAGACTCAAATGCGGAGGATTGAAAATGCTACAAGTAGACAAGTGACCTTCTCCA	TTTTATAACTTCTTTTTTGAATAGAGTGAAACCTTAAATTTTTTGGAAGATGGTGAGAGGGAAAACTCAAATGCGGAGGATTGAAAATGCTACAAGTAGACAAGTGACCTTCTCCA	116	9	WT or Sub	N/A
172	TTTTATAACTTCTTTTTTGAATAGAGTGAAACCTTAAATTTTTTGGAAGATGGTGAGAGGGAAGACTCAAATGCGGAGGATTGAAAATGCTACAAGTAGACAAGTGACCTTCTCCA	TTTTATAACTTCTTTTTTGAATAGAGTGAAACCTTAAATTTTTTGGAAGATGGTGAGAGGGAAGACTCACATGCGGAGGATTGAAAATGCTACAAGTAGACAAGTGACCTTCTCCA	116	9	WT or Sub	N/A
173	TTTTATAACTTCTTTTTTGAATAGAGTGAAACCTTAAATTTTTTGGAAGATGGTGAGAGGGAAGACTCAAATGCGGAGGATTGAAAATGCTACAAGTAGACAAGTGACCTTCTCCA	TTTTATAACTTCTTTTTTGAATAGAGTGAAACCTTAAATTTTTTGGAAGATGGTGAGAGGGAAGACTCAAATGCGGAGGATTGAAAATGCTACAAGTAG-CAAGTGACCTTCTCCA	115	9	WT or Sub	N/A
174	TTTTATAACTTCTTTTTTGAATAGAGTGAAACCTTAAATTTTTTGGAAGATGGTGAGAGGGAAGACTCAAATGCGGAGGATTGAAAATGCTACAAGTAGACAAGTGACCTTCTCCA	TTTTATAACTTCTTTTTTGAATAGAGTGAAACCTTAAATTTTTTGGAAGATGGTGAGCGGGAAGACTCAAATGCGGAGGATTGAAAATGCTACAAGTAGACAAGTGACCTTCTCCA	116	9	WT or Sub	N/A
175	TTTTATAACTTCTTTTTTGAATAGAGTGAAACCTTAAATTTTTTGGAAGATGGTGAGAGGGAAGACTCAAATGCGGAGGATTGAAAATGCTACAAGTAGACAAGTGACCTTCTCCA	TTTTATAACTTCTTTTTTGAATAGAGTGAATCCTTAAATTTTTTGGAAGATGGTGAGAGGGAAGACTCAAATGCGGAGGATTGAAAATGCTACAAGTAGACAAGTGACCTTCTCCA	116	9	WT or Sub	N/A
176	TTTTATAACTTCTTTTTTGAATAGAGTGAAACCTTAAATTTTTTGGAAGATGGTGAGAGGGAAGACTCAAATGCGGAGGATTGAAAATGCTACAAGTAGACAAGTGACCTTCTCCA	TTTTATAACTTCTTTTTTGAATAGAGTGAAACCTTAAATTTTTTGGAAGATGGTGAGAGGGAAGACTCAAATGCGTAGGATTGAAAATGCTACAAGTAGACAAGTGACCTTCTCCA	116	9	WT or Sub	N/A
177	TTTTATAACTTCTTTTTTGAATAGAGTGAAACCTTAAATTTTTTGGAAGATGGTGAGAGGGAAGACTCAAATGCGGAGGATTGAAAATGCTACAAGTAGACAAGTGACCTTCTCCA	TTTTATAACTTCTTTTTTGAATAGAGTGAAACCTTAAATTTTTTGGAAGATGGTGAGAGGGAAGACTCAAATGCGGAGGATTGAAAATGCTACAAGTAGACAAGTGTCCTTCTCCA	116	9	WT or Sub	N/A
178	TTTTATAACTTCTTTTTTGAATAGAGTGAAACCTTAAATTTTTTGGAAGATGGTGAGAGGGAAGACTCAAATGCGGAGGATTGAAAATGCTACAAGTAGACAAGTGACCTTCTCCA	TTTTATAACTGCTTTTTTGAATAGAGTGAAACCTTAAATTTTTTGGAAGATGGTGAGAGGGAAGACTCAAATGCGGAGGATTGAAAATGCTACAAGTAGACAAGTGACCTTCTCCA	116	9	WT or Sub	N/A
179	TTTTATAACTTCTTTTTTGAATAGAGTGAAACCTTAAATTTTTTGGAAGATGGTGAGAGGGAAGACTCAAATGCGGAGGATTGAAAATGCTACAAGTAGACAAGTGACCTTCTCCA	TTTTATAACTTCTTTTTTGAATAGAGTGAAACCTTAAATTTTTTGGAAGATGGTGAGAGGGAAGACTCAACTGCGGAGGATTGAAAATGCTACAAGTAGACAAGTGACCTTCTCCA	116	9	WT or Sub	N/A
180	TTTTATAACTTCTTTTTTGAATAGAGTGAAACCTTAAATTTTTTGGAAGATGGTGAGAGGGAAGACTCAAATGCGGAGGATTGAAAATGCTACAAGTAGACAAGTGACCTTCTCCA	TTTTATAACTTCTTTTTTGAATAGAGTGAAACCTTAAATTTTTTGGAAGATGGTGAGAGGGAAGACTCAAATGCGGAGGATTGAAAATGCTACAAGTAGACAAGTGACCTTATCCA	116	8	WT or Sub	N/A
181	TTTTATAACTTCTTTTTTGAATAGAGTGAAACCTTAAATTTTTTGGAAGATGGTGAGAGGGAAGACTCAAATGCGGAGGATTGAAAATGCTACAAGTAGACAAGTGACCTTCTCCA	TTTTATAACTTCTTTTTTGAATAGAGTGAAACCTTAAATTTTTTGGAAGATGGTGAGA-GGAAGACTCAAATGCGGAGGATTGAAAATGCTACAAGTAGACAAGTGACCTTCTCCA	115	8	WT or Sub	N/A
182	TTTTATAACTTCTTTTTTGAATAGAGTGAAACCTTAAATTTTTTGGAAGATGGTGAGAGGGAAGACTCAAATGCGGAGGATTGAAAATGCTACAAGTAGACAAGTGACCTTCTCCA	TTTTATAACTTCTTTTTTGAATAGAGTGAAACCTTAAATTTTTTGGAAGATGGTGAGAGGGAAGACGCAAATGCGGAGGATTGAAAATGCTACAAGTAGACAAGTGACCTTCTCCA	116	8	WT or Sub	N/A
183	TTTTATAACTTCTTTTTTGAATAGAGTGAAACCTTAAATTTTTTGGAAGATGGTGAGAGGGAAGACTCAAATGCGGAGGATTGAAAATGCTACAAGTAGACAAGTGACCTTCTCCA	TCTTATAACTTCTTTTTTGAATAGAGTGAAACCTTAAATTTTTTGGAAGATGGTGAGAGGGAAGACTCAAATGCGGAGGATTGAAAATGCTACAAGTAGACAAGTGACCTTCTCCA	116	8	WT or Sub	N/A
184	TTTTATAACTTCTTTTTTGAATAGAGTGAAACCTTAAATTTTTTGGAAGATGGTGAGAGGGAAGACTCAAATGCGGAGGATTGAAAATGCTACAAGTAGACAAGTGACCTTCTCCA	TTTTATAACTTCGTTTTTGAATAGAGTGAAACCTTAAATTTTTTGGAAGATGGTGAGAGGGAAGACTCAAATGCGGAGGATTGAAAATGCTACAAGTAGACAAGTGACCTTCTCCA	116	8	WT or Sub	N/A
185	TTTTATAACTTCTTTTTTGAATAGAGTGAAACCTTAAATTTTTTGGAAGATGGTGAGAGGGAAGACTCAAATGCGGAGGATTGAAAATGCTACAAGTAGACAAGTGACCTTCTCCA	TTTTATACCTTCTTTTTTGAATAGAGTGAAACCTTAAATTTTTTGGAAGATGGTGAGAGGGAAGACTCAAATGCGGAGGATTGAAAATGCTACAAGTAGACAAGTGACCTTCTCCA	116	8	WT or Sub	N/A
186	TTTTATAACTTCTTTTTTGAATAGAGTGAAACCTTAAATTTTTTGGAAGATGGTGAGAGGGAAGACTCAAATGCGGAGGATTGAAAATGCTACAAGTAGACAAGTGACCTTCTCCA	TTTTATAACTTCTTTTTTGAATAGCGTGAAACCTTAAATTTTTTGGAAGATGGTGAGAGGGAAGACTCAAATGCGGAGGATTGAAAATGCTACAAGTAGACAAGTGACCTTCTCCA	116	8	WT or Sub	N/A
187	TTTTATAACTTCTTTTTTGAATAGAGTGAAACCTTAAATTTTTTGGAAGATGGTGAGAGGGAAGACTCAAATGCGGAGGATTGAAAATGCTACAAGTAGACAAGTGACCTTCTCCA	TTTTATAACTTCTTTTTTGAATAGAGGGAAACCTTAAATTTTTTGGAAGATGGTGAGAGGGAAGACTCAAATGCGGAGGATTGAAAATGCTACAAGTAGACAAGTGACCTTCTCCA	116	8	WT or Sub	N/A
188	TTTTATAACTTCTTTTTTGAATAGAGTGAAACCTTAAATTTTTTGGAAGATGGTGAGAGGGAAGACTCAAATGCGGAGGATTGAAAATGCTACAAGTAGACAAGTGACCTTCTCCA	TTTTATAACTTCTTTTTTGAATAGAGTGAAACCTTAAATTTTTTGGAAGATGGTGAGAGGGAAGACTCAAATGCGGAGGATTGAAAATGCTACAAGTAGACTAGTGACCTTCTCCA	116	8	WT or Sub	N/A
189	TTTTATAACTTCTTTTTTGAATAGAGTGAAACCTTAAATTTTTTGGAAGATGGTGAGAGGGAAGACTCAAATGCGGAGGATTGAAAATGCTACAAGTAGACAAGTGACCTTCTCCA	TTTTATATCTTCTTTTTTGAATAGAGTGAAACCTTAAATTTTTTGGAAGATGGTGAGAGGGAAGACTCAAATGCGGAGGATTGAAAATGCTACAAGTAGACAAGTGACCTTCTCCA	116	8	WT or Sub	N/A
190	TTTTATAACTTCTTTTTTGAATAGAGTGAAACCTTAAATTTTTTGGAAGATGGTGAGAGGGAAGACTCAAATGCGGAGGATTGAAAATGCTACAAGTAGACAAGTGACCTTCTCCA	TTTTATAACTTCTTTCTTGAATAGAGTGAAACCTTAAATTTTTTGGAAGATGGTGAGAGGGAAGACTCAAATGCGGAGGATTGAAAATGCTACAAGTAGACAAGTGACCTTCTCCA	116	7	WT or Sub	N/A
191	TTTTATAACTTCTTTTTTGAATAGAGTGAAACCTTAAATTTTTTGGAAGATGGTGAGAGGGAAGACTCAAATGCGGAGGATTGAAAATGCTACAAGTAGACAAGTGACCTTCTCCA	TTTTATAACTTCTTTTTTGAATAGAGTGAAACCTTAAATTTTTTGGAAGATGGTGAGAGGGAAGACTCAAATGCTGAGGATTGAAAATGCTACAAGTAGACAAGTGACCTTCTCCA	116	7	WT or Sub	N/A
192	TTTTATAACTTCTTTTTTGAATAGAGTGAAACCTTAAATTTTTTGGAAGATGGTGAGAGGGAAGACTCAAATGCGGAGGATTGAAAATGCTACAAGTAGACAAGTGACCTTCTCCA	TTTTATAACTTCTTTTTTGAATAGAGTGAAACCTTAAATTTTTTGGAAGATGGTGAGAGGGAAGACTCAAATGCGGAGGATTGAAAATGCTACAAG-AGACAAGTGACCTTCTCCA	115	7	WT or Sub	N/A
193	TTTTATAACTTCTTTTTTGAATAGAGTGAAACCTTAAATTTTTTGGAAGATGGTGAGAGGGAAGACTCAAATGCGGAGGATTGAAAATGCTACAAGTAGACAAGTGACCTTCTCCA	TTTTATAACTTCTTTTTTGAATAGAGTGAAACCTTAAATTTTTTGGAAGATGGTGAGAGTGAAGACTCAAATGCGGAGGATTGAAAATGCTACAAGTAGACAAGTGACCTTCTCCA	116	7	WT or Sub	N/A
194	TTTTATAACTTCTTTTTTGAATAGAGTGAAACCTTAAATTTTTTGGAAGATGGTGAGAGGGAAGACTCAAATGCGGAGGATTGAAAATGCTACAAGTAGACAAGTGACCTTCTCCA	TTTTATAACTTCTTTTTTGTATAGAGTGAAACCTTAAATTTTTTGGAAGATGGTGAGAGGGAAGACTCAAATGCGGAGGATTGAAAATGCTACAAGTAGACAAGTGACCTTCTCCA	116	7	WT or Sub	N/A
195	TTTTATAACTTCTTTTTTGAATAGAGTGAAACCTTAAATTTTTTGGAAGATGGTGAGAGGGAAGACTCAAATGCGGAGGATTGAAAATGCTACAAGTAGACAAGTGACCTTCTCCA	TTTTATAACTTCTTTTTTGAATAGAGTGAAACCTTAAATTTTTTGGAAGATGGTGAGAGGGAAGACTCAAATGCGGAGGATTGAAAATGATACAAGTAGACAAGTGACCTTCTCCA	116	7	WT or Sub	N/A
196	TTTTATAACTTCTTTTTTGAATAGAGTGAAACCTTAAATTTTTTGGAAGATGGTGAGAGGGAAGACTCAAATGCGGAGGATTGAAAATGCTACAAGTAGACAAGTGACCTTCTCCA	TTTTATAACTTCTTTTTTGAATTGAGTGAAACCTTAAATTTTTTGGAAGATGGTGAGAGGGAAGACTCAAATGCGGAGGATTGAAAATGCTACAAGTAGACAAGTGACCTTCTCCA	116	7	WT or Sub	N/A
197	TTTTATAACTTCTTTTTTGAATAGAGTGAAACCTTAAATTTTTTGGAAGATGGTGAGAGGGAAGACTCAAATGCGGAGGATTGAAAATGCTACAAGTAGACAAGTGACCTTCTCCA	TTTTATAACTTCTTTTTTGAATAGAGTGAAACCTTAAATTTTTTGGAAGATGGTGAGAGGGAAGACTCAAATGCGGAGGATTGAAAATGCTACAAGTAGACAACTGACCTTCTCCA	116	7	WT or Sub	N/A
198	TTTTATAACTTCTTTTTTGAATAGAGTGAAACCTTAAATTTTTTGGAAGATGGTGAGAGGGAAGACTCAAATGCGGAGGATTGAAAATGCTACAAGTAGACAAGTGACCTTCTCCA	TTTTATAACTTCTTTTTTGAATAGAGTGAAACCTTAAATTTTTTGGAAGATGGTGAGAGGGAAGACTCAAATGCGGAGGATTGAAAATGCTACTAGTAGACAAGTGACCTTCTCCA	116	7	WT or Sub	N/A
199	TTTTATAACTTCTTTTTTGAATAGAGTGAAACCTTAAATTTTTTGGAAGATGGTGAGAGGGAAGACTCAAATGCGGAGGATTGAAAATGCTACAAGTAGACAAGTGACCTTCTCCA	TTTTATAACTTCTTTTTTGAATAGAGTGAAACCTTAAATTTTTTGGAAGATGGTGAGAGGGAAGACTCAAATGCGGAGGATTGAAAATGCTACAAGTAGACAAGGGACCTTCTCCA	116	7	WT or Sub	N/A
200	TTTTATAACTTCTTTTTTGAATAGAGTGAAACCTTAAATTTTTTGGAAGATGGTGAGAGGGAAGACTCAAATGCGGAGGATTGAAAATGCTACAAGTAGACAAGTGACCTTCTCCA	TTTTATAACTTCTTTTTTGAATAGAGTGAAACCTTAAATTTTTTGGAAGATGGAGAGAGGGAAGACTCAAATGCGGAGGATTGAAAATGCTACAAGTAGACAAGTGACCTTCTCCA	116	7	WT or Sub	N/A
201	TTTTATAACTTCTTTTTTGAATAGAGTGAAACCTTAAATTTTTTGGAAGATGGTGAGAGGGAAGACTCAAATGCGGAGGATTGAAAATGCTACAAGTAGACAAGTGACCTTCTCCA	TTTTATAACTTCTTTTTTGAATAGAGTGAAACCTTAAATTTTTTGGAAGATGGTGAGAGGGAAGACTCAAA--------ATTGAAAATGCTACAAGTAGACAAGTGACCTTCTCCA	108	7	del	N/A
202	TTTTATAACTTCTTTTTTGAATAGAGTGAAACCTTAAATTTTTTGGAAGATGGTGAGAGGGAAGACTCAAATG-CGGAGGATTGAAAATGCTACAAGTAGACAAGTGACCTTCTCCA	TTTTATAACTTCCTTTTTGAATAGAGTGAAACCTTAAATTTTTTGGAAGATGGTGAGAGGGAAGACTCAAATGTCGGAGGATTGAAAATGCTACAAGTAGACAAGTGACCTTCTCCA	117	6	Ins	N/A
203	TTTTATAACTTCTTTTTTGAATAGAGTGAAACCTTAAATTTTTTGGAAGATGGTGAGAGGGAAGACTCAAATGCGGAGGATTGAAAATGCTACAAGTAGACAAGTGACCTTCTCCA	TTTTATAACTTCTTTTTTGAATAGAGTGAAACCTTAAATTTTTTGGAAGATGGTGAGAGGGAAGACTCAAATGCGGAGGATTGAAAATGCTACAAGTAGA-AAGTGACCTTCTCCA	115	6	WT or Sub	N/A
204	TTTTATAACTTCTTTTTTGAATAGAGTGAAACCTTAAATTTTTTGGAAGATGGTGAGAGGGAAGACTCAAATGCGGAGGATTGAAAATGCTACAAGTAGACAAGTGACCTTCTCCA	TTTTATAACTTCTTTTTTGAATAGAGTGAAACCTTAAATTTTTTGGAAGATGGTGAGAGGGAAGAC-----TACGGAGGATTGAAAATGCTACAAGTAGACAAGTGACCTTCTCCA	111	6	del	N/A
205	TTTTATAACTTCTTTTTTGAATAGAGTGAAACCTTAAATTTTTTGGAAGATGGTGAGAGGGAAGACTCAAATGCGGAGGATTGAAAATGCTACAAGTAGACAAGTGACCTTCTCCA	TTTTATAACTTCTTTTTTGAATAGAGTGAAACCTTAAATTTTTTGGAAGATGGTGAGAGGGAAGACTCAAATGCGGAGGATTGAAAATGCTACAAGTAGACACGTGACCTTCTCCA	116	6	WT or Sub	N/A
206	TTTTATAACTTCTTTTTTGAATAGAGTGAAACCTTAAATTTTTTGGAAGATGGTGAGAGGGAAGACTCAAATGCGGAGGATTGAAAATGCTACAAGTAGACAAGTGACCTTCTCCA	TTTTATAACTTCTTTTTTGAATAGAGTGAAACCTTAAATTTTTTGGAAGATGGTGAGAGGGAAGACTCAAATGCGGAGGATTGAAAATGCTACAAGTAGACAAGAGACCTTCTCCA	116	6	WT or Sub	N/A
207	TTTTATAACTTCTTTTTTGAATAGAGTGAAACCTTAAATTTTTTGGAAGATGGTGAGAGGGAAGACTCAAATGCGGAGGATTGAAAATGCTACAAGTAGACAAGTGACCTTCTCCA	TTTTATAACTTCTTTTTTGAATAGAGTGAAACCTTAAATTTTTTGGAAGATGGTGAGAGGGAAGACTCAAATGCGGAGGATTGAAAATGCTACAAGTAGACAAGTGACCTTCACCA	116	6	WT or Sub	N/A
208	TTTTATAACTTCTTTTTTGAATAGAGTGAAACCTTAAATTTTTTGGAAGATGGTGAGAGGGAAGACTCAAATGCGGAGGATTGAAAATGCTACAAGTAGACAAGTGACCTTCTCCA	TTTTATAACTTCTTTTTTGAATAGAGTGAAACCTTAAATTTTTTGGAAGATGGTGAGAGGGAAGACTCA---------GATTGAAAATGCTACAAGTAGACAAGTGACCTTCTCCA	107	6	del	N/A
209	TTTTATAACTTCTTTTTTGAATAGAGTGAAACCTTAAATTTTTTGGAAGATGGTGAGAGGGAAGACTCAAATGCGGAGGATTGAAAATGCTACAAGTAGACAAGTGACCTTCTCCA	TTTTATAACTTCTTTTTTGAATAGAGTG-AACCTTAAATTTTTTGGAAGATGGTGAGAGGGAAGACTCAAATGCGGAGGATTGAAAATGCTACAAGTAGACAAGTGACCTTCTCCA	115	6	WT or Sub	N/A
210	TTTTATAACTTCTTTTTTGAATAGAGTGAAACCTTAAATTTTTTGGAAGATGGTGAGAGGGAAGACTCAAATGCGGAGGATTGAAAATGCTACAAGTAGACAAGTGACCTTCTCCA	TTTTATAACTTCTTTTTTGAATAGAGTGAAACCTTAAATTTTTTGGCAGATGGTGAGAGGGAAGACTCAAATGCGGAGGATTGAAAATGCTACAAGTAGACAAGTGACCTTCTCCA	116	6	WT or Sub	N/A
211	TTTTATAACTTCTTTTTTGAATAGAGTGAAACCTTAAATTTTTTGGAAGATGGTGAGAGGGAAGACTCAAATGCGGAGGATTGAAAATGCTACAAGTAGACAAGTGACCTTCTCCA	TTTTATAACTTCTTTTTTGAATAGAGTGAAACCTTAAATTTTTTGGAAGATGGTGAGAGGGAAGACTCAAATGCGGAGGTTTGAAAATGCTACAAGTAGACAAGTGACCTTCTCCA	116	6	WT or Sub	N/A
212	TTTTATAACTTCTTTTTTGAATAGAGTGAAACCTTAAATTTTTTGGAAGATGGTGAGAGGGAAGACTCAAATGCGGAGGATTGAAAATGCTACAAGTAGACAAGTGACCTTCTCCA	TTTTATAACTTCTGTTTTGAATAGAGTGAAACCTTAAATTTTTTGGAAGATGGTGAGAGGGAAGACTCAAATGCGGAGGATTGAAAATGCTACAAGTAGACAAGTGACCTTCTCCA	116	6	WT or Sub	N/A
213	TTTTATAACTTCTTTTTTGAATAGAGTGAAACCTTAAATTTTTTGGAAGATGGTGAGAGGGAAGACTCAAATG-CGGAGGATTGAAAATGCTACAAGTAGACAAGTGACCTTCTCCA	TTTTATAACTTCTTTTTTGAATAGAGTGAAACCTTAAA-TTTTTGGAAGATGGTGAGAGGGAAGACTCAAATGTCGGAGGATTGAAAATGCTACAAGTAGACAAGTGACCTTCTCCA	116	6	WT or Sub	N/A
214	TTTTATAACTTCTTTTTTGAATAGAGTGAAACCTTAAATTTTTTGGAAGATGGTGAGAGGGAAGACTCAAATGCGGAGGATTGAAAATGCTACAAGTAGACAAGTGACCTTCTCCA	TTTTATAACTTCTTTTTTGAATAGAGTGAAACCTTAAATTTTTTGGAAGATGGTGAGAGGGAAGCCTCAAATGCGGAGGATTGAAAATGCTACAAGTAGACAAGTGACCTTCTCCA	116	6	WT or Sub	N/A
215	TTTTATAACTTCTTTTTTGAATAGAGTGAAACCTTAAATTTTTTGGAAGATGGTGAGAGGGAAGACTCAAATG-CGGAGGATTGAAAATGCTACAAGTAGACAAGTGACCTTCTCCA	TTTTATAACTTC-TTTTTGAATAGAGTGAAACCTTAAATTTTTTGGAAGATGGTGAGAGGGAAGACTCAAATGTCGGAGGATTGAAAATGCTACAAGTAGACAAGTGACCTTCTCCA	116	6	WT or Sub	N/A
216	TTTTATAACTTCTTTTTTGAATAGAGTGAAACCTTAAATTTTTTGGAAGATGGTGAGAGGGAAGACTCAAATGCGGAGGATTGAAAATGCTACAAGTAGACAAGTGACCTTCTCCA	TTTTATAACTTCTTTTTTGAATAGAGTGAAACCTTAAATTTTTTGGAAGATGGTGAGAGGGAAGACTCAAATGCGGAGGATTGAATATGCTACAAGTAGACAAGTGACCTTCTCCA	116	6	WT or Sub	N/A
217	TTTTATAACTTCTTTTTTGAATAGAGTGAAACCTTAAATTTTTTGGAAGATGGTGAGAGGGAAGACTCAAATGCGGAGGATTGAAAATGCTACAAGTAGACAAGTGACCTTCTCCA	TTTTATAACTTCTTTTTTGAATAGAGTGAAACCTTAAATTTTTTGGAAGATGGTGAGAGGGAAGACTCAAATGCGGAGGATTGAAAATGCTACAAGTAGACAAGTGACCTTCGCCA	116	6	WT or Sub	N/A
218	TTTTATAACTTCTTTTTTGAATAGAGTGAAACCTTAAATTTTTTGGAAGATGGTGAGAGGGAAGACTCAAATGCGGAGGATTGAAAATGCTACAAGTAGACAAGTGACCTTCTCCA	TTTTATAACTTCTTTTTTGAATAGAGTGAAACCTTAAATTTTTTGGAAGATGGTGAGAGGGAAGACTCAAATGCGGAGGATTGAAAATGCTACAAGTAGACATGTGACCTTCTCCA	116	6	WT or Sub	N/A
219	TTTTATAACTTCTTTTTTGAATAGAGTGAAACCTTAAATTTTTTGGAAGATGGTGAGAGGGAAGACTCAAATGCGGAGGATTGAAAATGCTACAAGTAGACAAGTGACCTTCTCCA	TTGTATAACTTCTTTTTTGAATAGAGTGAAACCTTAAATTTTTTGGAAGATGGTGAGAGGGAAGACTCAAATGCGGAGGATTGAAAATGCTACAAGTAGACAAGTGACCTTCTCCA	116	5	WT or Sub	N/A
220	TTTTATAACTTCTTTTTTGAATAGAGTGAAACCTTAAATTTTTTGGAAGATGGTGAGAGGGAAGACTCAAATGCGGAGGATTGAAAATGCTACAAGTAGACAAGTGACCTTCTCCA	TTTTATAACTTCTTTTTTGAATAGAGTGAAACCTTAAATTTTTTGGAAGATGGTGAGAGGGAAGACTCAAATGCGGAGGATTGTAAATGCTACAAGTAGACAAGTGACCTTCTCCA	116	5	WT or Sub	N/A
221	TTTTATAACTTCTTTTTTGAATAGAGTGAAACCTTAAATTTTTTGGAAGATGGTGAGAGGGAAGACTCAAATGCGGAGGATTGAAAATGCTACAAGTAGACAAGTGACCTTCTCCA	TTTTATAACTTCTTTTTTGAATAGAGTGAAACCTTAAATTTTTTGGAAGATGGTGAGAGGGAAGACTCAAATGCGGAGGATTGAAAATGCTACAAGTATACAAGTGACCTTCTCCA	116	5	WT or Sub	N/A
222	TTTTATAACTTCTTTTTTGAATAGAGTGAAACCTTAAATTTTTTGGAAGATGGTGAGAGGGAAGACTCAAATGCGGAGGATTGAAAATGCTACAAGTAGACAAGTGACCTTCTCCA	TTTTATAACTTCTTTTTTGAATAGAGTGAAACCTTAAATTTTTTGGAAGATGGTGAGAGGGAAGACTCAAATGCGGAGGATTGAAAATGCTACAAGTAGACAAGTGACCTTCTCAA	116	5	WT or Sub	N/A
223	TTTTATAACTTCTTTTTTGAATAGAGTGAAACCTTAAATTTTTTGGAAGATGGTGAGAGGGAAGACTCAAATGCGGAGGATTGAAAATGCTACAAGTAGACAAGTGACCTTCTCCA	TTTTATAACTTCTTTTTTGAATAGAGTGAAACCTTAAATTTTTTGG-AGATGGTGAGAGGGAAGACTCAAATGCGGAGGATTGAAAATGCTACAAGTAGACAAGTGACCTTCTCCA	115	5	WT or Sub	N/A
224	TTTTATAACTTCTTTTTTGAATAGAGTGAAACCTTAAATTTTTTGGAAGATGGTGAGAGGGAAGACTCAAATGCGGAGGATTGAAAATGCTACAAGTAGACAAGTGACCTTCTCCA	TTTTATAACTTCTTTTTTGAATAGAGTGAAACCTTAAATTTTTTGGAAGATGGTGAGAGGGAAGACTCAAATGCGGAGGATTGAAAATGCTACAAGTAGACAAGTGAACTTCTCCA	116	5	WT or Sub	N/A
225	TTTTATAACTTCTTTTTTGAATAGAGTGAAACCTTAAATTTTTTGGAAGATGGTGAGAGGGAAGACTCAAATGCGGAGGATTGAAAATGCTACAAGTAGACAAGTGACCTTCTCCA	TTTTATAACTTCTTTTTTGAATAGAGTGAAACCTTAAATTTTTTGGTAGATGGTGAGAGGGAAGACTCAAATGCGGAGGATTGAAAATGCTACAAGTAGACAAGTGACCTTCTCCA	116	5	WT or Sub	N/A
226	TTTTATAACTTCTTTTTTGAATAGAGTGAAACCTTAAATTTTTTGGAAGATGGTGAGAGGGAAGACTCAAATG-------------------------------------------------------------------------------------CGGAGGATTGAAAATGCTACAAGTAGACAAGTGACCTTCTCCA	TTTTATAACTTCTTTTTTGAATAGAGTGAAACCTTAAATTTTTTGGAAGATGGTGAGAGGGAAGACTCAAATGTGGCGGCATGCTTAACACATGCAAGTCGGACGGGAAGTGGTGTTTCCAGTGGCGGACGGGTGAGTAACGCGTAAGAACCTGCCCTCGGAGGATTGAAAATGCTACAAGTAGACAAGTGACCTTCTCCA	201	5	Ins	N/A
227	TTTTATAACTTCTTTTTTGAATAGAGTGAAACCTTAAATTTTTTGGAAGATGGTGAGAGGGAAGACTCAAATGCGGAGGATTGAAAATGCTACAAGTAGACAAGTGACCTTCTCCA	TTTTATAACTTCTTTTTTGAATAGAGTGAAACCTTAAATTTTTTGGAAGATGGTGAGAGGGAAGACTCAAATGCGGAGGATTTAAAATGCTACAAGTAGACAAGTGACCTTCTCCA	116	5	WT or Sub	N/A
228	TTTTATAACTTCTTTTTTGAATAGAGTGAAACCTTAAATTTTTTGGAAGATGGTGAGAGGGAAGACTCAAATGCGGAGGATTGAAAATGCTACAAGTAGACAAGTGACCTTCTCCA	TTTTATAACTTCTTTTTTGAATAGAGTGAAACCTTAAATTTTTTGGAAGATGGTGAGAGGGAAGACTCAAATGCGGAGGATTGAAAATGCTACAAGTAGTCAAGTGACCTTCTCCA	116	5	WT or Sub	N/A
229	TTTTATAACTTCTTTTTTGAATAGAGTGAAACCTTAAATTTTTTGGAAGATGGTGAGAGGGAAGACTCAAATGCGGAGGATTGAAAATGCTACAAGTAGACAAGTGACCTTCTCCA	TTTTATAACTTCTTTTTTGAATAGAGTGAAACCTTAAATTTTTTGGAAGATGGTGAGAGGGAAGACTCAAATGCGGAGGATTGAAAATGCTACAAGTAGACAAGTGACCTTCTGCA	116	5	WT or Sub	N/A
230	TTTTATAACTTCTTTTTTGAATAGAGTGAAACCTTAAATTTTTTGGAAGATGGTGAGAGGGAAGACTCAAATGCGGAGGATTGAAAATGCTACAAGTAGACAAGTGACCTTCTCCA	TTTTATAACTTCTTTTTTGAATATAGTGAAACCTTAAATTTTTTGGAAGATGGTGAGAGGGAAGACTCAAATGCGGAGGATTGAAAATGCTACAAGTAGACAAGTGACCTTCTCCA	116	5	WT or Sub	N/A
231	TTTTATAACTTCTTTTTTGAATAGAGTGAAACCTTAAATTTTTTGGAAGATGGTGAGAGGGAAGACTCAAATGCGGAGGATTGAAAATGCTACAAGTAGACAAGTGACCTTCTCCA	TTTTATAACTTCTTTTTTGAATAGAGTGAAACCTTAAATTTTTTGGAAGATGGTGAGAGGGAAGACTCAAATGCGGAGGATTGAAAATGCTACAAGGAGACAAGTGACCTTCTCCA	116	5	WT or Sub	N/A
232	TTTTATAACTTCTTTTTTGAATAGAGTGAAACCTTAAATTTTTTGGAAGATGGTGAGAGGGAAGACTCAAATGCGGAGGATTGAAAATGCTACAAGTAGACAAGTGACCTTCTCCA	TTTTATAACTTCTTTTTTGAATAGAGTGAAACCTAAAATTTTTTGGAAGATGGTGAGAGGGAAGACTCAAATGCGGAGGATTGAAAATGCTACAAGTAGACAAGTGACCTTCTCCA	116	5	WT or Sub	N/A
233	TTTTATAACTTCTTTTTTGAATAGAGTGAAACCTTAAATTTTTTGGAAGATGGTGAGAGGGAAGACTCAAATGCGGAGGATTGAAAATGCTACAAGTAGACAAGTGACCTTCTCCA	TTTTATAACTTCTTTTTTGAATAGAGTGAAACCTTAAATTTTTTGGAAGATGGTGAGAGGGAAGACTCAAATGCGGAGGATTGAAAATGCTACAAGTAGACAAGTGACCTACTCCA	116	5	WT or Sub	N/A
234	TTTTATAACTTCTTTTTTGAATAGAGTGAAACCTTAAATTTTTTGGAAGATGGTGAGAGGGAAGACTCAAATGCGGAGGATTGAAAATGCTACAAGTAGACAAGTGACCTTCTCCA	TTTTATAACTTCTTTTTTGAATAGAGTGAAACCTTAAATTTTTTGGAAGATGGTGAGAGGGAAGACTCTAATGCGGAGGATTGAAAATGCTACAAGTAGACAAGTGACCTTCTCCA	116	5	WT or Sub	N/A
235	TTTTATAACTTCTTTTTTGAATAGAGTGAAACCTTAAATTTTTTGGAAGATGGTGAGAGGGAAGACTCAAATGCGGAGGATTGAAAATGCTACAAGTAGACAAGTGACCTTCTCCA	TTTTATAACTTCTTTTTTGAATAGAGTGAAACCTTAAATTTTTTGGAAGATGGTGAGAGGGAAGACTCAAATGCGGAGGATTGAAAATGCTACAAGTAGAAAAGTGACCTTCTCCA	116	5	WT or Sub	N/A
236	TTTTATAACTTCTTTTTTGAATAGAGTGAAACCTTAAATTTTTTGGAAGATGGTGAGAGGGAAGACTCAAATGCGGAGGATTGAAAATGCTACAAGTAGACAAGTGACCTTCTCCA	TTTTATAACTTCTTTTTTGAATAGAGTGAAACCTTAAATTTTTTGGAAGATGGTGAGAGGGAAGACTCAAATGAGGAGGATTGAAAATGCTACAAGTAGACAAGTGACCTTCTCCA	116	4	WT or Sub	N/A
237	TTTTATAACTTCTTTTTTGAATAGAGTGAAACCTTAAATTTTTTGGAAGATGGTGAGAGGGAAGACTCAAATG------CGGAGGATTGAAAATGCTACAAGTAGACAAGTGACCTTCTCCA	TTTTATAACTTCTTTTTTGAATAGAGTGAAACCTTAAATTTTTTGGAAGATGGTGAGAGGGAAGACTCAAATGAGGGTTCAGAGGATTGAAAATGCTACAAGTAGACAAGTGACCTTCTCCA	122	4	Ins	N/A
238	TTTTATAACTTCTTTTTTGAATAGAGTGAAACCTTAAATTTTTTGGAAGATGGTGAGAGGGAAGACTCAAATGCGGAGGATTGAAAATGCTACAAGTAGACAAGTGACCTTCTCCA	TTTTATAACTTCTTTTTTGAATAGAGTGAAACCTTAAATTTTTTGGAAGATGGTGAGAGGGAAGACTCAAATGCGGAGGAATGAAAATGCTACAAGTAGACAAGTGACCTTCTCCA	116	4	WT or Sub	N/A
239	TTTTATAACTTCTTTTTTGAATAGAGTGAAACCTTAAATTTTTTGGAAGATGGTGAGAGGGAAGACTCAAATGCGGAGGATTGAAAATGCTACAAGTAGACAAGTGACCTTCTCCA	TTTTATAACTTCTTTTTTGAATAGAGTGAAACCTTAAATTTTTTGGAAGATGGTGAGAGGGAATACTCAAATGCGGAGGATTGAAAATGCTACAAGTAGACAAGTGACCTTCTCCA	116	4	WT or Sub	N/A
240	TTTTATAACTTCTTTTTTGAATAGAGTGAAACCTTAAATTTTTTGGAAGATGGTGAGAGGGAAGACTCAAATGCGGAGGATTGAAAATGCTACAAGTAGACAAGTGACCTTCTCCA	TTTTATAACTTCTTTTTTGAATAGAGTGAAACCTTAAATTTTTTGGAAGATGGTGAGGGGGAAGACTCAAATACGGAGGATTGAAAATGCTACAAGTAGACAAGTGACCTTCTCCA	116	4	WT or Sub	N/A
241	TTTTATAACTTCTTTTTTGAATAGAGTGAAACCTTAAATTTTTTGGAAGATGGTGAGAGGGAAGACTCAAATGCGGAGGATTGAAAATGCTACAAGTAGACAAGTGACCTTCTCCA	TTTTATAACTTCTTTTTTGAATAGAGTGAAACCTTCAATTTTTTGGAAGATGGTGAGAGGGAAGACTCAAATGCGGAGGATTGAAAATGCTACAAGTAGACAAGTGACCTTCTCCA	116	4	WT or Sub	N/A
242	TTTTATAACTTCTTTTTTGAATAGAGTGAAACCTTAAATTTTTTGGAAGATGGTGAGAGGGAAGACTCAAATG-CGGAGGATTGAAAATGCTACAAGTAGACAAGTGACCTTCTCCA	TTTTATAACTTCTTTTTTGAATAGAGTGAAACCTTAAATTTTTTGGAAGATGGTGAGAGGGAAGGCTCAAATGTCGGAGGATTGAAAATGCTACAAGTAGACAAGTGACCTTCTCCA	117	4	Ins	N/A
243	TTTTATAACTTCTTTTTTGAATAGAGTGAAACCTTAAATTTTTTGGAAGATGGTGAGAGGGAAGACTCAAATGCGGAGGATTGAAAATGCTACAAGTAGACAAGTGACCTTCTCCA	TTTTATAACTTCTTTTTTGAATAGAGTGAAACCTTAATTTTTTTGGAAGATGGTGAGAGGGAAGACTCAAATGCGGAGGATTGAAAATGCTACAAGTAGACAAGTGACCTTCTCCA	116	4	WT or Sub	N/A
244	TTTTATAACTTCTTTTTTGAATAGAGTGAAACCTTAAATTTTTTGGAAGATGGTGAGAGGGAAGACTCAAATGCGGAGGATTGAAAATGCTACAAGTAGACAAGTGACCTTCTCCA	TTTTATCACTTCTTTTTTGAATAGAGTGAAACCTTAAATTTTTTGGAAGATGGTGAGAGGGAAGACTCAAATGCGGAGGATTGAAAATGCTACAAGTAGACAAGTGACCTTCTCCA	116	4	WT or Sub	N/A
245	TTTTATAACTTCTTTTTTGAATAGAGTGAAACCTTAAATTTTTTGGAAGATGGTGAGAGGGAAGACTCAAATGCGGAGGATTGAAAATGCTACAAGTAGACAAGTGACCTTCTCCA	TTTTATAACTTCTTTTTTGAATAGAGTGAAACCTTAAATTTTTTGGAAGATGGTGAGAGGGGAGACTCAAATGCGGAGGATTGAAAATGCTACAAGTAGACCAGTGACCTTCTCCA	116	4	WT or Sub	N/A
246	TTTTATAACTTCTTTTTTGAATAGAGTGAAACCTTAAATTTTTTGGAAGATGGTGAGAGGGAAGACTCAAATGCGGAGGATTGAAAATGCTACAAGTAGACAAGTGACCTTCTCCA	TTTTATAACTTCTTTTTTGAATAGAGTGAAACCTTAAATTTTTTGGAAGATGGTGAGAGGCAAGACTCAAATGCGGAGGATTGAAAATGCTACAAGTAGACAAGTGACCTTCTCCA	116	4	WT or Sub	N/A
247	TTTTATAACTTCTTTTTTGAATAGAGTGAAACCTTAAATTTTTTGGAAGATGGTGAGAGGGAAGACTCAAATGCGGAGGATTGAAAATGCTACAAGTAGACAAGTGACCTTCTCCA	TTTTATAACTTCTTTTTTGACTAGAGTGAAACCTTAAATTTTTTGGAAGATGGTGAGAGGGAAGACTCAAATGCGGAGGATTGAAAATGCTACAAGTAGACAAGTGACCTTCTCCA	116	4	WT or Sub	N/A
248	TTTTATAACTTCTTTTTTGAATAGAGTGAAACCTTAAATTTTTTGGAAGATGGTGAGAGGGAAGACTCAAATGCGGAGGATTGAAAATGCTACAAGTAGACAAGTGACCTTCTCCA	TTTTATAACTTCTTTTTTGAATAGAGTGAAACCTTAAATTTTTTGGAAGATGGTGAGAGGGAAGACTCAAATGCGGAGGATTGAAAATGCTACAAGTTGACAAGTGACCTTCTCCA	116	4	WT or Sub	N/A
249	TTTTATAACTTCTTTTTTGAATAGAGTGAAACCTTAAATTTTTTGGAAGATGGTGAGAGGGAAGACTCAAATG-CGGAGGATTGAAAATGCTACAAGTAGACAAGTGACCTTCTCCA	TTTTATAACTTCTTTTTTGAATAGAGTGAAACCTTAAATTTTTTGGAAGATGGTGAGAGGGGAGACTCAAATGTCGGAGGATTGAAAATGCTACAAGTAGACAAGTGACCTTCTCCA	117	4	Ins	N/A
250	TTTTATAACTTCTTTTTTGAATAGAGTGAAACCTTAAATTTTTTGGAAGATGGTGAGAGGGAAGACTCAAATGCGGAGGATTGAAAATGCTACAAGTAGACAAGTGACCTTCTCCA	TTTTATAACTTCTTTTTTGAATAGAGTGAAACCTTAAATTTTTTTGAAGATGGTGAGAGGGAAGACTCAAATGCGGAGGATTGAAAATGCTACAAGTAGACAAGTGACCTTCTCCA	116	4	WT or Sub	N/A
251	TTTTATAACTTCTTTTTTGAATAGAGTGAAACCTTAAATTTTTTGGAAGATGGTGAGAGGGAAGACTCAAATGCGGAGGATTGAAAATGCTACAAGTAGACAAGTGACCTTCTCCA	TTTTATAACTTCTTTTTTGAATAGAGTGAAACCTTAAATTTTTTGGAAGATGGTGAGAGGGAAGACTCAAATGCGGAGGATTGAAAATGCTACAAGTAGACAAGTGACCTGCTCCA	116	4	WT or Sub	N/A
252	TTTTATAACTTCTTTTTTGAATAGAGTGAAACCTTAAATTTTTTGGAAGATGGTGAGAGGGAAGACTCAAATGCGGAGGATTGAAAATGCTACAAGTAGACAAGTGACCTTCTCCA	TTTTATAACTTCTTTTTTGAATAGAGAGAAACCTTAAATTTTTTGGAAGATGGTGAGAGGGAAGACTCAAATGCGGAGGATTGAAAATGCTACAAGTAGACAAGTGACCTTCTCCA	116	4	WT or Sub	N/A
253	TTTTATAACTTCTTTTTTGAATAGAGTGAAACCTTAAATTTTTTGGAAGATGGTGAGAGGGAAGACTCAAATG-CGGAGGATTGAAAATGCTACAAGTAGACAAGTGACCTTCTCCA	TTTTATAACTTCTTTTTTGAATAGAGTGAAACCTTAAATTTTTTGGAAGATGGTGAGAGGGAAGACTCAAATGTCGGAGGATTGAAAATGCTGCAAGTAGACAAGTGACCTTCTCCA	117	4	Ins	N/A
254	TTTTATAACTTCTTTTTTGAATAGAGTGAAACCTTAAATTTTTTGGAAGATGGTGAGAGGGAAGACTCAAATGCGGAGGATTGAAAATGCTACAAGTAGACAAGTGACCTTCTCCA	TTTTATAACTTCTTTTTTGAATAGAGTGAAACCTTAAATTTTTTGGAAGGTGGTGAGAGGGAAGACTCAAATGCGGAGGATTGAAAATGCTACAAGTAGACCAGTGACCTTCTCCA	116	4	WT or Sub	N/A
255	TTTTATAACTTCTTTTTTGAATAGAGTGAAACCTTAAATTTTTTGGAAGATGGTGAGAGGGAAGACTCAAATGCGGAGGATTGAAAATGCTACAAGTAGACAAGTGACCTTCTCCA	TTTTATAACTTCTTTTTTGAATAGAGTGAAACCTTAAATTTTTTGGAAGATGGTGAGACGGAAGACTCAAATGCGGAGGATTGAAAATGCTACAAGTAGACAAGTGACCTTCTCCA	116	4	WT or Sub	N/A
256	TTTTATAACTTCTTTTTTGAATAGAGTGAAACCTTAAATTTTTTGGAAGATGGTGAGAGGGAAGACTCAAATGCGGAGGATTGAAAATGCTACAAGTAGACAAGTGACCTTCTCCA	TTTTATAACTTCTTTTTTGAATAGATTGAAACCTTAAATTTTTTGGAAGATGGTGAGAGGGAAGACTCAAATGCGGAGGATTGAAAATGCTACAAGTAGACAAGTGACCTTCTCCA	116	4	WT or Sub	N/A
257	TTTTATAACTTCTTTTTTGAATAGAGTGAAACCTTAAATTTTTTGGAAGATGGTGAGAGGGAAGACTCAAATGCGGAGGATTGAAAATGCTACAAGTAGACAAGTGACCTTCTCCA	TTTTATAACTTCTTTTTTGAATAGAGTGAAACCTTAAATTTTTTGGAAGATGGTGAGAGGGAAGACTC-AATGCGGAGGATTGAAAATGCTACAAGTAGACAAGTGACCTTCTCCA	115	4	del	N/A
258	TTTTATAACTTCTTTTTTGAATAGAGTGAAACCTTAAATTTTTTGGAAGATGGTGAGAGGGAAGACTCAAATGCGGAGGATTGAAAATGCTACAAGTAGACAAGTGACCTTCTCCA	TTTTATAACTTCTTTTTTGAATAGAGTGAAACCTTAAATTTTTTGGAAGATGGTGAGAGGGAAGACTAAAATGCGGAGGATTGAAAATGCTACAAGTAGACAAGTGACCTTCTCCA	116	4	WT or Sub	N/A
259	TTTTATAACTTCTTTTTTGAATAGAGTGAAACCTTAAATTTTTTGGAAGATGGTGAGAGGGAAGACTCAAATGCGGAGGATTGAAAATGCTACAAGTAGACAAGTGACCTTCTCCA	TTTTATAACTTCTTTTTTGAATAGAGTGAAACCTTAAATTTTTTGGAAGATGGTGAGAGGGAAGACTCAAATGCGGAGGAGTGAAAATGCTACAAGTAGACAAGTGACCTTCTCCA	116	4	WT or Sub	N/A
260	TTTTATAACTTCTTTTTTGAATAGAGTGAAACCTTAAATTTTTTGGAAGATGGTGAGAGGGAAGACTCAAATG-CGGAGGATTGAAAATGCTACAAGTAGACAAGTGACCTTCTCCA	TTTTATAACTTCTTTTTTGAATAGAGTGAAACCTTAAATTTTTTGGAAGATGGTGAGAGGGAAGACTCAAATGTCGGAGGATTGAAAATGCTACAAGTAGACAAGTGGCCTTCTCCA	117	4	Ins	N/A
261	TTTTATAACTTC-TTTTTTGAATAGAGTGAAACCTTAAATTTTTTGGAAGATGGTGAGAGGGAAGACTCAAATGCGGAGGATTGAAAATGCTACAAGTAGACAAGTGACCTTCTCCA	TTTTATAACTTCTTTTTTTGAATAGAGTGAAACCTTAAATTTTTTGGAAGATGGTGAGAGGGAAGACTCAAATGCGGAGGATTGAAAATGCTACAAGTAGACAAGTGACCTTCTCCA	117	4	WT or Sub	N/A
262	TTTTATAACTTCTTTTTTGAATAGAGTGAAACCTTAAATTTTTTGGAAGATGGTGAGAGGGAAGACTCAAATGCGGAGGATTGAAAATGCTACAAGTAGACAAGTGACCTTCTCCA	TTTTATAACTTCTTTTTTGAATAGAGTGAAACCGTAAATTTTTTGGAAGATGGTGAGAGGGAAGACTCAAATGCGGAGGATTGAAAATGCTACAAGTAGACAAGTGACCTTCTCCA	116	4	WT or Sub	N/A
263	TTTTATAACTTCTTTTTTGAATAGAGTGAAACCTTAAATTTTTTGGAAGATGGTGAGAGGGAAGACTCAAATGCGGAGGATTGAAAATGCTACAAGTAGACAAGTGACCTTCTCCA	TTTTATAACTTCTTTTTTGAATAGAGTGAAACCTTAAATTTTTTGGAAGATGGTGAGATGGAAGACTCAAATGCGGAGGATTGAAAATGCTACAAGTAGACAAGTGACCTTCTCCA	116	4	WT or Sub	N/A
264	TTTTATAACTTCTTTTTTGAATAGAGTGAAACCTTAAATTTTTTGGAAGATGGTGAGAGGGAAGACTCAAATGCGGAGGATTGAAAATGCTACAAGTAGACAAGTGACCTTCTCCA	TTTTATAACTTCTTTTTTGAATAGAGTGAAACCTTAAATTTTTTGGAAGATGGTTAGAGGGAAGACTCAAATGCGGAGGATTGAAAATGCTACAAGTAGACAAGTGACCTTCTCCA	116	4	WT or Sub	N/A
265	TTTTATAACTTCTTTTTTGAATAGAGTGAAACCTTAAATTTTTTGGAAGATGGTGAGAGGGAAGACTCAAATGCGGAGGATTGAAAATGCTACAAGTAGACAAGTGACCTTCTCCA	TTTTATAACTTCATTTTTGAATAGAGTGAAACCTTAAATTTTTTGGAAGATGGTGAGAGGGAAGACTCAAATGCGGAGGATTGAAAATGCTACAAGTAGACAAGTGACCTTCTCCA	116	4	WT or Sub	N/A
266	TTTTATAACTTCTTTTTTGAATAGAGTGAAACCTTAAATTTTTTGGAAGATGGTGAGAGGGAAGACTCAAATGCGGAGGATTGAAAATGCTACAAGTAGACAAGTGACCTTCTCCA	TTTTATAACTTCTTTTTTGAATAGAGTGAAACCTTAAATTTTTTGGAAGATGGTGAGAGGGAAGACTCAAATGCGGAGTATTGAAAATGCTACAAGTAGACAAGTGACCTTCTCCA	116	4	WT or Sub	N/A
267	TTTTATAACTTCTTTTTTGAATAGAGTGAAACCTTAAATTTTTTGGAAGATGGTGAGAGGGAAGACTCAAATGCGGAGGATTGAAAATGCTACAAGTAGACAAGTGACCTTCTCCA	TTTTATAACTTCTTTTTTGAATAGAGTGAAACCTTAAATTTTTTGGAAGATGGTGAGAGGGAAGACTCAAATGCGGAGGATTGAAAAGGCTACAAGTAGACAAGTGACCTTCTCCA	116	4	WT or Sub	N/A
268	TTTTATAACTTCTTTTTTGAATAGAGTGAAACCTTAAATTTTTTGGAAGATGGTGAGAGGGAAGACTCAAATGCGGAGGATTGAAAATGCTACAAGTAGACAAGTGACCTTCTCCA	TTTTATAACTTCTTTTTTGAATAGAGTGAAACCTTAAATTTTTTGGAAGATGGTGAGAGGGAAGACTCAAATGCGGAGGATTGAAAATGCTTCAAGTAGACAAGTGACCTTCTCCA	116	4	WT or Sub	N/A
269	TTTTATAACTTCTTTTTTGAATAGAGTGAAACCTTAAATTTTTTGGAAGATGGTGAGAGGGAAGACTCAAATG-CGGAGGATTGAAAATGCTACAAGTAGACAAGTGACCTTCTCCA	TTTTATAACTTCTTTTTTGAATAGAGTGAAACCTTAAATTTTTTGGAAGATGGTGAGAGGGAAGACTCAAATGTCGGAGGATTGAAAATGCTACAAGTAGACCAGTGACCTTCTCCA	117	4	Ins	N/A
270	TTTTATAACTTCTTTTTTGAATAGAGTGAAACCTTAAATTTTTTGGAAGATGGTGAGAGGGAAGACTCAAATGCGGAGGATTGAAAATGCTACAAGTAGACAAGTGACCTTCTCCA	TTTTATAACTTCTTTTTTGAATAGAGTGAAACCTTTAATTTTTTGGAAGATGGTGAGAGGGAAGACTCAAATGCGGAGGATTGAAAATGCTACAAGTAGACAAGTGACCTTCTCCA	116	4	WT or Sub	N/A
271	TTTTATAACTTCTTTTTTGAATAGAGTGAAACCTTAAATTTTTTGGAAGATGGTGAGAGGGAAGACTCAAATGCGGAGGATTGAAAATGCTACAAGTAGACAAGTGACCTTCTCCA	TTTTATAACTTCTTTTTTGAATAGAGTGAAACCATAAATTTTTTGGAAGATGGTGAGAGGGAAGACTCAAATGCGGAGGATTGAAAATGCTACAAGTAGACAAGTGACCTTCTCCA	116	3	WT or Sub	N/A
272	TTTTATAACTTCTTTTTTGAATAGAGTGAAACCTTAAATTTTTTGGAAGATGGTGAGAGGGAAGACTCAAATGCGGAGGATTGAAAATGCTACAAGTAGACAAGTGACCTTCTCCA	TTTTATAACTTCTTTTTTGAATAGAGTGAAACCTTAAATTGTTTGGAAGATGGTGAGAGGGAAGACTCAAATGCGGAGGATTGAAAATGCTACAAGTAGACAAGTGACCTTCTCCA	116	3	WT or Sub	N/A
273	TTTTATAACTTCTTTTTTGAATAGAGTGAAACCTTAAATTTTTTGGAAGATGGTGAGAGGGAAGACTCAAATGCGGAGGATTGAAAATGCTACAAGTAGACAAGTGACCTTCTCCA	TTTTATAACTTCTTTTTTGAATAGAGTGAAACCTTAAATTTTTTGGAAGATGGTGAGAGGGAAGACTCAAATGCGGAGGATAGAAAATGCTACAAGTAGACAAGTGACCTTCTCCA	116	3	WT or Sub	N/A
274	TTTTATAACTTCTTTTTTGAATAGAGTGAAACCTTAAATTTTTTGGAAGATGGTGAGAGGGAAGACTCAAATGCGGAGGATTGAAAATGCTACAAGTAGACAAGTGACCTTCTCCA	TTTTATAACTTCTTTTTTGAATAGAGTGAAACCTTAAATTTTTTGGAAGATGGTGAGAGGGAAGACTCAAATGC-GAGGATTGAAAATGCTACAAGTAGACAAGTGACCTTCTCCA	115	3	WT or Sub	N/A
275	TTTTATAACTTCTTTTTTGAATAGAGTGAAACCTTAAATTTTTTGGAAGATGGTGAGAGGGAAGACTCAAATGCGGAGGATTGAAAATGCTACAAGTAGACAAGTGACCTTCTCCA	TTTTATAACTTCTTTTTTGAATAGAGTGAAACCTTAAA-TTTTTGGAAGATGGTGAGAGGGAAGACTCAAATGCGGAGGATTGAAAATGCTACAAGTAGACCAGTGACCTTCTCCA	115	3	WT or Sub	N/A
276	TTTTATAACTTCTTTTTTGAATAGAGTGAAACCTTAAATTTTTTGGAAGATGGTGAGAGGGAAGACTCAAATGCGGAGGATTGAAAATGCTACAAGTAGACAAGTGACCTTCTCCA	TTTTATAACTTCTTATTTGAATAGAGTGAAACCTTAAATTTTTTGGAAGATGGTGAGAGGGAAGACTCAAATGCGGAGGATTGAAAATGCTACAAGTAGACAAGTGACCTTCTCCA	116	3	WT or Sub	N/A
277	TTTTATAACTTCTTTTTTGAATAGAGTGAAACCTTAAATTTTTTGGAAGATGGTGAGAGGGAAGACTCAAATGCGGAGGATTGAAAATGCTACAAGTAGACAAGTGACCTTCTCCA	TTTTATAACTTCTTTTTTGAATAGAGTGAAACCTTAAATTTTTTGGAATATGGTGAGAGGGAAGACTCAAATGCGGAGGATTGAAAATGCTACAAGTAGACAAGTGACCTTCTCCA	116	3	WT or Sub	N/A
278	TTTTATAACTTCTTTTTTGAATAGAGTGAAACCTTAAATTTTTTGGAAGATGGTGAGAGGGAAGACTCAAATGCGGAGGATTGAAAATGCTACAAGTAGACAAGTGACCTTCTCCA	TTTTAAAACTTCTTTTTTGAATAGAGTGAAACCTTAAATTTTTTGGAAGATGGTGAGAGGGAAGACTCAAATGCGGAGGATTGAAAATGCTACAAGTAGACAAGTGACCTTCTCCA	116	3	WT or Sub	N/A
279	TTTTATAACTTCTTTTTTGAATAGAGTGAAACCTTAAATTTTTTGGAAGATGGTGAGAGGGAAGACTCAAATGCGGAGGATTGAAAATGCTACAAGTAGACAAGTGACCTTCTCCA	TTTTATAACTTCTTTTTGGAATAGAGTGAAACCTTAAATTTTTTGGAAGATGGTGAGAGGGAAGACTCAAATGCGGAGGATTGAAAATGCTACAAGTAGACAAGTGACCTTCTCCA	116	3	WT or Sub	N/A
280	TTTTATAACTTCTTTTTTGAATAGAGTGAAACCTTAAATTTTTTGGAAGATGGTGAGAGGGAAGACTCAAATGCGGAGGATTGAAAATGCTACAAGTAGACAAGTGACCTTCTCCA	TTTTATAACTTCTTTTTTGAATAGAGTGAAACCTTAAATTTTTTGGAAGATGGTGAGAGGTAAGACTCAAATGCGGAGGATTGAAAATGCTACAAGTAGACAAGTGACCTTCTCCA	116	3	WT or Sub	N/A
281	TTTTATAACTTCTTTTTTGAATAGAGTGAAACCTTAAATTTTTTGGAAGATGGTGAGAGGGAAGACTCAAATGCGGAGGATTGAAAATGCTACAAGTAGACAAGTGACCTTCTCCA	TTTTATAACTTCTTTTTTGAATAGAGTGAAACCTTAAA-TTTTTGGAAGATGGTGAGAGGGAAGACTCAAATGCGGAGGGTTGAAAATGCTACAAGTAGACAAGTGACCTTCTCCA	115	3	WT or Sub	N/A
282	TTTTATAACTTCTTTTTTGAATAGAGTGAAACCTTAAATTTTTTGGAAGATGGTGAGAGGGAAGACTCAAATGCGGAGGATTGAAAATGCTACAAGTAGACAAGTGACCTTCTCCA	TTTTATAACTTCTTTTTTGAATAGAGTGAAACCTTAAATTTTTTGGAAGATGGTGAGAGGGAAGACTCAAATGCGGAGGATTGAAAATGCTACAAGTAGACAAGTGACCATCTCCA	116	3	WT or Sub	N/A
283	TTTTATAACTTCTTTTTTGAATAGAGTGAAACCTTAAATTTTTTGGAAGATGGTGAGAGGGAAGACTCAAATGCGGAGGATTGAAAATGCTACAAGTAGACAAGTGACCTTCTCCA	TTTTATAACTTCTTTTTTGAATAGAGTGAAACCTTAAATTTTTTGGAAGATTGTGAGAGGGAAGACTCAAATGCGGAGGATTGAAAATGCTACAAGTAGACAAGTGACCTTCTCCA	116	3	WT or Sub	N/A
284	TTTTATAACTTCTTTTTTGAATAGAGTGAAACCTTAAATTTTTTGGAAGATGGTGAGAGGGAAGACTCAAATGCGGAGGATTGAAAATGCTACAAGTAGACAAGTGACCTTCTCCA	TTTTATAACTTCTTTTTTGAAGAGAGTGAAACCTTAAATTTTTTGGAAGATGGTGAGAGGGAAGACTCAAATGCGGAGGATTGAAAATGCTACAAGTAGACAAGTGACCTTCTCCA	116	3	WT or Sub	N/A
285	TTTTATAACTTCTTTTTTGAATAGAGTGAAACCTTAAATTTTTTGGAAGATGGTGAGAGGGAAGACTCAAATGCGGAGGATTGAAAATGCTACAAGTAGACAAGTGACCTTCTCCA	TTTTATAACTTCTTTTTTGAATAGAGTGAAACCTTAAATGTTTTGGAAGATGGTGAGAGGGAAGACTCAAATGCGGAGGATTGAAAATGCTACAAGTAGACAAGTGACCTTCTCCA	116	3	WT or Sub	N/A
286	TTTTATAACTTCTTTTTTGAATAGAGTGAAACCTTAAATTTTTTGGAAGATGGTGAGAGGGAAGACTCAAATGCGGAGGATTGAAAATGCTACAAGTAGACAAGTGACCTTCTCCA	TTTTATAACTTCTTTTTTGAATAGAGTGAAACCTTAAATTTTTAGGAAGATGGTGAGAGGGAAGACTCAAATGCGGAGGATTGAAAATGCTACAAGTAGACAAGTGACCTTCTCCA	116	3	WT or Sub	N/A
287	TTTTATAACTTCTTTTTTGAATAGAGTGAAACCTTAAATTTTTTGGAAGATGGTGAGAGGGAAGACTCAAATGCGGAGGATTGAAAATGCTACAAGTAGACAAGTGACCTTCTCCA	TTTTATAACTTCTTTTTTGAATAGAGTGAAACCTTAAATTTTTTGGAAGATGGTGAGAGCGAAGACTCAAATGCGGAGGATTGAAAATGCTACAAGTAGACAAGTGACCTTCTCCA	116	3	WT or Sub	N/A
288	TTTTATAACTTCTTTTTTGAATAGAGTGAAACCTTAAATTTTTTGGAAGATGGTGAGAGGGAAGACTCAAATGCGGAGGATTGAAAATGCTACAAGTAGACAAGTGACCTTCTCCA	TTTTATAACTTCTTTTTTGAATAGAGTGACACCTTAAATTTTTTGGAAGATGGTGAGAGGGAAGACTCAAATGCGGAGGATTGAAAATGCTACAAGTAGACAAGTGACCTTCTCCA	116	3	WT or Sub	N/A
289	TTTTATAACTTCTTTTTTGAATAGAGTGAAACCTTAAATTTTTTGGAAGATGGTGAGAGGGAAGACTCAAATGCGGAGGATTGAAAATGCTACAAGTAGACAAGTGACCTTCTCCA	TTTTATAACTTCTTTTTTGAATAGAGTGAAACCTT-AAGTTTTTGGAAGATGGTGAGAGGGAAGACTCAAATGCGGAGGATTGAAAATGCTACAAGTAGACAAGTGACCTTCTCCA	115	3	WT or Sub	N/A
290	TTTTATAACTTCTTTTTTGAATAGAGTGAAACCTTAAATTTTTTGGAAGATGGTGAGAGGGAAGACTCAAATGCGGAGGATTGAAAATGCTACAAGTAGACAAGTGACCTTCTCCA	TTTTATAACTTCTTTTTTGAATAGAGTGAAACCTGAAATTTTTTGGAAGATGGTGAGAGGGAAGACTCAAATGCGGAGGATTGAAAATGCTACAAGTAGACAAGTGACCTTCTCCA	116	3	WT or Sub	N/A
291	TTTTATAACTTCTTTTTTGAATAGAGTGAAACCTTAAATTTTTTGGAAGATGGTGAGAGGGAAGACTCAAATGCGGAGGATTGAAAATGCTACAAGTAGACAAGTGACCTTCTCCA	TTTTATAACTTCTTTTTTGAATAGAGTGAAACCTTAAATTTTTTGGAAGATGGTGAGAGGGAAGACTCAAATGCGGAGGATTGAAAATGCTACAAGTAGACAAGTGACCGTCTCCA	116	3	WT or Sub	N/A
292	TTTTATAACTTCTTTTTTGAATAGAGTGAAACCTTAAATTTTTTGGAAGATGGTGAGAGGGAAGACTCAAATGCGGAGGATTGAAAATGCTACAAGTAGACAAGTGACCTTCTCCA	TTTTATAACTTCTTTTTTGAATAGAGTGAAACCTTAAATTTTTTGGAAGCTGGTGAGAGGGAAGACTCAAATGCGGAGGATTGAAAATGCTACAAGTAGACAAGTGACCTTCTCCA	116	3	WT or Sub	N/A
293	TTTTATAACTTCTTTTTTGAATAGAGTGAAACCTTAAATTTTTTGGAAGATGGTGAGAGGGAAGACTCAAATG-CGGAGGATTGAAAATGCTACAAGTAGACAAGTGACCTTCTCCA	TTTTATAACTTCTTTTTTGAATAGAGTGGAACCTTAAATTTTTTGGAAGATGGTGAGAGGGAAGACTCAAATGTCGGAGGATTGAAAATGCTACAAGTAGACAAGTGACCTTCTCCA	117	3	Ins	N/A
294	TTTTATAACTTCTTTTTTGAATAGAGTGAAACCTTAAATTTTTTGGAAGATGGTGAGAGGGAAGACTCAAATGCGGAGGATTGAAAATGCTACAAGTAGACAAGTGACCTTCTCCA	TTTGATAACTTCTTTTTTGAATAGAGTGAAACCTTAAATTTTTTGGAAGATGGTGAGAGGGAAGACTCAAATGCGGAGGATTGAAAATGCTACAAGTAGACAAGTGACCTTCTCCA	116	3	WT or Sub	N/A
295	TTTTATAACTTCTTTTTTGAATAGAGTGAAACCTTAAATTTTTTGGAAGATGGTGAGAGGGAAGACTCAAATGCGGAGGATTGAAAATGCTACAAGTAGACAAGTGACCTTCTCCA	TTTTATAACTTCTTTTTTGAATAGAGTGAAACCTTAAATTTTTTGGAAGATGTTGAGAGGGAAGACTCAAATGCGGAGGATTGAAAATGCTACAAGTAGACAAGTGACCTTCTCCA	116	3	WT or Sub	N/A
296	TTTTATAACTTCTTTTTTGAATAGAGTGAAACCTTAAATTTTTTGGAAGATGGTGAGAGGGAAGACTCAAATG-CGGAGGATTGAAAATGCTACAAGTAGACAAGTGACCTTCTCCA	TTTTATAACTCCTTTTTTGAATAGAGTGAAACCTTAAATTTTTTGGAAGATGGTGAGAGGGAAGACTCAAATGTCGGAGGATTGAAAATGCTACAAGTAGACAAGTGACCTTCTCCA	117	3	Ins	N/A
297	TTTTATAACTTCTTTTTTGAATAGAGTGAAACCTTAAATTTTTTGGAAGATGGTGAGAGGGAAGACTCAAATGCGGAGGATTGAAAATGCTACAAGTAGACAAGTGACCTTCTCCA	TTTTATAACTTCTTTTTTGAATAGAGTGAAACCTTAAATTTTTTGGAAGATGGTGAGAGGGAAGACTCAAATGCGGAGGATTGAAAATTCTACAAGTAGACAAGTGACCTTCTCCA	116	3	WT or Sub	N/A
298	TTTTATAACTTCTTTTTTGAATAGAGTGAAACCTTAAATTTTTTGGAAGATGGTGAGAGGGAAGACTCAAATGCGGAGGATTGAAAATGCTACAAGTAGACAAGTGACCTTCTCCA	TTTTTTAACTTCTTTTTTGAATAGAGTGAAACCTTAAATTTTTTGGAAGATGGTGAGAGGGAAGACTCAAATGCGGAGGATTGAAAATGCTACAAGTAGACAAGTGACCTTCTCCA	116	3	WT or Sub	N/A
299	TTTTATAACTTCTTTTTTGAATAGAGTGAAACCTTAAATTTTTTGGAAGATGGTGAGAGGGAAGACTCAAATGCGGAGGATTGAAAATGCTACAAGTAGACAAGTGACCTTCTCCA	TTTTATAACTTCTTTTTTGAATAGAGTGAAACCTTAAAATTTTTGGAAGATGGTGAGAGGGAAGACTCAAATGCGGAGGATTGAAAATGCTACAAGTAGACAAGTGACCTTCTCCA	116	3	WT or Sub	N/A
300	TTTTATAACTTCTTTTTTGAATAGAGTGAAACCTTAAATTTTTTGGAAGATGGTGAGAGGGAAGACTCAAATGCGGAGGATTGAAAATGCTACAAGTAGACAAGTGACCTTCTCCA	TTTTATAACTTCTTTTTTGAATAGAGTGAAACCTTAAATTTTTTGGAAGATGGTGAGAGGGAAGACTCAAATGCGGAGGATTGAAAATGCTGCAAGTAGACCAGTGACCTTCTCCA	116	3	WT or Sub	N/A
301	TTTTATAACTTCTTTTTTGAATAGAGTGAAACCTTAAATTTTTTGGAAGATGGTGAGAGGGAAGACTCAAATG-CGGAGGATTGAAAATGCTACAAGTAGACAAGTGACCTTCTCCA	TTTTATAACTTCTTTTTTGAATAGAGTGAAACCTTAAATTTTTTGGAAGATGGTGAGAGGGAAGACTCAAATGTCGGAGGATTGAAAGTGCTACAAGTAGACAAGTGACCTTCTCCA	117	3	Ins	N/A
302	TTTTATAACTTCTTTTTTGAATAGAGTGAAACCTTAAATTTTTTGGAAGATGGTGAGAGGGAAGACTCAAATG-CGGAGGATTGAAAATGCTACAAGTAGACAAGTGACCTTCTCCA	TTTTATAACTTCTTTTTTGAATAGAGTGAAACCTTAAATTTTTTGGAAGATGGTGGGAGGGAAGACTCAAATGTCGGAGGATTGAAAATGCTACAAGTAGACAAGTGACCTTCTCCA	117	3	Ins	N/A
303	TTTTATAACTTCTTTTTTGAATAGAGTGAAACCTTAAATTTTTTGGAAGATGGTGAGAGGGAAGACTCAAATGCGGAGGATTGAAAATGCTACAAGTAGACAAGTGACCTTCTCCA	TTTTATAACTTCTTTTTTGAATAGAGTGAAACCTTAAATTTTTTGGAAGATGGTGAGAGGGAAGACTCAAATGCGGAGGATTGAAAATGCTACAAGTAGACAATTGACCTTCTCCA	116	3	WT or Sub	N/A
304	TTTTATAACTTCTTTTTTGAATAGAGTGAAACCTTAAATTTTTTGGAAGATGGTGAGAGGGAAGACTCAAATGCGGAGGATTGAAAATGCTACAAGTAGACAAGTGACCTTCTCCA	TTTTATAACTTCTTTTTTGAATAGAGTGAAACCTTAAATTTTTTGGAAGATGGTGAGAGGGAAGACTCAAATGCGGAGGATTGAAAATGCTCCAAGTAGACAAGTGACCTTCTCCA	116	3	WT or Sub	N/A
305	TTTTATAACTTCTTTTTTGAATAGAGTGAAACCTTAAATTTTTTGGAAGATGGTGAGAGGGAAGACTCAAATGCGGAGGATTGAAAATGCTACAAGTAGACAAGTGACCTTCTCCA	TTTTATAACTTCTTTTTTGAATAGAGTGAAACCTTAAATTTTTTGGAAGATGGTGATAGGGAAGACTCAAATGCGGAGGATTGAAAATGCTACAAGTAGACAAGTGACCTTCTCCA	116	3	WT or Sub	N/A
306	TTTTATAACTTCTTTTTTGAATAGAGTGAAACCTTAAATTTTTTGGAAGATGGTGAGAGGGAAGACTCAAATGCGGAGGATTGAAAATGCTACAAGTAGACAAGTGACCTTCTCCA	TTTTATAACTTCTTTTTTGAATACAGTGAAACCTTAAATTTTTTGGAAGATGGTGAGAGGGAAGACTCAAATGCGGAGGATTGAAAATGCTACAAGTAGACAAGTGACCTTCTCCA	116	3	WT or Sub	N/A
307	TTTTATAACTTCTTTTTTGAATAGAGTGAAACCTTAAATTTTTTGGAAGATGGTGAGAGGGAAGACTCAAATGCGGAGGATTGAAAATGCTACAAGTAGACAAGTGACCTTCTCCA	TTTTATAACTTCCTTTTTGAATAGAGTGAAACCTTAAATTTTTTGGAAGATGGTGAGAGGGAAGACTCAAATGCGGAGGATTGAAGATGCTACAAGTAGACAAGTGACCTTCTCCA	116	3	WT or Sub	N/A
308	TTTTATAACTTCTTTTTTGAATAGAGTGAAACCTTAAATTTTTTGGAAGATGGTGAGAGGGAAGACTCAAATGCGGAGGATTGAAAATGCTACAAGTAGACAAGTGACCTTCTCCA	TTTTATAACTTCTTTTTTGAATAGAGTGAAACCTTAAATTTTTTGGAAGATGGTGAGAGGGAAGACTCAAAGGCGGAGGATTGAAAATGCTACAAGTAGACAAGTGACCTTCTCCA	116	3	WT or Sub	N/A
309	TTTTATAACTTCTTTTTTGAATAGAGTGAAACCTTAAATTTTTTGGAAGATGGTGAGAGGGAAGACTCAAATGCGGAGGATTGAAAATGCTACAAGTAGACAAGTGACCTTCTCCA	TTTTATAACTTATTTTTTGAATAGAGTGAAACCTTAAATTTTTTGGAAGATGGTGAGAGGGAAGACTCAAATGCGGAGGATTGAAAATGCTACAAGTAGACAAGTGACCTTCTCCA	116	3	WT or Sub	N/A
310	TTTTATAACTTCTTTTTTGAATAGAGTGAAACCTTAAATTTTTTGGAAGATGGTGAGAGGGAAGACTCAAATGCGGAGGATTGAAAATGCTACAAGTAGACAAGTGACCTTCTCCA	GTTTATAACTTCTTTTTTGAATAGAGTGAAACCTTAAATTTTTTGGAAGATGGTGAGAGGGAAGACTCAAATGCGGAGGATTGAAAATGCTACAAGTAGACAAGTGACCTTCTCCA	116	3	WT or Sub	N/A
311	TTTTATAACTTCTTTTTTGAATAGAGTGAAACCTTAAATTTTTTGGAAGATGGTGAGAGGGAAGACTCAAATGCGGAGGATTGAAAATGCTACAAGTAGACAAGTGACCTTCTCCA	TTTTATAACTTCTTTTTTGAATAGAGTGAAACCTTAAA-TTTTTGGAAGATGGTGGGAGGGAAGACTCAAATGCGGAGGATTGAAAATGCTACAAGTAGACAAGTGACCTTCTCCA	115	3	WT or Sub	N/A
312	TTTTATAACTTCTTTTTTGAATAGAGTGAAACCTTAAATTTTTTGGAAGATGGTGAGAGGGAAGACTCAAATGCGGAGGATTGAAAATGCTACAAGTAGACAAGTGACCTTCTCCA	TTTTATAACTTCTTTTTTGAATAGAGTGAAACCTTAAATTTTTTGGAAGTTGGTGAGAGGGAAGACTCAAATGCGGAGGATTGAAAATGCTACAAGTAGACAAGTGACCTTCTCCA	116	3	WT or Sub	N/A
313	TTTTATAACTTCTTTTTTGAATAGAGTGAAACCTTAAATTTTTTGGAAGATGGTGAGAGGGAAGACTCAAATGCGGAGGATTGAAAATGCTACAAGTAGACAAGTGACCTTCTCCA	TTTTATAACTTCTTTTTTGAATAGAGTGAAACCTTAAACTTTTTGGAAGATGGTGAGAGAGAAGACTCAAATGCGGAGGATTGAAAATGCTACAAGTAGACAAGTGACCTTCTCCA	116	2	WT or Sub	N/A
314	TTTTATAACTTCTTTTTTGAATAGAGTGAAACCTTAAATTTTTTGGAAGATGGTGAGAGGGAAGACTCAAATGCGGAGGATTGAAAATGCTACAAGTAGACAAGTGACCTTCTCCA	TTTTATAACTTCTTTTTTGAATAGAGTGGAACCTTAAATTTTTTGGAAGATGGTGAGAGGGAAGACTCAAATACGGAGGATTGAAAATGCTACAAGTAGACAAGTGACCTTCTCCA	116	2	WT or Sub	N/A
315	TTTTATAACTTCTTTTTTGAATAGAGTGAAACCTTAAATTTTTTGGAAGATGGTGAGAGGGAAGACTCAAATGCGGAGGATTGAAAATGCTACAAGTAGACAAGTGACCTTCTCCA	TTTTATAACTTCTTTTTTGAATAGAGTGAAACCTTAAATTTTTTGGAAGATGGTGAGAGGGAAGACTCATATGCGGAGGATTGAAAATGCTACAAGTAGACAAGTGACCTTCTCCA	116	2	WT or Sub	N/A
316	TTTTATAACTTCTTTTTTGAATAGAGTGAAACCTTAAATTTTTTGGAAGATGGTGAGAGGGAAGACTCAAATG-CGGAGGATTGAAAATGCTACAAGTAGACAAGTGACCTTCTCCA	TTTTATAACTTCTTTTTTGAATAGAGTGAAACCTTAAATTTTTTGGAAGATGGTGAGAGGGAAGACTCAAATGTCGGAGGATTGAAAATGCTACAAGTAGACAAGTGACCTTCCCCA	117	2	Ins	N/A
317	TTTTATAACTTCTTTTTTGAATAGAGTGAAACCTTAAATTTTTTGGAAGATGGTGAGAGGGAAGACTCAAATGCGGAGGATTGAAAATGCTACAAGTAGACAAGTGACCTTCTCCA	TTTTATAACTTCTTTTTTGAATAGAGTGAAACCTTAAATTTTTTGGAAGATGGTGAGAGGGAAGACCCAAACGCGGAGGATTGAAAATGCTACAAGTAGACAAGTGACCTTCTCCA	116	2	WT or Sub	N/A
318	TTTTATAACTTCTTTTTTGAATAGAGTGAAACCTTAAATTTTTTGGAAGATGGTGAGAGGGAAGACTCAAATGCGGAGGATTGAAAATGCTACAAGTAGACAAGTGACCTTCTCCA	TTTTATAACTTCTTTTTTGAATAGAGTGGAACCTTAAATTTTTTGGAAGATGGTGAGAGGGAAGACTCAAATGCGGAGGGTTGAAAATGCTACAAGTAGACAAGTGACCTTCTCCA	116	2	WT or Sub	N/A
319	TTTTATAACTTCTTTTTTGAATAGAGTGAAACCTTAAATTTTTTGGAAGATGGTGAGAGGGAAGACTCAAATGCGGAGGATTGAAAATGCTACAAGTAGACAAGTGACCTTCTCCA	TTTTATAACTTCTTTTTTGAATAGAGTGAAACCTTAAATTTTTTGGAAGATGGTGAGAGGGAGGACTCAAATGCGGAGGATTGAAAATGCTGCAAGTAGACAAGTGACCTTCTCCA	116	2	WT or Sub	N/A
320	TTTTATAACTTCTTTTTTGAATAGAGTGAAACCTTAAATTTTTTGGAAGATGGTGAGAGGGAAGACTCAAATGCGGAGGATTGAAAATGCTACAAGTAGACAAGTGACCTTCTCCA	TTTTATAACTTCTTTTTTGAATAGAGTGAAACCTTAAATTTTTTGGAAGATGGTGAGAGGGAAGACTCAAATGCGGAGCATTGAAAATGCTACAAGTAGACAAGTGACCTTCTCCA	116	2	WT or Sub	N/A
321	TTTTATAACTTCTTTTTTGAATAGAGTGAAACCTTAAATTTTTTGGAAGATGGTGAGAGGGAAGACTCAAATGCGGAGGATTGAAAATGCTACAAGTAGACAAGTGACCTTCTCCA	TTTTATAACTTCTTTTTTGAATAGAGTGAAACCCTAAATTTTTTGGAAGATGGTGAGAGGGAAGACTCAAATGCGGAGGATTGGAAATGCTACAAGTAGACAAGTGACCTTCTCCA	116	2	WT or Sub	N/A
322	TTTTATAACTTCTTTTTTGAATAGAGTGAAACCTTAAATTTTTTGGAAGATGGTGAGAGGGAAGACTCAAATGCGGAGGATTGAAAATGCTACAAGTAGACAAGTGACCTTCTCCA	TTTTATAACTTCTTTTTTTAATAGAGTGAAACCTTAAATTTTTTGGAAGATGGTGAGAGGGAAGACTCAAATGCGGAGGATTGAAAATGCTACAAGTAGACAAGTGACCTTCTCCA	116	2	WT or Sub	N/A
323	TTTTATAACTTCTTTTTTGAATAGAGTGAAACCTTAAATTTTTTGGAAGATGGTGAGAGGGAAGACTCAAATGCGGAGGATTGAAAATGCTACAAGTAGACAAGTGACCTTCTCCA	TTTTATAACTTCTTTTTTGAATAGAGTGAAACCCTAAATTTTTTGGAAGATGGTGAGAGGGAAGACTCAAATGCGGAGGATTGAAAATGCTACAAGTAGACAAGCGACCTTCTCCA	116	2	WT or Sub	N/A
324	TTTTATAACTTCTTTTTTGAATAGAGTGAAACCTTAAATTTTTTGGAAGATGGTGAGAGGGAAGACTCAAATGCGGAGGATTGAAAATGCTACAAGTAGACAAGTGACCTTCTCCA	TTTTATAACTTCTTTTTTGAATAGAGTGAAACCTTAAATTTTTTGGAAGATGGTGAGAGGGAAGACTCAAATGCGGAGGATTGAAAATGCTACAAGTAGACAAGTGACCTTCTCGA	116	2	WT or Sub	N/A
325	TTTTATAACTTCTTTTTTGAATAGAGTGAAACCTTAAATTTTTTGGAAGATGGTGAGAGGGAAGACTCAAATGCGGAGGATTGAAAATGCTACAAGTAGACAAGTGACCTTCTCCA	TTTTATAACTTCTTTTTTGAATAGAGTGAAACCTTAAATTTTTTGGAAGATGGTGAGGGGGAAGACTCAAGTGCGGAGGATTGAAAATGCTACAAGTAGACAAGTGACCTTCTCCA	116	2	WT or Sub	N/A
326	TTTTATAACTTCTTTTTTGAATAGAGTGAAACCTTAAATTTTTTGGAAGATGGTGAGAGGGAAGACTCAAATGCGGAGGATTGAAAATGCTACAAGTAGACAA-GTGACCTTCTCCA	TTTTATAACTTCTTTTTTGAATAGAGTGAAACCTTAAATTTTTTGGAAGATGGTGAGAGGGAAGACTCAAATGCGGAGGATTGAAAATGCTACAAGTAGACAAGGTGACCTTCTCCA	117	2	WT or Sub	N/A
327	TTTTATAACTTCTTTTTTGAATAGAGTGAAACCTTAAATTTTTTGGAAGATGGTGAGAGGGAAGACTCAAATGCGGAGGATTGAAAATGCTACAAGTAGACAAGTGACCTTCTCCA	TGTTATAACTTCTTTTTTGAATAGAGTGAAACCTTAAATTTTTTGGAAGATGGTGAGAGGGAAGACTCAAATGCGGAGGATTGAAAATGCTACAAGTAGACAAGTGACCTTCTCCA	116	2	WT or Sub	N/A
328	TTTTATAACTTCTTTTTTGAATAGAGTGAAACCTTAAATTTTTTGGAAGATGGTGAGAGGGAAGACTCAAATG-CGGAGGATTGAAAATGCTACAAGTAGACAAGTGACCTTCTCCA	TTTTATAACTTCTTTTTTGGATAGAGTGAAACCTTAAATTTTTTGGAAGATGGTGAGAGGGAAGACTCAAATGTCGGAGGATTGAAAATGCTACAAGTAGACAAGTGACCTTCTCCA	117	2	Ins	N/A
329	TTTTATAACTTCTTTTTTGAATAGAGTGAAACCTTAAATTTTTTGGAAGATGGTGAGAGGGAAGACTCAAATGCGGAGGATTGAAAATGCTACAAGTAGACAAGTGACCTTCTCCA	TTTTATAACTTCTTTTTTGAATAGAGTGAAACCTTAAATTTTTTGGAAGATGGTGAGAGGGAAGACTCAAATGCAGAGTATTGAAAATGCTACAAGTAGACAAGTGACCTTCTCCA	116	2	WT or Sub	N/A
330	TTTTATAACTTCTTTTTTGAATAGAGTGAAACCTTAAATTTTTTGGAAGATGGTGAGAGGGAAGACTCAAATGCGGAGGATTGAAAATGCTACAAGTAGACAAGTGACCTTCTCCA	TTTTATAACTTCTTTTTTGAATAGAGTGAAACCTCAAATTTTTTGGAAGATGGTGAGAGGGAAGACTCAAATGCGGAGGATTGAAAATACTACAAGTAGACAAGTGACCTTCTCCA	116	2	WT or Sub	N/A
331	TTTTATAACTTCTTTTTTGAATAGAGTGAAACCTTAAATTTTTTGGAAGATGGTGAGAGGGAAGACTCAAATGCGGAGGATTGAAAATGCTACAAGTAGACAAGTGACCTTCTCCA	TTTTATAACTTCTTTTTTGAATAGAGTGAAACCTTAAATTTTTCGGAAGACGGTGAGAGGGAAGACTCAAATGCGGAGGATTGAAAATGCTACAAGTAGACAAGTGACCTTCTCCA	116	2	WT or Sub	N/A
332	TTTTATAACTTCTTTTTTGAATAGAGTGAAACCTTAAATTTTTTGGAAGATGGTGAGAGGGAAGACTCAAATGCGGAGGATTGAAAATGCTACAAGTAGACAAGTGACCTTCTCCA	TTTTATAACTTC-TTTTTGAATAGAGTGAAACCTTAAATTTTTTGGAAGATGGTGAGAGGGAAGACTCAAATGCGGAGGATTGAAAATGCTACAAGTAGATAAGTGACCTTCTCCA	115	2	WT or Sub	N/A
333	TTTTATAACTTCTTTTTTGAATAGAGTGAAACCTTAAATTTTTTGGAAGATGGTGAGAGGGAAGACTCAAATG-CGGAGGATTGAAAATGCTACAAGTAGACAAGTGACCTTCTCCA	CTTTATAACTTCTTTTTTGAATAGAGTGAAACCTTAAATTTTTTGGAAGATGGTGAGAGGGAAGACTCAAATGTCGGAGGATTGAAAATGCTACAAGTAGACAAGTGACCTTCTCCA	117	2	Ins	N/A
334	TTTTATAACTTCTTTTTTGAATAGAGTGAAACCTTAAATTTTTTGGAAGATGGTGAGAGGGAAGACTCAAATGCGGAGGATTGAAAATGCTACAAGTAGACAAGTGACCTTCTCCA	TTTTATAACTTCTTTTTTGAATAGAGTGAAACCTTAAATTTTTTGGAAGATGGTGAGAGGGAAGACTCAAATGCGGAGGATTGAAAATGCTACATGTAGACAAGTGACCTTCTCCA	116	2	WT or Sub	N/A
335	TTTTATAACTTCTTTTTTGAATAGAGTGAAACCTTAAATTTTTTGGAAGATGGTGAGAGGGAAGACTCAAATGCGGAGGATTGAAAATGCTACAAGTAGACAAGTGACCTTCTCCA	TTTTATAACTTCTTTTTTGAATAGAGTGAAACCTTAAATTTTTTGGAAGATGGGGAGAGGGAAGACTCAAATGCGGAGGATTGAAAATGTTACAAGTAGACAAGTGACCTTCTCCA	116	2	WT or Sub	N/A
336	TTTTATAACTTCTTTTTTGAATAGAGTGAAACCTTAAATTTTTTGGAAGATGGTGAGAGGGAAGACTCAAATG-CGGAGGATTGAAAATGCTACAAGTAGACAAGTGACCTTCTCCA	TTTTATAACTTCTTTTTTGAATAGAGTAAAACCTTAAATTTTTTGGAAGATGGTGAGAGGGAAGACTCAAATGTCGGAGGATTGAAAATGCTACAAGTAGACAAGTGACCTTCTCCA	117	2	Ins	N/A
337	TTTTATAACTTCTTTTTTGAATAGAGTGAAACCTTAAATTTTTT-GGAAGATGGTGAGAGGGAAGACTCAAATGCGGAGGATTGAAAATGCTACAAGTAGACAAGTGACCTTCTCCA	TTTTATAACTTCTTTTTTGAATAGAGTGAAACCTTAAATTTTTTGGGAAGATGGTGAGAGGGAAGACTCAAATGCGGAGGATTGAAAATGCTACAAGTAGACAAGTGACCTTCTCCA	117	2	WT or Sub	N/A
338	TTTTATAACTTCTTTTTTGAATAGAGTGAAACCTTAAATTTTTTGGAAGATGGTGAGAGGGAAGACTCAAATGCGGAGGATTGAAAATGCTACAAGTAGACAAGTGACCTTCTCCA	TTTTATAACTTC-TTTTTGGATAGAGTGAAACCTTAAATTTTTTGGAAGATGGTGAGAGGGAAGACTCAAATGCGGAGGATTGAAAATGCTACAAGTAGACAAGTGACCTTCTCCA	115	2	WT or Sub	N/A
339	TTTTATAACTTCTTTTTTGAATAGAGTGAAACCTTAAATTTTTTGGAAGATGGTGAGAGGGAAGACTCAAATGCGGAGGATTGAAAATGCTACAAGTAGACAAGTGACCTTCTCCA	TTTTATAACTTCTTTTTTGAATAGAGTGAGACCTTAAATTTTTTGGAAGATGGTGAGAGGGAAGGCTCAAATGCGGAGGATTGAAAATGCTACAAGTAGACAAGTGACCTTCTCCA	116	2	WT or Sub	N/A
340	TTTTATAACTTCTTTTTTGAATAGAGTGAAACCTTAAATTTTTTGGAAGATGGTGAGAGGGAAGACTCAAATGCGGAGGATTGAAAATGCTACAAGTAGACAAGTGACCTTCTCCA	TTTTATAACTTCTTTTTTGAATAGAGTGAAACCTTAAATTTTTTGGAAGATGGTGAGAGGGAAGAGTCAAATGCGGAGGATTGAAAATGCTACAAGTAGACAAGTGACCTTCTCCA	116	2	WT or Sub	N/A
341	TTTTATAACTTCTTTTTTGAATAGAGTGAAACCTTAAATTTTTTGGAAGATGGTGAGAGGGAAGACTCAAATGCGGAGGATTGAAAATGCTACAAGTAGACAAGTGACCTTCTCCA	TTTTATAACTTCTTTTTTGAATAGAGTGAAACCTTACATTTTTTGGAAGATGGTGAGAGGGAAGACTCAAATGCGGAGGATTGAAAATGCTACAAGTAGACAAGTGACCTTCTCCA	116	2	WT or Sub	N/A
342	TTTTATAACTTCTTTTTTGAATAGAGTGAAACCTTAAATTTTTTGGAAGATGGTGAGAGGGAAGACTCAAATGCGGAGGATTGAAAATGCTACAAGTAGACAAGTGACCTTCTCCA	TTTTATAACTTCTTTTTTGAATAGAGTGAAATCTTAAA-TTTTTGGAAGATGGTGAGAGGGAAGACTCAAATGCGGAGGATTGAAAATGCTACAAGTAGACAAGTGACCTTCTCCA	115	2	WT or Sub	N/A
343	TTTTATAACTTCTTTTTTGAATAGAGTGAAACCTTAAATTTTTTGGAAGATGGTGAGAGGGAAGACTCAAATGCGGAGGATTGAAAATGCTACAAGTAGACAAGTGACCTTCTCCA	TTTTATAACTTCTTTTTTGAATGGAGTGAAACCTTAAATTTTTTGGAAGATGGTGAGAGGGAAGACCCAAATGCGGAGGATTGAAAATGCTACAAGTAGACAAGTGACCTTCTCCA	116	2	WT or Sub	N/A
344	TTTTATAACTTCTTTTTTGAATAGAGTGAAACCTTAAATTTTTTGGAAGATGGTGAGAGGGAAGACTCAAATGCGGAGGATTGAAAATGCTACAAGTAGACAAGTGACCTTCTCCA	TTTTATAACTTCTTCTTTGAATAGAGTGAAACCTTAAATTTTTTGGAAGATGGTGAGAGGGAAGACTCAAATG-GGAGGATTGAAAATGCTACAAGTAGACAAGTGACCTTCTCCA	115	2	del	N/A
345	TTTTATAACTTCTTTTTTGAATAGAGTGAAACCTTAAATTTTTTGGAAGATGGTGAGAGGGAAGACTCAAATGCGGAGGATTGAAAATGCTACAAGTAGACAAGTGACCTTCTCCA	TTTTATAACTTCTTTTTTGAATAGAGTGAAACCTTAAATTTTTTGGAAGATGGTGGGAGGGAAGACTCAAATGTGGAGGATTGAAAATGCTACAAGTAGACAAGTGACCTTCTCCA	116	2	WT or Sub	N/A
346	TTTTATAACTTCTTTTTTGAATAGAGTGAAACCTTAAATTTTTTGGAAGATGGTGAGAGGGAAGACTCAAATGCGGAGGATTGAAAATGCTACAAGTAGACAAGTGACCTTCTCCA	TTTTATAACTTCTTTTTTGAATAGAGTGAAACCTTAAATTATTTGGAAGATGGTGAGAGGGAAGACTCAAATGCGGAGGATTGAAAATGCTACAAGTAGACAAGTGACCTTCTCCA	116	2	WT or Sub	N/A
347	TTTTATAACTTCTTTTTTGAATAGAGTGAAACCTTAAATTTTTTGGAAGATGGTGAGAGGGAAGACTCAAATGCGGAGGATTGAAAATGCTACAAGTAGACAAGTGACCTTCTCCA	TTTTATAACTTCTTTTTTGAATAGAGTGAAACCTTAAATTTTTTGGAAGATGGTGAGAGGG-AGACTCAAATGCGGAGGATTGAAAATGCTACAAGTAGACAAGTGACCTTCTCCA	115	2	WT or Sub	N/A
348	TTTTATAACTTCTTTTTTGAATAGAGTGAAACCTTAAATTTTTTGGAAGATGGTGAGAGGGAAGACTCAAATGCGGAGGATTGAAAATGCTACAAGTAGACAAGTGACCTTCTCCA	TTTTATAAC-TCCTTTTTGAATAGAGTGAAACCTTAAATTTTTTGGAAGATGGTGAGAGGGAAGACTCAAATGCGGAGGATTGAAAATGCTACAAGTAGACAAGTGACCTTCTCCA	115	2	WT or Sub	N/A
349	TTTTATAACTTCTTTTTTGAATAGAGTGAAACCTTAAATTTTTTGGAAGATGGTGAGAGGGAAGACTCAAATGCGGAGGATTGAAAATGCTACAAGTAGACAAGTGACCTTCTCCA	TTTTATAACTTCTTTTTTGAATAGAGCGAAACCTTAATTTTTTTGGAAGATGGTGAGAGGGAAGACTCAAATGCGGAGGATTGAAAATGCTACAAGTAGACAAGTGACCTTCTCCA	116	2	WT or Sub	N/A
350	TTTTATAACTTCTTTTTTGAATAGAGTGAAACCTTAAATTTTTTGGAAGATGGTGAGAGGGAAGACTCAAATG-CGGAGGATTGAAAATGCTACAAGTAGACAAGTGACCTTCTCCA	TTTTATAACTTCTTTTTTGAATAGAGCGAAACCTTAAATTTTTTGGAAGATGGTGAGAGGGAAGACTCAAATGTCGGAGGATTGAAAATGCTACAAGTAGACAAGTGACCTTCTCCA	117	2	Ins	N/A
351	TTTTATAACTTCTTTTTTGAATAGAGTGAAACCTTAAATTTTTTGGAAGATGGTGAGAGGGAAGACTCAAATG-CGGAGGATTGAAAATGCTACAAGTAGACAAGTGACCTTCTCCA	TTTTATAACTTCTTTTTTGAATAGAGTGAAACCTTAAATTTTTTGGAAGATGGTGAGAGGGAAGACTCAAATGTCGGAGGATTGAAAATACTACAAGTAGACAAGTGACCTTCTCCA	117	2	Ins	N/A
352	TTTTATAACTTCTTTTTTGAATAGAGTGAAACCTTAAATTTTTTGGAAGATGGTGAGAGGGAAGACTCAAATGCGGAGGATTGAAAATGCTACAAGTAGACAAGTGACCTTCTCCA	TTTTATAACTTCTTTTTTGAATGGAGTGAAACCTTAAATTTTTTGGAAGATGGTGAGAGGGAAGACTCAAATGCGGAGGATTGAAAATGCTACAAGTAGACAAGTAACCTTCTCCA	116	2	WT or Sub	N/A
353	TTTTATAACTTCTTTTTTGAATAGAGTGAAACCTTAAATTTTTTGGAAGATGGTGAGAGGGAAGACTCAAATGCGGAGGATTGAAAATGCTACAAGTAGACAAGTGACCTTCTCCA	TTTTATAACTTCTTTTTTGAATAGAGTGAAACCTTAAATTTTTTGGAAGGTGGTGAGAGGGAAGACTCAAATGCGGAGGATTGAAAACGCTACAAGTAGACAAGTGACCTTCTCCA	116	2	WT or Sub	N/A
354	TTTTATAACTTCTTTTTTGAATAGAGTGAAACCTTAAATTTTTTGGAAGATGGTGAGAGGGAAGACTCAAATGCGGAGGATTGAAAATGCTACAAGTAGACAAGTGACCTTCTCCA	TTTTATAACTTCTTTTTTGAATAGAGTGAAACCTTAAATTTTTTGGAAGATGGTGAGAGGGAAGACTCAAATGCGGAGGCTTGAAAATGCTACAAGTAGACAAGTGACCTTCTCCA	116	2	WT or Sub	N/A
355	TTTTATAACTTCTTTTTTGAATAGAGTGAAACCTTAAATTTTTTGGAAGATGGTGAGAGGGAAGACTCAAATGCGGAGGATTGAAAATGCTACAAGTAGACAAGTGACCTTCTCCA	TTTTATAACTTCTTTTTTGAATAGAGTGAAACCTTAAATTTTTTGGAAGATGGTGAGAGGGTAGACTCAAATGCGGAGGATTGAAAATGCCACAAGTAGACAAGTGACCTTCTCCA	116	2	WT or Sub	N/A
356	TTTTATAACTTCTTTTTTGAATAGAGTGAAACCTTAAATTTTTTGGAAGATGGTGAGAGGGAAGACTCAAATGCGGAGGATTGAAAATGCTACAAGTAGACAAGTGACCTTCTCCA	TTTTATAACTTCTTTTTTGAATAGAGTGAAACCTTAAATTTTTTGGAAGATGGTGAGAGGGAAGACTCAAAAGCGGAGGATTGAAAATGCTACAAGTAGACAAGTGACCTTCTCCA	116	2	WT or Sub	N/A
357	TTTTATAACTTCTTTTTTGAATAGAGTGAAACCTTAAATTTTTTGGAAGATGGTGAGAGGGAAGACTCAAATGCGGAGGATTGAAAATGCTACAAGTAGACAAGTGACCTTCTCCA	TTTTATAACTTCTTTTTTGAATAGAATGAAACCTTAAATTTTTTGGAAGATGGTGAGAGGGAAGGCTCAAATGCGGAGGATTGAAAATGCTACAAGTAGACAAGTGACCTTCTCCA	116	2	WT or Sub	N/A
358	TTTTATAACTTCTTTTTTGAATAGAGTGAAACCTTAAATTTTTTGGAAGATGGTGAGAGGGAAGACTCAAATGCGGAGGATTGAAAATGCTACAAGTAGACAAGTGACCTTCTCCA	TTTTACAACTTCTTTTTTGAATAGAGTGAAACCTTAAATTTTTTGGAAGATGGTGAGAGGGAAGACTCAAACGCGGAGGATTGAAAATGCTACAAGTAGACAAGTGACCTTCTCCA	116	2	WT or Sub	N/A
359	TTTTATAACTTCTTTTTTGAATAGAGTGAAACCTTAAATTTTTTGGAAGATGGTGAGAGGGAAGACTCAAATGCGGAGGATTGAAAATGCTACAAGTAGACAAGTGACCTTCTCCA	TTTTATAACTTCTTTTTTGGATAGAGTGAAACCTTAAA-TTTTTGGAAGATGGTGAGAGGGAAGACTCAAATGCGGAGGATTGAAAATGCTACAAGTAGACAAGTGACCTTCTCCA	115	2	WT or Sub	N/A
360	TTTTATAACTTCTTTTTTGAATAGAGTGAAACCTTAAATTTTTTGGAAGATGGTGAGAGGGAAGACTCAAATGCGGAGGATTGAAAATGCTACAAGTAGACAAGTGACCTTCTCCA	TTTTATAACTTCTTTTTTGAATAGAGTGAAACCTTAAATTTTTTGGAAGATGGTGAGAGGGAAGACTCAAATGCAGAGGATTGAAAATGCTACAAGTAGACCAGTGACCTTCTCCA	116	2	WT or Sub	N/A
361	TTTTATAACTTCTTTTTTGAATAGAGTGAAACCTTAAATTTTTTGGAAGATGGTGAGAGGGAAGACTCAAATGCGGAGGATTGAAAATGCTACAAGTAGACAAGTGACCTTCTCCA	TTTTATAACTTCTTTTTTGAATAGAGTGAAACCTTATATTTTTTGGAAGATGGTGAGAGGGAAGACTCAAATGCGGAGGATTGAAAATGCTACAAGTAGACAAGTGACCTTCTCCA	116	2	WT or Sub	N/A
362	TTTTATAACTTCTTTTTTGAATAGAGTGAAACCTTAAATTTTTTGGAAGATGGTGAGAGGGAAGACTCAAATGCGGAGGATTGAAAATGCTACAAGTAGACAAGTGACCTTCTCCA	TTTTATAACTTCTTTTTTGAATAGAGTGAAACCTTAAATTTTTTGGAAGATGGTGAGAGGGAAGACTCAAATGCGGGGGATTGAAAATGCTGCAAGTAGACAAGTGACCTTCTCCA	116	2	WT or Sub	N/A
363	TTTTATAACTTCTTTTTTGAATAGAGTGAAACCTTAAATTTTTTGGAAGATGGTGAGAGGGAAGACTCAAATGCGGAGGATTGAAAATGCTACAAGTAGACAAGTGACCTTCTCCA	TTTTATAACTTCTTTTTTGAATAGAGTGAAACCTTAAATTTTTTGGAAGATGGTGAGAGGGAAGACTCAAATGCGGAGGATTGAAAATGCTACAAGTAGAGAAGTGACCTTCTCCA	116	2	WT or Sub	N/A
364	TTTTATAACTTCTTTTTTGAATAGAGTGAAACCTTAAATTTTTTGGAAGATGGTGAGAGGGAAGACTCAAATGCGGAGGATTGAAAATGCTACAAGTAGACAAGTGACCTTCTCCA	TTTTATAACTTCTTTTTTGAATAGAGCGAAACCTTAAATTTTTTGGAAGATGGTGAGAGGGAAGACTCAAATGCGGAGGATTGAAAATGCTACAAGCAGACAAGTGACCTTCTCCA	116	2	WT or Sub	N/A
365	TTTTATAACTTCTTTTTTGAATAGAGTGAAACCTTAAATTTTTTGGAAGATGGTGAGAGGGAAGACTCAAATGCGGAGGATTGAAAATGCTACAAGTAGACAAGTGACCTTCTCCA	TTTTATAACTTCTTTTTTGAATAGAGTGAAGCCTTAAATTTTTTGGAAGATGGTGAGAGGGAAGACTCAAATGCAGAGGATTGAAAATGCTACAAGTAGACAAGTGACCTTCTCCA	116	2	WT or Sub	N/A
366	TTTTATAACTTCTTTTTTGAATAGAGTGAAACCTTAAATTTTTTGGAAGATGGTGAGAGGGAAGACTCAAATGCGGAGGATTGAAAATGCTACAAGTAGACAAGTGACCTTCTCCA	TTTTATAACTTCTTTTTTGAATAGAGTGAAACCTTAAATTTTTTGGAAGATGGTGAGAGGGAAGACTCAAATGCGGAGGATTGAAATTGCTACAAGTAGACAAGTGACCTTCTCCA	116	2	WT or Sub	N/A
367	TTTTATAACTTCTTTTTTGAATAGAGTGAAACCTTAAATTTTTTGGAAGATGGTGAGAGGGAAGACTCAAATGCGGAGGATTGAAAATGCTACAAGTAGACAAGTGACCTTCTCCA	TTTTATAACTTCTTGTTTGAATAGAGTGAAACCTTAAATTTTTTGGAAGATGGTGAGAGGGAAGACTCAAATGCGGAGGATTGAAAATGCTACAAGTAGACAAGTGACCTTCTCCA	116	2	WT or Sub	N/A
368	TTTTATAACTTCTTTTTTGAATAGAGTGAAACCTTAAATTTTTTGGAAGATGGTGAGAGGGAAGACTCAAATGCGGAGGATTGAAAATGCTACAAGTAGACAAGTGACCTTCTCCA	TTTTCTAACTTCTTTTTTGAATAGAGTGAAACCTTAAATTTTTTGGAAGATGGTGAGAGGGAAGACTCAAATGCGGAGGATTGAAAATGCTACAAGTAGACAAGTGACCTTCTCCA	116	2	WT or Sub	N/A
369	TTTTATAACTTCTTTTTTGAATAGAGTGAAACCTTAAATTTTTTGGAAGATGGTGAGAGGGAAGACTCAAATGCGGAGGATTGAAAATGCTACAAGTAGACAAGTGACCTTCTCCA	TTTTATAACTTCTTTTTTGAATGGAGCGAAACCTTAAATTTTTTGGAAGATGGTGAGAGGGAAGACTCAAATGCGGAGGATTGAAAATGCTACAAGTAGACAAGTGACCTTCTCCA	116	2	WT or Sub	N/A
370	TTTTATAACTTCTTTTTTGAATAGAGTGAAACCTTAAATTTTTTGGAAGATGGTGAGAGGGAAGACTCAAATGCGGAGGATTGAAAATGCTACAAGTAGACAAGTGACCTTCTCCA	TTTTATAACTTCTTTTTTGAATAGAGTGAAACCTCAAATTTTTTGGAAGATGGTGAGAGGGAAGACTCGAATGCGGAGGATTGAAAATGCTACAAGTAGACAAGTGACCTTCTCCA	116	2	WT or Sub	N/A
371	TTTTATAACTTCTTTTTTGAATAGAGTGAAACCTTAAATTTTTTGGAAGATGGTGAGAGGGAAGACTCAAATGCGGAGGATTGAAAATGCTACAAGTAGACAAGTGACCTTCTCCA	TTTTATAACTTCTTTTTTGAATAGAGTGAAACCTTAAAGTTTTTGGAAGATGGTGAGAGGGAAGACTCAAATGCGGAGGATTGAAAATGCTACAAGTAGACAAGTGACCTTCTCCA	116	2	WT or Sub	N/A
372	TTTTATAACTTCTTTTTTGAATAGAGTGAAACCTTAAATTTTTTGGAAGATGGTGAGAGGGAAGACTCAAATGCGGAGGATTGAAAATGCTACAAGTAGACAAGTGACCTTCTCCA	TTTTATAACTCCTTTTTTGGATAGAGTGAAACCTTAAATTTTTTGGAAGATGGTGAGAGGGAAGACTCAAATGCGGAGGATTGAAAATGCTACAAGTAGACAAGTGACCTTCTCCA	116	2	WT or Sub	N/A
373	TTTTATAACTTCTTTTTTGAATAGAGTGAAACCTTAAATTTTTTGGAAGATGGTGAGAGGGAAGACTCAAATGCGGAGGATTGAAAATGCTACAAGTAGACAAGTGACCTTCTCCA	TTTTATAACCTCTTTTTTGAATAGAGTGAAACCTTAAATTTTTTGGAGGATGGTGAGAGGGAAGACTCAAATGCGGAGGATTGAAAATGCTACAAGTAGACAAGTGACCTTCTCCA	116	2	WT or Sub	N/A
374	TTTTATAACTTCTTTTTTGAATAGAGTGAAACCTTAAATTTTTTGGAAGATGGTGAGAGGGAAGACTCAAATGCGGAGGATTGAAAATGCTACAAGTAGACAAGTGACCTTCTCCA	TTTTATAACTTCTTTTTTGAATAGAGTGAAACCTTAAATTTTTTGGAAGATGGTGAG-GGGAAGACTCAAATGCGGAGGATTGAAAATGCTACAAGTAGACAAGTGACCTTCTCCA	115	2	WT or Sub	N/A
375	TTTTATAACTTCTTTTTTGAATAGAGTGAAACCTTAAATTTTTTGGAAGATGGTGAGAGGGAAGACTCAAATGCGGAGGATTGAAAATGCTACAAGTAGACAAGTGACCTTCTCCA	TTTTATAACTTCTTTTTTGAATAGAGTGAAACCTTAAA-TTTTTGGAAGATGGTGAGAGGGAAGACTCAAATGCGGAGGATTGAAGATGCTACAAGTAGACAAGTGACCTTCTCCA	115	2	WT or Sub	N/A
376	TTTTATAACTTCTTTTTTGAATAGAGTGAAACCTTAAATTTTTTGGAAGATGGTGAGAGGGAAGACTCAAATGCGGAGGATTGAAAATGCTACAAGTAGACAAGTGACCTTCTCCA	TTTTATAACTTCTTTTTTGAATAGAGTGAAACCTTAAATTTTTTGGAAGATGGTCAGAGGGAAGACTCAAATGCGGAGGATTGAAAATGCTACAAGTAGACAAGTGACCTTCTCCA	116	2	WT or Sub	N/A
377	TTTTATAACTTCTTTTTTGAATAGAGTGAAACCTTAAATTTTTTGGAAGATGGTGAGAGGGAAGACTCAAATG-CGGAGGATTGAAAATGCTACAAGTAGACAAGTGACCTTCTCCA	TTTTATAACTTCTTTTTTGAATAGAGTGAAACCTTGAATTTTTTGGAAGATGGTGAGAGGGAAGACTCAAATGTCGGAGGATTGAAAATGCTACAAGTAGACAAGTGACCTTCTCCA	117	2	Ins	N/A
378	TTTTATAACTTCTTTTTTGAATAGAGTGAAACCTTAAATTTTTTGGAAGATGGTGAGAGGGAAGACTCAAATGCGGAGGATTGAAAATGCTACAAGTAGACAAGTGACCTTCTCCA	TTTTATAACTTCCTTTTTGAATAGAGTGAAACCTTAAA-TTTTTGGAAGATGGTGAGAGGGAAGACTCAAATGCGGAGGATTGAAAATGCTACAAGTAGACAAGTGACCTTCTCCA	115	2	WT or Sub	N/A
379	TTTTATAACTTCTTTTTTGAATAGAGTGAAACCTTAAATTTTTTGGAAGATGGTGAGAGGGAAGACTCAAATGCGGAGGATTGAAAATGCTACAAGTAGACAAGTGACCTTCTCCA	TTTTATAACTTCTTTTTTGAATAGAGTGAAACCTTAAATTTTTTGGAGGATGGTGAGAGGGAAGACTCAAATGCGGAGGATTGAAAATGCTACAAGTAGACCAGTGACCTTCTCCA	116	2	WT or Sub	N/A
380	TTTTATAACTTCTTTTTTGAATAGAGTGAAACCTTAAATTTTTTGGAAGATGGTGAGAGGGAAGACTCAAATGCGGAGGATTGAAAATGCTACAAGTAGACAAGTGACCTTCTCCA	TTTTATAACTTCTTTTTTGAATCGAGTGAAACCTTAAATTTTTTGGAAGACGGTGAGAGGGAAGACTCAAATGCGGAGGATTGAAAATGCTACAAGTAGACAAGTGACCTTCTCCA	116	2	WT or Sub	N/A
381	TTTTATAACTTCTTTTTTGAATAGAGTGAAACCTTAAATTTTTTGGAAGATGGTGAGAGGGAAGACTCAAATGCGGAGGATTGAAAATGCTACAAGTAGACAAGTGACCTTCTCCA	TTTTATAACTTCTTTTTTCAATAGAGTGAAACCTTAAATTTTTTGGAAGATGGTGAGAGGGAAGACTCAAATGCGGAGGATTGAAAATGCTACAAGTAGACAAGTGACCTTCTCCA	116	2	WT or Sub	N/A
382	TTTTATAACTTCTTTTTTGAATAGAGTGAAACCTTAAATTTTTTGGAAGATGGTGAGAGGGAAGACTCAAATGCGGAGGATTGAAAATGCTACAAGTAGACAAGTGACCTTCTCCA	TTTTATAAATTCTTTTTTGAATAGAGTGAAACCTTAAATTTTTTGGAAGATGGTGAGAGGGAAGACTCAAATGCGGAGGATTGAAAATGCTACAAGTAGACAAGTGACCTTCTCCA	116	2	WT or Sub	N/A
383	TTTTATAACTTCTTTTTTGAATAGAGTGAAACCTTAAATTTTTTGGAAGATGGTGAGAGGGAAGACTCAAATGCGGAGGATTGAAAATGCTACAAGTAGACAAGTGACCTTCTCCA	TTTTATAGCTTCTTTTTTGAATAGAGTGAAACCTTAAATTTTTTGGAAGATGGTGAGAGGGAAGACTCAAATGTGGAGGATTGAAAATGCTACAAGTAGACAAGTGACCTTCTCCA	116	2	WT or Sub	N/A
384	TTTTATAACTTCTTTTTTGAATAGAGTGAAACCTTAAATTTTTTGGAAGATGGTGAGAGGGAAGACTCAAATGCGGAGGATTGAAAATGCTACAAGTAGACAAGTGACCTTCTCCA	TTTTATAACTTCTTTTTTGAATAGAGTGAAACCTTAAATTTTTTGGAAGATGGTGGGAGGGAAGACTCAAATGCGGAGGATTGAAAATGCTGCAAGTAGACAAGTGACCTTCTCCA	116	2	WT or Sub	N/A
385	TTTTATAACTTCTTTTTTGAATAGAGTGAAACCTTAAATTTTTTGGAAGATGGTGAGAGGGAAGACTCAAATG-CGGAGGATTGAAAATGCTACAAGTAGACAAGTGACCTTCTCCA	TTTTATGACTTCTTTTTTGAATAGAGTGAAACCTTAAATTTTTTGGAAGATGGTGAGAGGGAAGACTCAAATGTCGGAGGATTGAAAATGCTACAAGTAGACAAGTGACCTTCTCCA	117	2	Ins	N/A
386	TTTTATAACTTCTTTTTTGAATAGAGTGAAACCTTAAATTTTTTGGAAGATGGTGAGAGGGAAGACTCAAATGCGGAGGATTGAAAATGCTACAAGTAGACAAGTGACCTTCTCCA	TTTTATAACTTCTTTTTTGAATAGAGTGAAACCTTAAATTTTTTGGAAGATGGTGAGAGAGGAGACTCAAATGCGGAGGATTGAAAATGCTACAAGTAGACAAGTGACCTTCTCCA	116	2	WT or Sub	N/A
387	TTTTATAACTTCTTTTTTGAATAGAGTGAAACCTTAAATTTTTTGGAAGATGGTGAGAGGGAAGACTCAAATGCGGAGGATTGAAAATGCTACAAGTAGACAAGTGACCTTCTCCA	TTTTATAACTTCTTTTTTGAATAGAGTGAAACCTTAAATTTTTGGGAAGATGGTGAGAGGGAAGACTCAAATGCGGAGGATTGAAAATGCTACAAGTAGACAAGTGACCTTCTCCA	116	2	WT or Sub	N/A
388	TTTTATAACTTCTTTTTTGAATAGAGTGAAACCTTAAATTTTTTGGAAGATGGTGAGAGGGAAGACTCAAATGCGGAGGATTGAAAATGCTACAAGTAGACAAGTGACCTTCTCCA	TTTTATAACTTCTTTTTTGAATAGAGTGAAACCTTAAATTTTTTGGAAGATGGTGAGAGGGAAGGCTCAAATGCGGAGGATTGAAGATGCTACAAGTAGACAAGTGACCTTCTCCA	116	2	WT or Sub	N/A
389	TTTTATAACTTCTTTTTTGAATAGAGTGAAACCTTAAATTTTTTGGAAGATGGTGAGAGGGAAGACTCAAATGCGGAGGATTGAAAATGCTACAAGTAGACAAGTGACCTTCTCCA	ATTTATAACTTCTTTTTTGAATAGAGTGAAACCTTAAATTTTTTGGAAGATGGTGAGAGGGAAGACTCAAATGCGGAGGATTGAAAATGCTACAAGTAGACAAGTGACCTTCTCCA	116	2	WT or Sub	N/A
390	TTTTATAACTTCTTTTTTGAATAGAGTGAAACCTTAAATTTTTTGGAAGATGGTGAGAGGGAAGACTCAAATGCGGAGGATTGAAAATGCTACAAGTAGACAAGTGACCTTCTCCA	TTTTATAACTTCTTTTTTGAATAGAGTGAAACCTTAAATTTTTTGGAAGATGGTGAGAGGGAAGACTCAAATGCGGAGGATTGAAAATGCAACAAGTAGACAAGTGACCTTCTCCA	116	2	WT or Sub	N/A
391	TTTTATAACTTCTTTTTTGAATAGAGTGAAACCTTAAATTTTTTGGAAGATGGTGAGAGGGAAGACTCAAATGCGGAGGATTGAAAATGCTACAAGTAGACAAGTGACCTTCTCCA	TTTTATAACTTCTTTTTTGAATAGAGTGAAACCTTAAA-TTTTTGGAAGATGGTGAGGGGGAAGACTCAAATGCGGAGGATTGAAAATGCTACAAGTAGACAAGTGACCTTCTCCA	115	2	WT or Sub	N/A
392	TTTTATAACTTCTTTTTTGAATAGAGTGAAACCTTAAATTTTTTGGAAGATGGTGAGAGGGAAGACTCAAATGCGGAGGATTGAAAATGCTACAAGTAGACAAGTGACCTTCTCCA	TTTTATAACTTCTTTTTTGAATAGAGTGAAACCTTAAATTTTTTGGAAGATGGTGAGGGGGAAGACTCAAATGCGGAGGATTGAAAATGTTACAAGTAGACAAGTGACCTTCTCCA	116	2	WT or Sub	N/A
393	TTTTATAACTTCTTTTTTGAATAGAGTGAAACCTTAAATTTTTTGGAAGATGGTGAGAGGGAAGACTCAAAT-GCGGAGGATTGAAAATGCTACAAGTAGACAAGTGACCTTCTCCA	TTTTATAACTTCTTTTTTGAATAGAGTGAAACCTTAAATTTTTTGGAAGACGGTGAGAGGGAAGACTCAAATGGCGGAGGATTGAAAATGCTACAAGTAGACAAGTGACCTTCTCCA	117	2	Ins	N/A
394	TTTTATAACTTCTTTTTTGAATAGAGTGAAACCTTAAATTTTTTGGAAGATGGTGAGAGGGAAGACTCAAAT-GCGGAGGATTGAAAATGCTACAAGTAGACAAGTGACCTTCTCCA	TTTTATAACTTCTTTTTTGAATAGAGTGAAACCTTAAATTTTTTGGAAGATGGTGAGAGGGAGGACTCAAATGGCGGAGGATTGAAAATGCTACAAGTAGACAAGTGACCTTCTCCA	117	2	Ins	N/A
395	TTTTATAACTTCTTTTTTGAATAGAGTGAAACCTTAAATTTTTTGGAAGATGGTGAGAGGGAAGACTCAAATGCGGAGGATTGAAAATGCTACAAGTAGACAAGTGACCTTCTCCA	TTTTATAACTTCTTTTTTGAATAGAGTGAAACCTTAAATTTTTTGGAAGATGGTGAGAGGGAAGACTCAAATGCGGGGGATTGAAAATGCTACAAGTAGACAAGTGGCCTTCTCCA	116	2	WT or Sub	N/A
396	TTTTATAACTTCTTTTTTGAATAGAGTGAAACCTTAAATTTTTTGGAAGATGGTGAGAGGGAAGACTCAAATGCGGAGGATTGAAAATGCTACAAGTAGACAAGTGACCTTCTCCA	TTTTATAACTTCTTTTTTGAATAGAGTCAAACCTTAAATTTTTTGGAAGATGGTGAGAGGGAAGACTCAAATGCGGAGGATTGAAAATGCTACAAGTAGACAAGTGACCTTCTCCA	116	2	WT or Sub	N/A
397	TTTTATAACTTCTTTTTTGAATAGAGTGAAACCTTAAATTTTTTGGAAGATGGTGAGAGGGAAGACTCAAATGCGGAGGATTGAAAATGCTACAAGTAGACAAGTGACCTTCTCCA	TTTTATAACTTCTTTTTTGAATAGAGTGAAACCTTAAATTTTTTGTAAGATGGTGAGAGGGAAGACTCAAATGCGGAGGATTGAAAATGCTACAAGTAGACAAGTGACCTTCTCCA	116	2	WT or Sub	N/A
398	TTTTATAACTTCTTTTTTGAATAGAGTGAAACCTTAAATTTTTTGGAAGATGGTGAGAGGGAAGACTCAAATGCGGAGGATTGAAAATGCTACAAGTAGACAAGTGACCTTCTCCA	TTTTATAACTTCTTTTTTGAATAGAGTGAAACCTTAGATTTTTTGGAAGATGGTGAGAGGGAAGACTCAAATGCGGAGGATTGAAAATGCTACAAGTAGACAAGTGACCTTCTCCG	116	2	WT or Sub	N/A
399	TTTTATAACTTCTTTTTTGAATAGAGTGAAACCTTAAATTTTTTGGAAGATGGTGAGAGGGAAGACTCAAATGCGGAGGATTGAAAATGCTACAAGTAGACAAGTGACCTTCTCCA	TTTTATAACTTCTTTTTTGAATAGAGTGAAACCTTAAATTTTTTGGAAGATGGCGAGAGAGAAGACTCAAATGCGGAGGATTGAAAATGCTACAAGTAGACAAGTGACCTTCTCCA	116	2	WT or Sub	N/A
400	TTTTATAACTTCTTTTTTGAATAGAGTGAAACCTTAAATTTTTTGGAAGATGGTGAGAGGGAAGACTCAAATGCGGAGGATTGAAAATGCTACAAGTAGACAAGTGACCTTCTCCA	TTTTATAACTTCTTTTTTGAATAGAGTGAAACCTTAAATTTTTTGGAAGATGGTGAGAGGGAAGACTCAAATGCGGAGGATTGAAAATGCTACAAGT-GACAAGTGACCTTCTCCA	115	2	WT or Sub	N/A
401	TTTTATAACTTCTTTTTTGAATAGAGTGAAACCTTAAATTTTTTGGAAGATGGTGAGAGGGAAGACTCAAATGCGGAGGATTGAAAATGCTACAAGTAGACAAGTGACCTTCTCCA	TTTTATAACTTCTTTTTTGAATAGAGTGAAACCTTAAATTTTTTGGAAGATGGTGAGAGGGAAGACTCAAATGCGGAGGATTGAAAATGCTACAAGTAGAC--GTGACCTTCTCCA	114	2	WT or Sub	N/A
402	TTTTATAACTTCTTTTTTGAATAGAGTGAAACCTTAAATTTTTTGGAAGATGGTGAGAGGGAAGACTCAAATGCGGAGGATTGAAAATGCTACAAGTAGACAAGTGACCTTCTCCA	TTTTATAACTTCTTTTTTGAATAGAGTGAAACCTTAAATTTTTTGGAAGGTGGTAAGAGGGAAGACTCAAATGCGGAGGATTGAAAATGCTACAAGTAGACAAGTGACCTTCTCCA	116	2	WT or Sub	N/A
403	TTTTATAACTTCTTTTTTGAATAGAGTGAAACCTTAAATTTTTTGGAAGATGGTGAGAGGGAAGACTCAAATG-CGGAGGATTGAAAATGCTACAAGTAGACAAGTGACCTTCTCCA	TTTTATAGCTTCTTTTTTGAATAGAGTGAAACCTTAAATTTTTTGGAAGATGGTGAGAGGGAAGACTCAAATGTCGGAGGATTGAAAATGCTACAAGTAGACAAGTGACCTTCTCCA	117	2	Ins	N/A
404	TTTTATAACTTCTTTTTTGAATAGAGTGAAACCTTAAATTTTTTGGAAGATGGTGAGAGGGAAGACTCAAATGCGGAGGATTGAAAATGCTACAAGTAGACAAGTGACCTTCTCCA	TTTTATAACCTCTTTTTTGAATAGAGTGGAACCTTAAATTTTTTGGAAGATGGTGAGAGGGAAGACTCAAATGCGGAGGATTGAAAATGCTACAAGTAGACAAGTGACCTTCTCCA	116	2	WT or Sub	N/A
405	TTTTATAACTTCTTTTTTGAATAGAGTGAAACCTTAAATTTTTTGGAAGATGGTGAGAGGGAAGACTCAAATGCGGAGGATTGAAAATGCTACAAGTAGACAAGTGACCTTCTCCA	TTTTATAACTTCTTTTTTGAATAGAGTGAAGCCTTAAATTTTTTGGAAGATGGTGAGAGAGAAGACTCAAATGCGGAGGATTGAAAATGCTACAAGTAGACAAGTGACCTTCTCCA	116	2	WT or Sub	N/A
406	TTTTATAACTTCTTTTTTGAATAGAGTGAAACCTTAAATTTTTTGGAAGATGGTGAGAGGGAAGACTCAAATGCGGAGGATTGAAAATGCTACAAGTAGACAAGTGACCTTCTCCA	TTTTACAACTTCTTTTTTGAATAGAGTGAAACCTTAAATTTTTTGGAAGATGGTGAGAGGGAAGACTCAAATGCGGAGGATTGAAAATGCCACAAGTAGACAAGTGACCTTCTCCA	116	2	WT or Sub	N/A
407	TTTTATAACTTCTTTTTTGAATAGAGTGAAACCTTAAATTTTTTGGAAGATGGTGAGAGGGAAGACTCAAATGCGGAGGATTGAAAATGCTACAAGTAG-ACAAGTGACCTTCTCCA	TTTTATAACTTCTTTTTTGAATAGAGTGAAACCTTAAATTTTTTGGAAGATGGTGAGAGGGAAGACTCAAATGCGGAGGATTGAAAATGCTACAAGTAGAACAAGTGACCTTCTCCA	117	2	WT or Sub	N/A
408	TTTTATAACTTCTTTTTTGAATAGAGTGAAACCTTAAATTTTTTGGAAGATGGTGAGAGGGAAGACTCAAATGCGGAGGATTGAAAATGCTACAAGTAGACAAGTGACCTTCTCCA	TTTTATAACTTCTTTTTTGAATAGAGTGAAACCTTAAATTTTTTGGAAGATGGTGAGAGGGAAGACTCAAATGGGGAGGATTGAAAATGCTACAAGTAGACAAGTGACCTTCTCCA	116	2	WT or Sub	N/A
409	TTTTATAACTTCTTTTTTGAATAGAGTGAAACCTTAAATTTTTTGGAAGATGGTGAGAGGGAAGACTCAAATGCGGAGGATTGAAAATGCTACAAGTAGACAAGTGACCTTCTCCA	TTTTATAACTTCTTTTTTGAATAGAGTGAAACCTTAAATTTTTTGGAAGATGGTGAGAGGGAAGACTCAAATGCGGAGGATTGAAAATGCTACAAGTAGGCCAGTGACCTTCTCCA	116	2	WT or Sub	N/A
410	TTTTATAACTTCTTTTTTGAATAGAGTGAAACCTTAAATTTTTTGGAAGATGGTGAGAGGGAAGACTCAAATGCGGAGGATTGAAAATGCTACAAGTAGACAAGTGACCTTCTCCA	TTTTATAGCTTCTTTTTTGGATAGAGTGAAACCTTAAATTTTTTGGAAGATGGTGAGAGGGAAGACTCAAATGCGGAGGATTGAAAATGCTACAAGTAGACAAGTGACCTTCTCCA	116	2	WT or Sub	N/A

## Sheet: LsSOC1(1st,0.1uM TSA)
#ID	WT Sequence	RGEN Treated Sequence	Length	Count	Type	HDR
1	TTTTATAACTTCTTTTTTGAATAGAGTGAAACCTTAAATTTTTTGGAAGATGGTGAGAGGGAAGACTCAAATGCGGAGGATTGAAAATGCTACAAGTAGACAAGTGACCTTCTCCA	TTTTATAACTTCTTTTTTGAATAGAGTGAAACCTTAAATTTTTTGGAAGATGGTGAGAGGGAAGACTCAAATGCGGAGGATTGAAAATGCTACAAGTAGACAAGTGACCTTCTCCA	116	45911	WT or Sub	N/A
2	TTTTATAACTTCTTTTTTGAATAGAGTGAAACCTTAAATTTTTTGGAAGATGGTGAGAGGGAAGACTCAAATG-CGGAGGATTGAAAATGCTACAAGTAGACAAGTGACCTTCTCCA	TTTTATAACTTCTTTTTTGAATAGAGTGAAACCTTAAATTTTTTGGAAGATGGTGAGAGGGAAGACTCAAATGTCGGAGGATTGAAAATGCTACAAGTAGACAAGTGACCTTCTCCA	117	1346	Ins	N/A
3	TTTTATAACTTCTTTTTTGAATAGAGTGAAACCTTAAATTTTTTGGAAGATGGTGAGAGGGAAGACTCAAATGCGGAGGATTGAAAATGCTACAAGTAGACAAGTGACCTTCTCCA	TTTTATAACTTCTTTTTTGAATAGAGTGAAACCTTAAA-TTTTTGGAAGATGGTGAGAGGGAAGACTCAAATGCGGAGGATTGAAAATGCTACAAGTAGACAAGTGACCTTCTCCA	115	338	WT or Sub	N/A
4	TTTTATAACTTCTTTTTTGAATAGAGTGAAACCTTAAATTTTTTGGAAGATGGTGAGAGGGAAGACTCAAATGCGGAGGATTGAAAATGCTACAAGTAGACAAGTGACCTTCTCCA	TTTTATAACTTCTTTTTTGAATAGAGTGAAACCTTAAATTTTTTGGAAGATGGTGAGAGGGAAGACTCAAATGCGGAGGATTGAAAATGCTACAAGTAGACCAGTGACCTTCTCCA	116	283	WT or Sub	N/A
5	TTTTATAACTTCTTTTTTGAATAGAGTGAAACCTTAAATTTTTTGGAAGATGGTGAGAGGGAAGACTCAAATG-CGGAGGATTGAAAATGCTACAAGTAGACAAGTGACCTTCTCCA	TTTTATAACTTCTTTTTTGAATAGAGTGAAACCTTAAATTTTTTGGAAGATGGTGAGAGGGAAGACTCAAATGACGGAGGATTGAAAATGCTACAAGTAGACAAGTGACCTTCTCCA	117	268	Ins	N/A
6	TTTTATAACTTCTTTTTTGAATAGAGTGAAACCTTAAATTTTTTGGAAGATGGTGAGAGGGAAGACTCAAAT-GCGGAGGATTGAAAATGCTACAAGTAGACAAGTGACCTTCTCCA	TTTTATAACTTCTTTTTTGAATAGAGTGAAACCTTAAATTTTTTGGAAGATGGTGAGAGGGAAGACTCAAATGGCGGAGGATTGAAAATGCTACAAGTAGACAAGTGACCTTCTCCA	117	245	Ins	N/A
7	TTTTATAACTTCTTTTTTGAATAGAGTGAAACCTTAAATTTTTTGGAAGATGGTGAGAGGGAAGACTCAAATGCGGAGGATTGAAAATGCTACAAGTAGACAAGTGACCTTCTCCA	TTTTATAACTTCTTTTTTGAATAGAGTGAAGCCTTAAATTTTTTGGAAGATGGTGAGAGGGAAGACTCAAATGCGGAGGATTGAAAATGCTACAAGTAGACAAGTGACCTTCTCCA	116	181	WT or Sub	N/A
8	TTTTATAACTTCTTTTTTGAATAGAGTGAAACCTTAAATTTTTTGGAAGATGGTGAGAGGGAAGACTCAAATGCGGAGGATTGAAAATGCTACAAGTAGACAAGTGACCTTCTCCA	TTTTATAACTTCTTTTTTGAATAGAGTGAAACCTTAAATTTTTTGGAAGATGGTGAGAGGGAAGACTCAAATGCGGAGGATTGAAAATGCTGCAAGTAGACAAGTGACCTTCTCCA	116	174	WT or Sub	N/A
9	TTTTATAACTTCTTTTTTGAATAGAGTGAAACCTTAAATTTTTTGGAAGATGGTGAGAGGGAAGACTCAAATGCGGAGGATTGAAAATGCTACAAGTAGACAAGTGACCTTCTCCA	TTTTATAACTTCTTTTTTGAATAGAGTGAAACCTTAAATTTTTTGGAAGATGGTGAGAGGGAAGACTCAAATGCGGAGGATTGAAAATGTTACAAGTAGACAAGTGACCTTCTCCA	116	170	WT or Sub	N/A
10	TTTTATAACTTCTTTTTTGAATAGAGTGAAACCTTAAATTTTTTGGAAGATGGTGAGAGGGAAGACTCAAATGCGGAGGATTGAAAATGCTACAAGTAGACAAGTGACCTTCTCCA	TTTTATAACTTCTTTTTTGAATAGAGTGAAACCTTAAATTTTTTGGAAGATGGTGAGAGGGAAGGCTCAAATGCGGAGGATTGAAAATGCTACAAGTAGACAAGTGACCTTCTCCA	116	169	WT or Sub	N/A
11	TTTTATAACTTCTTTTTTGAATAGAGTGAAACCTTAAATTTTTTGGAAGATGGTGAGAGGGAAGACTCAAATGCGGAGGATTGAAAATGCTACAAGTAGACAAGTGACCTTCTCCA	TTTTATAACTTCTTTTTTGAATAGAGTGAAACCTTAAATTTTTTGGAAGATGGTGAGAGGGAAGACTCAAATGCGGAGGATTGGAAATGCTACAAGTAGACAAGTGACCTTCTCCA	116	169	WT or Sub	N/A
12	TTTTATAACTTCTTTTTTGAATAGAGTGAAACCTTAAATTTTTTGGAAGATGGTGAGAGGGAAGACTCAAATGCGGAGGATTGAAAATGCTACAAGTAGACAAGTGACCTTCTCCA	TTTTATAACTTCTTTTTTGAATAGAGTGAAACCTTAAATTTTTTGGAAGATGGCGAGAGGGAAGACTCAAATGCGGAGGATTGAAAATGCTACAAGTAGACAAGTGACCTTCTCCA	116	166	WT or Sub	N/A
13	TTTTATAACTTCTTTTTTGAATAGAGTGAAACCTTAAATTTTTTGGAAGATGGTGAGAGGGAAGACTCAAATGCGGAGGATTGAAAATGCTACAAGTAGACAAGTGACCTTCTCCA	TTTTATAACTTCTTTTTTGAATAGAGTGAAACCTTAAATTTTTTGGAAGATGGTGAGGGGGAAGACTCAAATGCGGAGGATTGAAAATGCTACAAGTAGACAAGTGACCTTCTCCA	116	152	WT or Sub	N/A
14	TTTTATAACTTCTTTTTTGAATAGAGTGAAACCTTAAATTTTTTGGAAGATGGTGAGAGGGAAGACTCAAATGCGGAGGATTGAAAATGCTACAAGTAGACAAGTGACCTTCTCCA	TTTTATAACTTCTTTTTTGAATAGAGTGAAACCTTAAATTTTTTGGAAGATGGTGGGAGGGAAGACTCAAATGCGGAGGATTGAAAATGCTACAAGTAGACAAGTGACCTTCTCCA	116	146	WT or Sub	N/A
15	TTTTATAACTTCTTTTTTGAATAGAGTGAAACCTTAAATTTTTTGGAAGATGGTGAGAGGGAAGACTCAAATGCGGAGGATTGAAAATGCTACAAGTAGACAAGTGACCTTCTCCA	TTTTATAACTTCTTTTTTGAATAGAGTGAAACCTTAAATTTTTTGGAAGATGGTGAGAGGGGAGACTCAAATGCGGAGGATTGAAAATGCTACAAGTAGACAAGTGACCTTCTCCA	116	145	WT or Sub	N/A
16	TTTTATAACTTCTTTTTTGAATAGAGTGAAACCTTAAATTTTTTGGAAGATGGTGAGAGGGAAGACTCAAATGCGGAGGATTGAAAATGCTACAAGTAGACAAGTGACCTTCTCCA	TTTTATAACTTCTTTTTTGAATAGAGTGAAACCTTAAATTTTTTGGAAGATGGTGAGAGGGAAGACTCAAATGCGGAGGATTGAAAATACTACAAGTAGACAAGTGACCTTCTCCA	116	144	WT or Sub	N/A
17	TTTTATAACTTCTTTTTTGAATAGAGTGAAACCTTAAATTTTTTGGAAGATGGTGAGAGGGAAGACTCAAATGCGGAGGATTGAAAATGCTACAAGTAGACAAGTGACCTTCTCCA	TTTTATAACTTCTTTTTTGAATAGAGTGAAACCTTAAATTTTTTGGAAGATGGTGAGAGGGAAGACCCAAATGCGGAGGATTGAAAATGCTACAAGTAGACAAGTGACCTTCTCCA	116	143	WT or Sub	N/A
18	TTTTATAACTTCTTTTTTGAATAGAGTGAAACCTTAAATTTTTTGGAAGATGGTGAGAGGGAAGACTCAAATGCGGAGGATTGAAAATGCTACAAGTAGACAAGTGACCTTCTCCA	TTTTATAACTTCTTTTTTGAATAGAGTGAAACCTTAAATTTTTTGGAAGATGGTGAGAGGGAAGACTCAAATGCGGGGGATTGAAAATGCTACAAGTAGACAAGTGACCTTCTCCA	116	141	WT or Sub	N/A
19	TTTTATAACTTCTTTTTTGAATAGAGTGAAACCTTAAATTTTTTGGAAGATGGTGAGAGGGAAGACTCAAATGCGGAGGATTGAAAATGCTACAAGTAGACAAGTGACCTTCTCCA	TTTTATAACTTCTTTTTTGAATAGAGTGAAACCTTAAATTTTTTGGAAGATGGTGAGAGGGAAGACTCGAATGCGGAGGATTGAAAATGCTACAAGTAGACAAGTGACCTTCTCCA	116	134	WT or Sub	N/A
20	TTTTATAACTTCTTTTTTGAATAGAGTGAAACCTTAAATTTTTTGGAAGATGGTGAGAGGGAAGACTCAAATGCGGAGGATTGAAAATGCTACAAGTAGACAAGTGACCTTCTCCA	TTTTATAACTTCTTTTTTGAATAGAGTGGAACCTTAAATTTTTTGGAAGATGGTGAGAGGGAAGACTCAAATGCGGAGGATTGAAAATGCTACAAGTAGACAAGTGACCTTCTCCA	116	132	WT or Sub	N/A
21	TTTTATAACTTCTTTTTTGAATAGAGTGAAACCTTAAATTTTTTGGAAGATGGTGAGAGGGAAGACTCAAATGCGGAGGATTGAAAATGCTACAAGTAGACAAGTGACCTTCTCCA	TTTTATAACCTCTTTTTTGAATAGAGTGAAACCTTAAATTTTTTGGAAGATGGTGAGAGGGAAGACTCAAATGCGGAGGATTGAAAATGCTACAAGTAGACAAGTGACCTTCTCCA	116	132	WT or Sub	N/A
22	TTTTATAACTTCTTTTTTGAATAGAGTGAAACCTTAAATTTTTTGGAAGATGGTGAGAGGGAAGACTCAAATGCGGAGGATTGAAAATGCTACAAGTAGACAAGTGACCTTCTCCA	TTTTATAACTTCTTTTTTGAATAGAGTGAAACCTTAAATTTTTTGGAAGATGGTGAGAGGGAAGACTCAAATGCGGAGGGTTGAAAATGCTACAAGTAGACAAGTGACCTTCTCCA	116	128	WT or Sub	N/A
23	TTTTATAACTTCTTTTTTGAATAGAGTGAAACCTTAAATTTTTTGGAAGATGGTGAGAGGGAAGACTCAAATGCGGAGGATTGAAAATGCTACAAGTAGACAAGTGACCTTCTCCA	TTTTATAACTTC-TTTTTGAATAGAGTGAAACCTTAAATTTTTTGGAAGATGGTGAGAGGGAAGACTCAAATGCGGAGGATTGAAAATGCTACAAGTAGACAAGTGACCTTCTCCA	115	127	WT or Sub	N/A
24	TTTTATAACTTCTTTTTTGAATAGAGTGAAACCTTAAATTTTTTGGAAGATGGTGAGAGGGAAGACTCAAATGCGGAGGATTGAAAATGCTACAAGTAGACAAGTGACCTTCTCCA	TTTTATAACTTCTTTTTTGAATAGAGTGAAACCTTAAATTTTTTGGAAGATGGTGAGAGGGAAGACTCAAATGTGGAGGATTGAAAATGCTACAAGTAGACAAGTGACCTTCTCCA	116	126	WT or Sub	N/A
25	TTTTATAACTTCTTTTTTGAATAGAGTGAAACCTTAAATTTTTTGGAAGATGGTGAGAGGGAAGACTCAAATGCGGAGGATTGAAAATGCTACAAGTAGACAAGTGACCTTCTCCA	TTTTATAACTTCTTTTTTGAATAGAGTGAAACCTTAAATTTTTTGGAAGATGGTGAGAGGGAAGACTCAAATACGGAGGATTGAAAATGCTACAAGTAGACAAGTGACCTTCTCCA	116	122	WT or Sub	N/A
26	TTTTATAACTTCTTTTTTGAATAGAGTGAAACCTTAAATTTTTTGGAAGATGGTGAGAGGGAAGACTCAAATGCGGAGGATTGAAAATGCTACAAGTAGACAAGTGACCTTCTCCA	TTTTATAACTTCTTTTTTGAATAGAGTGAAACCTTAAATTTTTTGGAAGATGGTGAGAGGGAAGACTCAAATGCGGAGGATTGAAAATGCCACAAGTAGACAAGTGACCTTCTCCA	116	121	WT or Sub	N/A
27	TTTTATAACTTCTTTTTTGAATAGAGTGAAACCTTAAATTTTTTGGAAGATGGTGAGAGGGAAGACTCAAATGCGGAGGATTGAAAATGCTACAAGTAGACAAGTGACCTTCTCCA	TTTTATAACTTCTTTTTTGAATAGAGCGAAACCTTAAATTTTTTGGAAGATGGTGAGAGGGAAGACTCAAATGCGGAGGATTGAAAATGCTACAAGTAGACAAGTGACCTTCTCCA	116	115	WT or Sub	N/A
28	TTTTATAACTTCTTTTTTGAATAGAGTGAAACCTTAAATTTTTTGGAAGATGGTGAGAGGGAAGACTCAAATGCGGAGGATTGAAAATGCTACAAGTAGACAAGTGACCTTCTCCA	TTTTATAACTTCTTTTTTGAATAGAGTGAAACCTTAAATTTTTTGGAAGATGGTGAGAGGGAAGACTCAAATGCGGAGGATTGAAAATGCTACAAGTAGACAAGTGGCCTTCTCCA	116	113	WT or Sub	N/A
29	TTTTATAACTTCTTTTTTGAATAGAGTGAAACCTTAAATTTTTTGGAAGATGGTGAGAGGGAAGACTCAAATGCGGAGGATTGAAAATGCTACAAGTAGACAAGTGACCTTCTCCA	TTTTATAACTTCTTTTTTGAATAGAGTGAAACCTTAAATTTTTTGGAAGATGGTGAGAGGGAGGACTCAAATGCGGAGGATTGAAAATGCTACAAGTAGACAAGTGACCTTCTCCA	116	112	WT or Sub	N/A
30	TTTTATAACTTCTTTTTTGAATAGAGTGAAACCTTAAATTTTTTGGAAGATGGTGAGAGGGAAGACTCAAATGCGGAGGATTGAAAATGCTACAAGTAGACAAGTGACCTTCTCCA	TTTTATAGCTTCTTTTTTGAATAGAGTGAAACCTTAAATTTTTTGGAAGATGGTGAGAGGGAAGACTCAAATGCGGAGGATTGAAAATGCTACAAGTAGACAAGTGACCTTCTCCA	116	110	WT or Sub	N/A
31	TTTTATAACTTCTTTTTTGAATAGAGTGAAACCTTAAATTTTTTGGAAGATGGTGAGAGGGAAGACTCAAATGCGGAGGATTGAAAATGCTACAAGTAGACAAGTGACCTTCTCCA	TTTTATAACTCCTTTTTTGAATAGAGTGAAACCTTAAATTTTTTGGAAGATGGTGAGAGGGAAGACTCAAATGCGGAGGATTGAAAATGCTACAAGTAGACAAGTGACCTTCTCCA	116	105	WT or Sub	N/A
32	TTTTATAACTTCTTTTTTGAATAGAGTGAAACCTTAAATTTTTTGGAAGATGGTGAGAGGGAAGACTCAAATGCGGAGGATTGAAAATGCTACAAGTAGACAAGTGACCTTCTCCA	TTTTATAACTTCTTTTTTGAATAGGGTGAAACCTTAAATTTTTTGGAAGATGGTGAGAGGGAAGACTCAAATGCGGAGGATTGAAAATGCTACAAGTAGACAAGTGACCTTCTCCA	116	104	WT or Sub	N/A
33	TTTTATAACTTCTTTTTTGAATAGAGTGAAACCTTAAATTTTTTGGAAGATGGTGAGAGGGAAGACTCAAATGCGGAGGATTGAAAATGCTACAAGTAGACAAGTGACCTTCTCCA	TTTTATAACTTCTTTTTTGAATAGAGTGAAACCTTAAATTTTTTGGAGGATGGTGAGAGGGAAGACTCAAATGCGGAGGATTGAAAATGCTACAAGTAGACAAGTGACCTTCTCCA	116	100	WT or Sub	N/A
34	TTTTATAACTTCTTTTTTGAATAGAGTGAAACCTTAAATTTTTTGGAAGATGGTGAGAGGGAAGACTCAAATGCGGAGGATTGAAAATGCTACAAGTAGACAAGTGACCTTCTCCA	TTTTATAACTTCTTTTTTGGATAGAGTGAAACCTTAAATTTTTTGGAAGATGGTGAGAGGGAAGACTCAAATGCGGAGGATTGAAAATGCTACAAGTAGACAAGTGACCTTCTCCA	116	100	WT or Sub	N/A
35	TTTTATAACTTCTTTTTTGAATAGAGTGAAACCTTAAATTTTTTGGAAGATGGTGAGAGGGAAGACTCAAATGCGGAGGATTGAAAATGCTACAAGTAGACAAGTGACCTTCTCCA	TTTTATAACTTCTTTTTTGAATAGAGTGAAACCTTAAATTTTTTGGAAGATGGTGAGAGGGAAGACTCAAATGCGGAGGATTGAAAATGCTACAAGTAGACAAGTGACCTTCTCCG	116	99	WT or Sub	N/A
36	TTTTATAACTTCTTTTTTGAATAGAGTGAAACCTTAAATTTTTTGGAAGATGGTGAGAGGGAAGACTCAAATGCGGAGGATTGAAAATGCTACAAGTAGACAAGTGACCTTCTCCA	TTTTATAACTTCTTTTTTGAATAGAGTGAAACCTTAAATTTTTTGGAAGATGGTGAGAGGGAAGACTCAAATGCGGAGGATTGAAGATGCTACAAGTAGACAAGTGACCTTCTCCA	116	97	WT or Sub	N/A
37	TTTTATAACTTCTTTTTTGAATAGAGTGAAACCTTAAATTTTTTGGAAGATGGTGAGAGGGAAGACTCAAATGCGGAGGATTGAAAATGCTACAAGTAGACAAGTGACCTTCTCCA	TTTTATAACTTCTTTTTTGAATAGAGTGAAACCTTAAATTTTTTGGAAGACGGTGAGAGGGAAGACTCAAATGCGGAGGATTGAAAATGCTACAAGTAGACAAGTGACCTTCTCCA	116	94	WT or Sub	N/A
38	TTTTATAACTTCTTTTTTGAATAGAGTGAAACCTTAAATTTTTTGGAAGATGGTGAGAGGGAAGACTCAAATGCGGAGGATTGAAAATGCTACAAGTAGACAAGTGACCTTCTCCA	TTTTATAACTTCTTTTTTGAATAGAGTGAAACCTTAAATTTTTTGGAAGATGGTGAGAGGGAAGACTCAAATGCGGAGGATTGAAAACGCTACAAGTAGACAAGTGACCTTCTCCA	116	92	WT or Sub	N/A
39	TTTTATAACTTCTTTTTTGAATAGAGTGAAACCTTAAATTTTTTGGAAGATGGTGAGAGGGAAGACTCAAATGCGGAGGATTGAAAATGCTACAAGTAGACAAGTGACCTTCTCCA	TTTTATAACTTCTTTTTTGAATAGAGTGAAACCTTAAATTTTTTGGAAGGTGGTGAGAGGGAAGACTCAAATGCGGAGGATTGAAAATGCTACAAGTAGACAAGTGACCTTCTCCA	116	88	WT or Sub	N/A
40	TTTTATAACTTCTTTTTTGAATAGAGTGAAACCTTAAATTTTTTGGAAGATGGTGAGAGGGAAGACTCAAATGCGGAGGATTGAAAATGCTACAAGTAGACAAGTGACCTTCTCCA	TTTTATAACTTCTTTTTTGAATAGAGTGAAACCCTAAATTTTTTGGAAGATGGTGAGAGGGAAGACTCAAATGCGGAGGATTGAAAATGCTACAAGTAGACAAGTGACCTTCTCCA	116	84	WT or Sub	N/A
41	TTTTATAACTTCTTTTTTGAATAGAGTGAAACCTTAAATTTTTTGGAAGATGGTGAGAGGGAAGACTCAAATGCGGAGGATTGAAAATGCTACAAGTAGACAAGTGACCTTCTCCA	TTTTATAACTTCTTTTTTGAATAGAGTGAAACCTTAAATTTTTTGGGAGATGGTGAGAGGGAAGACTCAAATGCGGAGGATTGAAAATGCTACAAGTAGACAAGTGACCTTCTCCA	116	83	WT or Sub	N/A
42	TTTTATAACTTCTTTTTTGAATAGAGTGAAACCTTAAATTTTTTGGAAGATGGTGAGAGGGAAGACTCAAATGCGGAGGATTGAAAATGCTACAAGTAGACAAGTGACCTTCTCCA	TTTTATAACTTCTTTTTTGAATAGAGTGAAACCTTAAATTTTTTGGAAGATGGTGAGAGGGAAGACTCAAACGCGGAGGATTGAAAATGCTACAAGTAGACAAGTGACCTTCTCCA	116	81	WT or Sub	N/A
43	TTTTATAACTTCTTTTTTGAATAGAGTGAAACCTTAAATTTTTTGGAAGATGGTGAGAGGGAAGACTCAAATGCGGAGGATTGAAAATGCTACAAGTAGACAAGTGACCTTCTCCA	TTTTATAACTTCTTTTTTGAATAGAGTGAAACCTTAAATTTTTTGGAAGATGGTGAGAGGGAAGACTCAAAT-CGGAGGATTGAAAATGCTACAAGTAGACAAGTGACCTTCTCCA	115	77	del	N/A
44	TTTTATAACTTCTTTTTTGAATAGAGTGAAACCTTAAATTTTTTGGAAGATGGTGAGAGGGAAGACTCAAATGCGGAGGATTGAAAATGCTACAAGTAGACAAGTGACCTTCTCCA	TTTTATAACTTCCTTTTTGAATAGAGTGAAACCTTAAATTTTTTGGAAGATGGTGAGAGGGAAGACTCAAATGCGGAGGATTGAAAATGCTACAAGTAGACAAGTGACCTTCTCCA	116	77	WT or Sub	N/A
45	TTTTATAACTTCTTTTTTGAATAGAGTGAAACCTTAAATTTTTTGGAAGATGGTGAGAGGGAAGACTCAAATGCGGAGGATTGAAAATGCTACAAGTAGACAAGTGACCTTCTCCA	TTTTATAACTTCTTTTTTGAATAGAGTGAGACCTTAAATTTTTTGGAAGATGGTGAGAGGGAAGACTCAAATGCGGAGGATTGAAAATGCTACAAGTAGACAAGTGACCTTCTCCA	116	74	WT or Sub	N/A
46	TTTTATAACTTCTTTTTTGAATAGAGTGAAACCTTAAATTTTTTGGAAGATGGTGAGAGGGAAGACTCAAATGCGGAGGATTGAAAATGCTACAAGTAGACAAGTGACCTTCTCCA	TTTTATAACTTCTTTTTTGAATAGAGTGAAACCTTAAATTTTTTGGAAGATGGTGAGAGAGAAGACTCAAATGCGGAGGATTGAAAATGCTACAAGTAGACAAGTGACCTTCTCCA	116	69	WT or Sub	N/A
47	TTTTATAACTTCTTTTTTGAATAGAGTGAAACCTTAAATTTTTTGGAAGATGGTGAGAGGGAAGACTCAAATGCGGAGGATTGAAAATGCTACAAGTAGACAAGTGACCTTCTCCA	TTTTATAACTTCTTTTTTGAATAGAGTGAAACCTTAAATTTTTTGGAAGATGGTGAGAGGGAAGACTCAAGTGCGGAGGATTGAAAATGCTACAAGTAGACAAGTGACCTTCTCCA	116	69	WT or Sub	N/A
48	TTTTATAACTTCTTTTTTGAATAGAGTGAAACCTTAAATTTTTTGGAAGATGGTGAGAGGGAAGACTCAAATGCGGAGGATTGAAAATGCTACAAGTAGACAAGTGACCTTCTCCA	TTTTATAACTTCTTTTTTGAATAGAGTGAAACCTTAAATTTTTTGGAAGATGGTGAGAGGGAAGACTCA----CGGAGGATTGAAAATGCTACAAGTAGACAAGTGACCTTCTCCA	112	69	del	N/A
49	TTTTATAACTTCTTTTTTGAATAGAGTGAAACCTTAAATTTTTTGGAAGATGGTGAGAGGGAAGACTCAAATGCGGAGGATTGAAAATGCTACAAGTAGACAAGTGACCTTCTCCA	TTTTATAACTTCTTTTTTGAATGGAGTGAAACCTTAAATTTTTTGGAAGATGGTGAGAGGGAAGACTCAAATGCGGAGGATTGAAAATGCTACAAGTAGACAAGTGACCTTCTCCA	116	68	WT or Sub	N/A
50	TTTTATAACTTCTTTTTTGAATAGAGTGAAACCTTAAATTTTTTGGAAGATGGTGAGAGGGAAGACTCAAATGCGGAGGATTGAAAATGCTACAAGTAGACAAGTGACCTTCTCCA	TTTTATAACTTCTTTTTTGAATAGAGTGAAACCTTAAATTTTTTGGAAGATGGTGAGAGGGAAGACTCAAATGCGGAGGATTGAAAGTGCTACAAGTAGACAAGTGACCTTCTCCA	116	66	WT or Sub	N/A
51	TTTTATAACTTCTTTTTTGAATAGAGTGAAACCTTAAATTTTTTGGAAGATGGTGAGAGGGAAGACTCAAATGCGGAGGATTGAAAATGCTACAAGTAGACAAGTGACCTTCTCCA	TTTTATAACTTCTTTTTTGAATAGAGTGAAACCTTAAATTTTTTGGAAGATGATGAGAGGGAAGACTCAAATGCGGAGGATTGAAAATGCTACAAGTAGACAAGTGACCTTCTCCA	116	63	WT or Sub	N/A
52	TTTTATAACTTCTTTTTTGAATAGAGTGAAACCTTAAATTTTTTGGAAGATGGTGAGAGGGAAGACTCAAATGCGGAGGATTGAAAATGCTACAAGTAGACAAGTGACCTTCTCCA	TTTTATAACTTCTTTTTTGAATAGAGTGAAACCTTAAATTTTTTGGAAGATGGTGAGAGGGAAGACTCAAATGCGGAGGATTGAAAATGCTACAAGTAGGCAAGTGACCTTCTCCA	116	63	WT or Sub	N/A
53	TTTTATAACTTCTTTTTTGAATAGAGTGAAACCTTAAATTTTTTGGAAGATGGTGAGAGGGAAGACTCAAATGCGGAGGATTGAAAATGCTACAAGTAGACAAGTGACCTTCTCCA	TTTTATAACTTCTTTTTTGAATAGAGTGAAACCTTAAATTTTTTGGAAGATGGTGAGAGGAAAGACTCAAATGCGGAGGATTGAAAATGCTACAAGTAGACAAGTGACCTTCTCCA	116	62	WT or Sub	N/A
54	TTTTATAACTTCTTTTTTGAATAGAGTGAAACCTTAAATTTTTTGGAAGATGGTGAGAGGGAAGACTCAAATGCGGAGGATTGAAAATGCTACAAGTAGACAAGTGACCTTCTCCA	TTTTATAACTTCTTTTTTGAGTAGAGTGAAACCTTAAATTTTTTGGAAGATGGTGAGAGGGAAGACTCAAATGCGGAGGATTGAAAATGCTACAAGTAGACAAGTGACCTTCTCCA	116	62	WT or Sub	N/A
55	TTTTATAACTTCTTTTTTGAATAGAGTGAAACCTTAAATTTTTTGGAAGATGGTGAGAGGGAAGACTCAAATGCGGAGGATTGAAAATGCTACAAGTAGACAAGTGACCTTCTCCA	TTTCATAACTTCTTTTTTGAATAGAGTGAAACCTTAAATTTTTTGGAAGATGGTGAGAGGGAAGACTCAAATGCGGAGGATTGAAAATGCTACAAGTAGACAAGTGACCTTCTCCA	116	60	WT or Sub	N/A
56	TTTTATAACTTCTTTTTTGAATAGAGTGAAACCTTAAATTTTTTGGAAGATGGTGAGAGGGAAGACTCAAATGCGGAGGATTGAAAATGCTACAAGTAGACAAGTGACCTTCTCCA	TTTTATAACTTCTTTTTCGAATAGAGTGAAACCTTAAATTTTTTGGAAGATGGTGAGAGGGAAGACTCAAATGCGGAGGATTGAAAATGCTACAAGTAGACAAGTGACCTTCTCCA	116	59	WT or Sub	N/A
57	TTTTATAACTTCTTTTTTGAATAGAGTGAAACCTTAAATTTTTTGGAAGATGGTGAGAGGGAAGACTCAAATGCGGAGGATTGAAAATGCTACAAGTAGACAAGTGACCTTCTCCA	TTTTATAACTTCTTTTTTGAATAGAGTGAAACCTTAAATTTTTTGGAAGATGGTGAGAGGGAAGACTCAAATGCGGAGGATTGAAAATGCTACAAGTAGACAAGTGACCTTCTCCC	116	59	WT or Sub	N/A
58	TTTTATAACTTCTTTTTTGAATAGAGTGAAACCTTAAATTTTTTGGAAGATGGTGAGAGGGAAGACTCAAATGCGGAGGATTGAAAATGCTACAAGTAGACAAGTGACCTTCTCCA	TTTTATAACTTCTTTTTTGAATAGAGTGAAACCTTAAATTTTTTGGAAGATGGTGAGAGGGAAGACTCAAATGCAGAGGATTGAAAATGCTACAAGTAGACAAGTGACCTTCTCCA	116	56	WT or Sub	N/A
59	TTTTATAACTTCTTTTTTGAATAGAGTGAAACCTTAAATTTTTTGGAAGATGGTGAGAGGGAAGACTCAAATGCGGAGGATTGAAAATGCTACAAGTAGACAAGTGACCTTCTCCA	TTTTATAACTTCTTTTTTGAATAGAGTGAAACCTTAAATTTTTTGGAAGATGGTGAGAGGGAAGACTCAAATGCGGAGGATCGAAAATGCTACAAGTAGACAAGTGACCTTCTCCA	116	54	WT or Sub	N/A
60	TTTTATAACTTCTTTTTTGAATAGAGTGAAACCTTAAATTTTTTGGAAGATGGTGAGAGGGAAGACTCAAATGCGGAGGATTGAAAATGCTACAAGTAGACAAGTGACCTTCTCCA	TTTTATAACTTCTTTTTTGAATAGAGTGAAACCTTAAATTTTTTGGAAGATGGTGAGAGGGAAGACTCAAATGCGGAGGATTGAAAATGCTACAAGTAGACGAGTGACCTTCTCCA	116	53	WT or Sub	N/A
61	TTTTATAACTTCTTTTTTGAATAGAGTGAAACCTTAAATTTTTTGGAAGATGGTGAGAGGGAAGACTCAAATGCGGAGGATTGAAAATGCTACAAGTAGACAAGTGACCTTCTCCA	TTTTATAACTTCTTTTTTGAATAGAGTGAAACCTTAAATTTTTTGGAAGATAGTGAGAGGGAAGACTCAAATGCGGAGGATTGAAAATGCTACAAGTAGACAAGTGACCTTCTCCA	116	52	WT or Sub	N/A
62	TTTTATAACTTCTTTTTTGAATAGAGTGAAACCTTAAATTTTTTGGAAGATGGTGAGAGGGAAGACTCAAATGCGGAGGATTGAAAATGCTACAAGTAGACAAGTGACCTTCTCCA	TTTTACAACTTCTTTTTTGAATAGAGTGAAACCTTAAATTTTTTGGAAGATGGTGAGAGGGAAGACTCAAATGCGGAGGATTGAAAATGCTACAAGTAGACAAGTGACCTTCTCCA	116	50	WT or Sub	N/A
63	TTTTATAACTTCTTTTTTGAATAGAGTGAAACCTTAAATTTTTTGGAAGATGGTGAGAGGGAAGACTCAAATGCGGAGGATTGAAAATGCTACAAGTAGACAAGTGACCTTCTCCA	TTTTATAACTTCTTTTTTGAATAGAGTGAAACCTTAAATTTTTTGGAAGATGGTGAGAGGGAAGACTTAAATGCGGAGGATTGAAAATGCTACAAGTAGACAAGTGACCTTCTCCA	116	50	WT or Sub	N/A
64	TTTTATAACTTCTTTTTTGAATAGAGTGAAACCTTAAATTTTTTGGAAGATGGTGAGAGGGAAGACTCAAATGCGGAGGATTGAAAATGCTACAAGTAGACAAGTGACCTTCTCCA	TTTTATAACTTCTTTTTTGAATAGAGTGAAACCTTAAATTTTTTGGAAGATGGTGAGAGGGAAGACTCAAATGCGGAGGATTGAAAATGCTACAAGTAGACAAGTAACCTTCTCCA	116	49	WT or Sub	N/A
65	TTTTATAACTTCTTTTTTGAATAGAGTGAAACCTTAAATTTTTTGGAAGATGGTGAGAGGGAAGACTCAAATGCGGAGGATTGAAAATGCTACAAGTAGACAAGTGACCTTCTCCA	TTTTATAACTTCTTTTTTGAATAGAGTGAAACCTTAAATTTTTTGGAAGATGGTGAGAGGGAAGACTCAAATGCGGAGGATTGAAAATGCTACAAGTAGACAAGCGACCTTCTCCA	116	48	WT or Sub	N/A
66	TTTTATAACTTCTTTTTTGAATAGAGTGAAACCTTAAATTTTTTGGAAGATGGTGAGAGGGAAGACTCAAATGCGGAGGATTGAAAATGCTACAAGTAGACAAGTGACCTTCTCCA	TTTTATAACTTCTTTTTTGAATAGAGTGAAACCTTAAATTTTTCGGAAGATGGTGAGAGGGAAGACTCAAATGCGGAGGATTGAAAATGCTACAAGTAGACAAGTGACCTTCTCCA	116	48	WT or Sub	N/A
67	TTTTATAACTTCTTTTTTGAATAGAGTGAAACCTTAAATTTTTTGGAAGATGGTGAGAGGGAAGACTCAAATGCGGAGGATTGAAAATGCTACAAGTAGACAAGTGACCTTCTCCA	TTTTATAACTTCTTTTTTGAATAGAGTGAAACCTTGAATTTTTTGGAAGATGGTGAGAGGGAAGACTCAAATGCGGAGGATTGAAAATGCTACAAGTAGACAAGTGACCTTCTCCA	116	46	WT or Sub	N/A
68	TTTTATAACTTCTTTTTTGAATAGAGTGAAACCTTAAATTTTTTGGAAGATGGTGAGAGGGAAGACTCAAATGCGGAGGATTGAAAATGCTACAAGTAGACAAGTGACCTTCTCCA	TTTTATAACTTCTTTTTTGAATAGAGTGAAACCTTAAATTTTTTGGAAGATGGTGAGAGGGAAGACTCAGATGCGGAGGATTGAAAATGCTACAAGTAGACAAGTGACCTTCTCCA	116	46	WT or Sub	N/A
69	TTTTATAACTTCTTTTTTGAATAGAGTGAAACCTTAAATTTTTTGGAAGATGGTGAGAGGGAAGACTCAAATGCGGAGGATTGAAAATGCTACAAGTAGACAAGTGACCTTCTCCA	TTTTATAACTTCTTTTTTGAATAGAGTGAAACCTTAAATTTTTTGGAAGATGGTGAGAAGGAAGACTCAAATGCGGAGGATTGAAAATGCTACAAGTAGACAAGTGACCTTCTCCA	116	43	WT or Sub	N/A
70	TTTTATAACTTCTTTTTTGAATAGAGTGAAACCTTAAATTTTTTGGAAGATGGTGAGAGGGAAGACTCAAATGCGGAGGATTGAAAATGCTACAAGTAGACAAGTGACCTTCTCCA	TTTTATAACTTCTTTTTTGAATAGAGTGAAACCTTAAATTTTTTGGAAGATGGTGAGAGGGAAGACTCAAATGCGGAGGATTGAGAATGCTACAAGTAGACAAGTGACCTTCTCCA	116	43	WT or Sub	N/A
71	TTTTATAACTTCTTTTTTGAATAGAGTGAAACCTTAAATTTTTTGGAAGATGGTGAGAGGGAAGACTCAAATGCGGAGGATTGAAAATGCTACAAGTAGACAAGTGACCTTCTCCA	TTTTATAACTTCTTTTTTGAATAGAGTGAAACCTTAAATTTTTTGGAAGATGGTGAGAGGGAAGACTCAAATGCGAAGGATTGAAAATGCTACAAGTAGACAAGTGACCTTCTCCA	116	42	WT or Sub	N/A
72	TTTTATAACTTCTTTTTTGAATAGAGTGAAACCTTAAATTTTTTGGAAGATGGTGAGAGGGAAGACTCAAATGCGGAGGATTGAAAATGCTACAAGTAGACAAGTGACCTTCTCCA	TTTTATAACTTCTTTTTTGAATAGAGTGAAACCTTAAATTTTTTGGAAGATGGTGAGAGGGAAGACTCAAATGCGGAGGATTGAAAATGCTACGAGTAGACAAGTGACCTTCTCCA	116	40	WT or Sub	N/A
73	TTTTATAACTTCTTTTTTGAATAGAGTGAAACCTTAAATTTTTTGGAAGATGGTGAGAGGGAAGACTCAAATGCGGAGGATTGAAAATGCTACAAGTAGACAAGTGACCTTCTCCA	TTTTATAACTTCTTTTTTGAATAGAGTGAAACCTTAAATTTTTTGGAAGATGGTGAGAGGGAAGACTCAAATGCGGAGGACTGAAAATGCTACAAGTAGACAAGTGACCTTCTCCA	116	40	WT or Sub	N/A
74	TTTTATAACTTCTTTTTTGAATAGAGTGAAACCTTAAATTTTTTGGAAGATGGTGAGAGGGAAGACTCAAATGCGGAGGATTGAAAATGCTACAAGTAGACAAGTGACCTTCTCCA	TTTTATAACTTCTTTTTTGAATAGAGTGAAATCTTAAATTTTTTGGAAGATGGTGAGAGGGAAGACTCAAATGCGGAGGATTGAAAATGCTACAAGTAGACAAGTGACCTTCTCCA	116	39	WT or Sub	N/A
75	TTTTATAACTTCTTTTTTGAATAGAGTGAAACCTTAAATTTTTTGGAAGATGGTGAGAGGGAAGACTCAAATGCGGAGGATTGAAAATGCTACAAGTAGACAAGTGACCTTCTCCA	TTTTATAACTTCTTTTTTGAATAGAGTGAAACCTTAAATTTTTTGAAAGATGGTGAGAGGGAAGACTCAAATGCGGAGGATTGAAAATGCTACAAGTAGACAAGTGACCTTCTCCA	116	38	WT or Sub	N/A
76	TTTTATAACTTCTTTTTTGAATAGAGTGAAACCTTAAATTTTTTGGAAGATGGTGAGAGGGAAGACTCAAATGCGGAGGATTGAAAATGCTACAAGTAGACAAGTGACCTTCTCCA	TTTTATAACTTCTTCTTTGAATAGAGTGAAACCTTAAATTTTTTGGAAGATGGTGAGAGGGAAGACTCAAATGCGGAGGATTGAAAATGCTACAAGTAGACAAGTGACCTTCTCCA	116	38	WT or Sub	N/A
77	TTTTATAACTTCTTTTTTGAATAGAGTGAAACCTTAAATTTTTTGGAAGATGGTGAGAGGGAAGACTCAAATGCGGAGGATTGAAAATGCTACAAGTAGACAAGTGACCTTCTCCA	TTTTATAACTTCTTTTTTGAATAGAGTGAAACCTTAAATTTTTTGGAAAATGGTGAGAGGGAAGACTCAAATGCGGAGGATTGAAAATGCTACAAGTAGACAAGTGACCTTCTCCA	116	35	WT or Sub	N/A
78	TTTTATAACTTCTTTTTTGAATAGAGTGAAACCTTAAATTTTTTGGAAGATGGTGAGAGGGAAGACTCAAATGCGGAGGATTGAAAATGCTACAAGTAGACAAGTGACCTTCTCCA	TTTTATAACTTCTTTTTTGAATAGAGTGAAACCTTAAATTTTTTGGAAGATGGTGAGAGGGAAGACTCAAATGCGGAGGATTGAAAATGCTACAAATAGACAAGTGACCTTCTCCA	116	34	WT or Sub	N/A
79	TTTTATAACTTCTTTTTTGAATAGAGTGAAACCTTAAATTTTTTGGAAGATGGTGAGAGGGAAGACTCAAATGCGGAGGATTGAAAATGCTACAAGTAGACAAGTGACCTTCTCCA	TTTTATAACTTCTTTTTTGAATAGAGTGAAACCTTAAATTTTTTGGAAGATGGTGAGAGGGAAGACTCAAATGCGGAGGATTGAAAATGCTACAAGTAGACAAGTGACCTTCCCCA	116	34	WT or Sub	N/A
80	TTTTATAACTTCTTTTTTGAATAGAGTGAAACCTTAAATTTTTTGGAAGATGGTGAGAGGGAAGACTCAAATGCGGAGGATTGAAAATGCTACAAGTAGACAAGTGACCTTCTCCA	TTTTATAACTTCTTTTTTGAATAGAGTGAAACTTTAAATTTTTTGGAAGATGGTGAGAGGGAAGACTCAAATGCGGAGGATTGAAAATGCTACAAGTAGACAAGTGACCTTCTCCA	116	34	WT or Sub	N/A
81	TTTTATAACTTCTTTTTTGAATAGAGTGAAACCTTAAATTTTTTGGAAGATGGTGAGAGGGAAGACTCAAATGCGGAGGATTGAAAATGCTACAAGTAGACAAGTGACCTTCTCCA	TTTTATAACTTCTTTTTTGAATAGAGTGAAACCTTAAATTTTTTGGAAGATGGTGAGAGGGAAGACTCAAATGCGGAGGATTGAAAATGCTACAAGTAGACAAGTGACCCTCTCCA	116	33	WT or Sub	N/A
82	TTTTATAACTTCTTTTTTGAATAGAGTGAAACCTTAAATTTTTTGGAAGATGGTGAGAGGGAAGACTCAAATGCGGAGGATTGAAAATGCTACAAGTAGACAAGTGACCTTCTCCA	TTTTATAACTTCTTTTTTGAATAGAGTGAAACCTTAAATTTTTTGGAAGATGGTGAGAGGGAAGACTCAAATGCGGAGGATTGAAAATGCTACAAGTGGACAAGTGACCTTCTCCA	116	33	WT or Sub	N/A
83	TTTTATAACTTCTTTTTTGAATAGAGTGAAACCTTAAATTTTTTGGAAGATGGTGAGAGGGAAGACTCAAATGCGGAGGATTGAAAATGCTACAAGTAGACAAGTGACCTTCTCCA	TTTTATAACTTCTTTTTTGAATAGAGTGAAACCTTAAATTTTTTGGAAGATGGTGAGAGGGAAGACTCAAATGCGGAGGATTGAAAATGCTACAAGTAGACAAGTGATCTTCTCCA	116	32	WT or Sub	N/A
84	TTTTATAACTTCTTTTTTGAATAGAGTGAAACCTTAAATTTTTTGGAAGATGGTGAGAGGGAAGACTCAAATGCGGAGGATTGAAAATGCTACAAGTAGACAAGTGACCTTCTCCA	TTTTATAACTTCTTTTTTGAATAGAGTGAAACCTTAAATTTTTTGGAAGATGGTGAGAGGGAAGACTCCAATGCGGAGGATTGAAAATGCTACAAGTAGACAAGTGACCTTCTCCA	116	32	WT or Sub	N/A
85	TTTTATAACTTCTTTTTTGAATAGAGTGAAACCTTAAATTTTTTGGAAGATGGTGAGAGGGAAGACTCAAATGCGGAGGATTGAAAATGCTACAAGTAGACAAGTGACCTTCTCCA	TTTTATAACTTCTTTTTTGAATAGAGTGAAACCTTAAATTTTTTGGAAGATGGTGAGAGGGAAGACTCAAATGCGGAGGATTGAAAATGCTACAAGTAGACAAATGACCTTCTCCA	116	31	WT or Sub	N/A
86	TTTTATAACTTCTTTTTTGAATAGAGTGAAACCTTAAATTTTTTGGAAGATGGTGAGAGGGAAGACTCAAATGCGGAGGATTGAAAATGCTACAAGTAGACAAGTGACCTTCTCCA	TTTTATAACTTCTTTTTTGAATAGAGTGAAACCTTAAATTTTTTGGAAGATGGTGAGAGGGTAGACTCAAATGCGGAGGATTGAAAATGCTACAAGTAGACAAGTGACCTTCTCCA	116	31	WT or Sub	N/A
87	TTTTATAACTTCTTTTTTGAATAGAGTGAAACCTTAAATTTTTTGGAAGATGGTGAGAGGGAAGACTCAAATGCGGAGGATTGAAAATGCTACAAGTAGACAAGTGACCTTCTCCA	TTTTATGACTTCTTTTTTGAATAGAGTGAAACCTTAAATTTTTTGGAAGATGGTGAGAGGGAAGACTCAAATGCGGAGGATTGAAAATGCTACAAGTAGACAAGTGACCTTCTCCA	116	31	WT or Sub	N/A
88	TTTTATAACTTCTTTTTTGAATAGAGTGAAACCTTAAATTTTTTGGAAGATGGTGAGAGGGAAGACTCAAATGCGGAGGATTGAAAATGCTACAAGTAGACAAGTGACCTTCTCCA	TTTTATAACTTCTTTTTTGAATAGAGTGAAACCTTAAATTTTTTGGAAGATGGTGAGAGGGAAGACTCAAATGCGGAGGATTGCAAATGCTACAAGTAGACAAGTGACCTTCTCCA	116	31	WT or Sub	N/A
89	TTTTATAACTTCTTTTTTGAATAGAGTGAAACCTTAAATTTTTTGGAAGATGGTGAGAGGGAAGACTCAAATGCGGAGGATTGAAAATGCTACAAGTAGACAAGTGACCTTCTCCA	TTTTATAACTTCTTTTTTGAATAGAGTGAAACCTTAGATTTTTTGGAAGATGGTGAGAGGGAAGACTCAAATGCGGAGGATTGAAAATGCTACAAGTAGACAAGTGACCTTCTCCA	116	30	WT or Sub	N/A
90	TTTTATAACTTCTTTTTTGAATAGAGTGAAACCTTAAATTTTTTGGAAGATGGTGAGAGGGAAGACTCAAATGCGGAGGATTGAAAATGCTACAAGTAGACAAGTGACCTTCTCCA	TTTTATAACTTCTTTTTTGAATAGAGTGAAACCTTAAATTTTTTAGAAGATGGTGAGAGGGAAGACTCAAATGCGGAGGATTGAAAATGCTACAAGTAGACAAGTGACCTTCTCCA	116	30	WT or Sub	N/A
91	TTTTATAACTTCTTTTTTGAATAGAGTGAAACCTTAAATTTTTTGGAAGATGGTGAGAGGGAAGACTCAAATGCGGAGGATTGAAAATGCTACAAGTAGACAAGTGACCTTCTCCA	TTTTATAACTTCTTTTTTGAATAGAGTGAAACCTTAAATTTTTTGGAAGATGGTGAGAGGGAAAACTCAAATGCGGAGGATTGAAAATGCTACAAGTAGACAAGTGACCTTCTCCA	116	30	WT or Sub	N/A
92	TTTTATAACTTCTTTTTTGAATAGAGTGAAACCTTAAATTTTTTGGAAGATGGTGAGAGGGAAGACTCAAATGCGGAGGATTGAAAATGCTACAAGTAGACAAGTGACCTTCTCCA	TTTTATAACTTCTTTTTTGAATAGAGTGAAACCTTAAATTTTTTGGAAGATGGTGAGAGGGAAGACTCAAATGCGGAAGATTGAAAATGCTACAAGTAGACAAGTGACCTTCTCCA	116	29	WT or Sub	N/A
93	TTTTATAACTTCTTTTTTGAATAGAGTGAAACCTTAAATTTTTTGGAAGATGGTGAGAGGGAAGACTCAAATGCGGAGGATTGAAAATGCTACAAGTAGACAAGTGACCTTCTCCA	TTTTATAACTTCTTTTTTGAATAGAGTGAAACCTTAAATTTTTTGGAAGATGGTGAGAGGGAAGACTCAAATGCGGAGGATTG-AAATGCTACAAGTAGACAAGTGACCTTCTCCA	115	29	WT or Sub	N/A
94	TTTTATAACTTCTTTTTTGAATAGAGTGAAACCTTAAATTTTTTGGAAGATGGTGAGAGGGAAGACTCAAATGCGGAGGATTGAAAATGCTACAAGTAGACAAGTGACCTTCTCCA	TTTTATAACTTCTTTTTTGAATAGAGTGAAACCTCAAATTTTTTGGAAGATGGTGAGAGGGAAGACTCAAATGCGGAGGATTGAAAATGCTACAAGTAGACAAGTGACCTTCTCCA	116	28	WT or Sub	N/A
95	TTTTATAACTTCTTTTTTGAATAGAGTGAAACCTTAAATTTTTTGGAAGATGGTGAGAGGGAAGACTCAAATGCGGAGGATTGAAAATGCTACAAGTAGACAAGTGACCTTCTCCA	TTTTATAACTTCTTTTTTGAATAGAGTGAAACCTTAAATTTTTTGGAAGATGGTGAAAGGGAAGACTCAAATGCGGAGGATTGAAAATGCTACAAGTAGACAAGTGACCTTCTCCA	116	28	WT or Sub	N/A
96	TTTTATAACTTCTTTTTTGAATAGAGTGAAACCTTAAATTTTTTGGAAGATGGTGAGAGGGAAGACTCAAATGCGGAGGATTGAAAATGCTACAAGTAGACAAGTGACCTTCTCCA	TTTTATAACTTCTTTTTTGAATAGAGTGAAACCTTAAACTTTTTGGAAGATGGTGAGAGGGAAGACTCAAATGCGGAGGATTGAAAATGCTACAAGTAGACAAGTGACCTTCTCCA	116	28	WT or Sub	N/A
97	TTTTATAACTTCTTTTTTGAATAGAGTGAAACCTTAAATTTTTTGGAAGATGGTGAGAGGGAAGACTCAAATGCGGAGGATTGAAAATGCTACAAGTAGACAAGTGACCTTCTCCA	TTTTATAACTTCTTTTTTGAATAGAGTGAAACCTTAAATTTTTTGGAAGATGGTAAGAGGGAAGACTCAAATGCGGAGGATTGAAAATGCTACAAGTAGACAAGTGACCTTCTCCA	116	28	WT or Sub	N/A
98	TTTTATAACTTCTTTTTTGAATAGAGTGAAACCTTAAATTTTTTGGAAGATGGTGAGAGGGAAGACTCAAATGCGGAGGATTGAAAATGCTACAAGTAGACAAGTGACCTTCTCCA	TTTTATAACTTCTTTTTTGAATAAAGTGAAACCTTAAATTTTTTGGAAGATGGTGAGAGGGAAGACTCAAATGCGGAGGATTGAAAATGCTACAAGTAGACAAGTGACCTTCTCCA	116	28	WT or Sub	N/A
99	TTTTATAACTTCTTTTTTGAATAGAGTGAAACCTTAAATTTTTTGGAAGATGGTGAGAGGGAAGACTCAAATGCGGAGGATTGAAAATGCTACAAGTAGACAAGTGACCTTCTCCA	TTTTATAACTTCTTTTTTGAATAGAGTGAAACCTTAAATTTTTTGGAAGATGGTGAGAGGGAAGACTCAAATGCGGAGGATTGAAAATGCTACAAGTAGACAAGTGACCTTCTACA	116	28	WT or Sub	N/A
100	TTTTATAACTTCTTTTTTGAATAGAGTGAAACCTTAAATTTTTTGGAAGATGGTGAGAGGGAAGACTCAAATGCGGAGGATTGAAAATGCTACAAGTAGACAAGTGACCTTCTCCA	TTTTATAATTTCTTTTTTGAATAGAGTGAAACCTTAAATTTTTTGGAAGATGGTGAGAGGGAAGACTCAAATGCGGAGGATTGAAAATGCTACAAGTAGACAAGTGACCTTCTCCA	116	28	WT or Sub	N/A
101	TTTTATAACTTCTTTTTTGAATAGAGTGAAACCTTAAATTTTTTGGAAGATGGTGAGAGGGAAGACTCAAATGCGGAGGATTGAAAATGCTACAAGTAGACAAGTGACCTTCTCCA	TTTTATAACTTCTTTTTTGAATAGAGTGAAACCTTAAATTTTTTGGAAGATGGTGAGAGGGAAGACTCAAATGCGGAGGATTGAAAATGCTACAAGTAGACAAGTGACTTTCTCCA	116	27	WT or Sub	N/A
102	TTTTATAACTTCTTTTTTGAATAGAGTGAAACCTTAAATTTTTTGGAAGATGGTGAGAGGGAAGACTCAAATGCGGAGGATTGAAAATGCTACAAGTAGACAAGTGACCTTCTCCA	TTTTATAACTTCTTTTTTGAATAGAGTGAAACCTTAAATTTTTTGGAAGATGGTGAGAGGGAAGACTCAAATGCGGAGGATTGAAAATGCTACAAGCAGACAAGTGACCTTCTCCA	116	27	WT or Sub	N/A
103	TTTTATAACTTCTTTTTTGAATAGAGTGAAACCTTAAATTTTTTGGAAGATGGTGAGAGGGAAGACTCAAATGCGGAGGATTGAAAATGCTACAAGTAGACAAGTGACCTTCTCCA	TTTTATAACTTCTTTTTTGAATAGAATGAAACCTTAAATTTTTTGGAAGATGGTGAGAGGGAAGACTCAAATGCGGAGGATTGAAAATGCTACAAGTAGACAAGTGACCTTCTCCA	116	27	WT or Sub	N/A
104	TTTTATAACTTCTTTTTTGAATAGAGTGAAACCTTAAATTTTTTGGAAGATGGTGAGAGGGAAGACTCAAATGCGGAGGATTGAAAATGCTACAAGTAGACAAGTGACCTTCTCCA	TTTTATAACTTCTTTTTTGAATAGAGTGAAACCTTAAATTTTTTGGAAGATGGTGAGAGGGAAGACTCAAATGCGGAGGATTGAAAATGCTACAAGTAGACAAGTGACCTTCTCTA	116	27	WT or Sub	N/A
105	TTTTATAACTTCTTTTTTGAATAGAGTGAAACCTTAAATTTTTTGGAAGATGGTGAGAGGGAAGACTCAAATGCGGAGGATTGAAAATGCTACAAGTAGACAAGTGACCTTCTCCA	TTTTATAACTTCTTTTTTGAATAGAGTGAAACCTTAAATTTTTTGGAAGATGGTGAGAGGGAAGATTCAAATGCGGAGGATTGAAAATGCTACAAGTAGACAAGTGACCTTCTCCA	116	27	WT or Sub	N/A
106	TTTTATAACTTCTTTTTTGAATAGAGTGAAACCTTAAATTTTTTGGAAGATGGTGAGAGGGAAGACTCAAATGCGGAGGATTGAAAATGCTACAAGTAGACAAGTGACCTTCTCCA	TTTTATAACTTCTTTTTTGAATAGAGTGAAACCTTAAATTTTTTGGAAGATGGTGAGAGGGAAGACTCAAATGCGGAGAATTGAAAATGCTACAAGTAGACAAGTGACCTTCTCCA	116	26	WT or Sub	N/A
107	TTTTATAACTTCTTTTTTGAATAGAGTGAAACCTTAAATTTTTTGGAAGATGGTGAGAGGGAAGACTCAAATGCGGAGGATTGAAAATGCTACAAGTAGACAAGTGACCTTCTCCA	TTTTATAACTTCTTTTTTGAATAGAGTGAAACCTTAAATTTTTTGGAAGATGGTGAGAGGGAAGACTCAAAT--GGAGGATTGAAAATGCTACAAGTAGACAAGTGACCTTCTCCA	114	25	del	N/A
108	TTTTATAACTTCTTTTTTGAATAGAGTGAAACCTTAAATTTTTTGGAAGATGGTGAGAGGGAAGACTCAAATGCGGAGGATTGAAAATGCTACAAGTAGACAAGTGACCTTCTCCA	TTTTGTAACTTCTTTTTTGAATAGAGTGAAACCTTAAATTTTTTGGAAGATGGTGAGAGGGAAGACTCAAATGCGGAGGATTGAAAATGCTACAAGTAGACAAGTGACCTTCTCCA	116	25	WT or Sub	N/A
109	TTTTATAACTTCTTTTTTGAATAGAGTGAAACCTTAAATTTTTTGGAAGATGGTGAGAGGGAAGACTCAAATGCGGAGGATTGAAAATGCTACAAGTAGACAAGTGACCTTCTCCA	TTTTATAACTTCTTTTTTGAATAGAGTGAAACCTTAAATTTTTTGGAAGATGGTGAGAGGGAAGACTCAAATGCGGAGGATTGAAAATGCTACAAGTAAACAAGTGACCTTCTCCA	116	25	WT or Sub	N/A
110	TTTTATAACTTCTTTTTTGAATAGAGTGAAACCTTAAATTTTTTGGAAGATGGTGAGAGGGAAGACTCAAATGCGGAGGATTGAAAATGCTACAAGTAGACAAGTGACCTTCTCCA	TTTTATAACTTCTTTTTTGAATAGAGTGAAACCTTAAATTTTTTGGAAGATGGTGAGAGGGAAGACTCAAATGCGGAGGATTGAAAATGCTACAAGTAGACAAGTGACCTTTTCCA	116	25	WT or Sub	N/A
111	TTTTATAACTTCTTTTTTGAATAGAGTGAAACCTTAAATTTTTTGGAAGATGGTGAGAGGGAAGACTCAAATGCGGAGGATTGAAAATGCTACAAGTAGACAAGTGACCTTCTCCA	TTTTATAACTTCTTTTTTGAATAGAGTGAAACCTTAAATTTTCTGGAAGATGGTGAGAGGGAAGACTCAAATGCGGAGGATTGAAAATGCTACAAGTAGACAAGTGACCTTCTCCA	116	24	WT or Sub	N/A
112	TTTTATAACTTCTTTTTTGAATAGAGTGAAACCTTAAATTTTTTGGAAGATGGTGAGAGGGAAGACTCAAATGCGGAGGATTGAAAATGCTACAAGTAGACAAGTGACCTTCTCCA	TTTTATAACTTCTTTTTTGAATAGAGTGAACCCTTAAATTTTTTGGAAGATGGTGAGAGGGAAGACTCAAATGCGGAGGATTGAAAATGCTACAAGTAGACAAGTGACCTTCTCCA	116	24	WT or Sub	N/A
113	TTTTATAACTTCTTTTTTGAATAGAGTGAAACCTTAAATTTTTTGGAAGATGGTGAGAGGGAAGACTCAAATGCGGAGGATTGAAAATGCTACAAGTAGACAAGTGACCTTCTCCA	CTTTATAACTTCTTTTTTGAATAGAGTGAAACCTTAAATTTTTTGGAAGATGGTGAGAGGGAAGACTCAAATGCGGAGGATTGAAAATGCTACAAGTAGACAAGTGACCTTCTCCA	116	24	WT or Sub	N/A
114	TTTTATAACTTCTTTTTTGAATAGAGTGAAACCTTAAATTTTTTGGAAGATGGTGAGAGGGAAGACTCAAATGCGGAGGATTGAAAATGCTACAAGTAGACAAGTGACCTTCTCCA	TTTTATAACTTCTTTTTTGAATAGAGTGAAACCTTAAGTTTTTTGGAAGATGGTGAGAGGGAAGACTCAAATGCGGAGGATTGAAAATGCTACAAGTAGACAAGTGACCTTCTCCA	116	23	WT or Sub	N/A
115	TTTTATAACTTCTTTTTTGAATAGAGTGAAACCTTAAATTTTTTGGAAGATGGTGAGAGGGAAGACTCAAATGCGGAGGATTGAAAATGCTACAAGTAGACAAGTGACCTTCTCCA	TTTTATAACTTCTTTTTTGAACAGAGTGAAACCTTAAATTTTTTGGAAGATGGTGAGAGGGAAGACTCAAATGCGGAGGATTGAAAATGCTACAAGTAGACAAGTGACCTTCTCCA	116	23	WT or Sub	N/A
116	TTTTATAACTTCTTTTTTGAATAGAGTGAAACCTTAAATTTTTTGGAAGATGGTGAGAGGGAAGACTCAAATGCGGAGGATTGAAAATGCTACAAGTAGACAAGTGACCTTCTCCA	TTTTATAACTTCTTTTTTGAATAGAGTGAAACCTTAAATTTTTTGGAAGATGGTGAGAGGGAAGACTCAAATGCGGAGGATTGAAAATGCTACAAGTAGACAAGTGACCTTCTTCA	116	22	WT or Sub	N/A
117	TTTTATAACTTCTTTTTTGAATAGAGTGAAACCTTAAATTTTTTGGAAGATGGTGAGAGGGAAGACTCAAATGCGGAGGATTGAAAATGCTACAAGTAGACAAGTGACCTTCTCCA	TTTTATAACTTCTTTTTTAAATAGAGTGAAACCTTAAATTTTTTGGAAGATGGTGAGAGGGAAGACTCAAATGCGGAGGATTGAAAATGCTACAAGTAGACAAGTGACCTTCTCCA	116	21	WT or Sub	N/A
118	TTTTATAACTTCTTTTTTGAATAGAGTGAAACCTTAAATTTTTTGGAAGATGGTGAGAGGGAAGACTCAAATGCGGAGGATTGAAAATGCTACAAGTAGACAAGTGACCTTCTCCA	TTTTATAACTTCTTTTTTGTATAGAGTGAAACCTTAAATTTTTTGGAAGATGGTGAGAGGGAAGACTCAAATGCGGAGGATTGAAAATGCTACAAGTAGACAAGTGACCTTCTCCA	116	21	WT or Sub	N/A
119	TTTTATAACTTCTTTTTTGAATAGAGTGAAACCTTAAATTTTTTGGAAGATGGTGAGAGGGAAGACTCAAATG-CGGAGGATTGAAAATGCTACAAGTAGACAAGTGACCTTCTCCA	TTTTATAACTTCTTTTTTGAATAGAGTGAAACCTTAAA-TTTTTGGAAGATGGTGAGAGGGAAGACTCAAATGTCGGAGGATTGAAAATGCTACAAGTAGACAAGTGACCTTCTCCA	116	21	WT or Sub	N/A
120	TTTTATAACTTCTTTTTTGAATAGAGTGAAACCTTAAATTTTTTGGAAGATGGTGAGAGGGAAGACTCAAATGCGGAGGATTGAAAATGCTACAAGTAGACAAGTGACCTTCTCCA	TTTTATAACTTCTTTTTTGAATAGAGTGAAACCTTAAATTTTTTGGAAGATGGTGAGAGGGAAGACTCAAATGCGGAGGATTGAAAATGCTACAAGTAGAC-AGTGACCTTCTCCA	115	21	WT or Sub	N/A
121	TTTTATAACTTCTTTTTTGAATAGAGTGAAACCTTAAATTTTTTGGAAGATGGTGAGAGGGAAGACTCAAATGCGGAGGATTGAAAATGCTACAAGTAGACAAGTGACCTTCTCCA	TTTTATAACTTCTTTTTTGAATAGAGTGAAACCTTAAATCTTTTGGAAGATGGTGAGAGGGAAGACTCAAATGCGGAGGATTGAAAATGCTACAAGTAGACAAGTGACCTTCTCCA	116	21	WT or Sub	N/A
122	TTTTATAACTTCTTTTTTGAATAGAGTGAAACCTTAAATTTTTTGGAAGATGGTGAGAGGGAAGACTCAAATGCGGAGGATTGAAAATGCTACAAGTAGACAAGTGACCTTCTCCA	TTTTATAACTTCTTTTTTGAATAGAGTGAAACCTTAAATTTTTTGGAAGATGGTGAGAGGGAAG--------TCGGAGGATTGAAAATGCTACAAGTAGACAAGTGACCTTCTCCA	108	20	del	N/A
123	TTTTATAACTTCTTTTTTGAATAGAGTGAAACCTTAAATTTTTTGGAAGATGGTGAGAGGGAAGACTCAAATGCGGAGGATTGAAAATGCTACAAGTAGACAAGTGACCTTCTCCA	TTTTATAACTTCTTTTTTGAATAGAGTGAAACCTTAAATTTTTTGGAAGATGGTGAGAGGGAAGACTCAAATGCGGAGGATTGAAAATGCTACAGGTAGACAAGTGACCTTCTCCA	116	20	WT or Sub	N/A
124	TTTTATAACTTCTTTTTTGAATAGAGTGAAACCTTAAATTTTTTGGAAGATGGTGAGAGGGAAGACTCAAATGCGGAGGATTGAAAATGCTACAAGTAGACAAGTGACCTTCTCCA	TTTTATAACTTCTTTTTGGAATAGAGTGAAACCTTAAATTTTTTGGAAGATGGTGAGAGGGAAGACTCAAATGCGGAGGATTGAAAATGCTACAAGTAGACAAGTGACCTTCTCCA	116	20	WT or Sub	N/A
125	TTTTATAACTTCTTTTTTGAATAGAGTGAAACCTTAAATTTTTTGGAAGATGGTGAGAGGGAAGACTCAAATGCGGAGGATTGAAAATGCTACAAGTAGACAAGTGACCTTCTCCA	TTTTATAACTTCTTTTTTGAATAGAGTGAAACCTTAAATTTTTTGGAAGATGGTGAGAGGG------------------------------ACAAGTAGACAAGTGACCTTCTCCA	86	20	del	N/A
126	TTTTATAACTTCTTTTTTGAATAGAGTGAAACCTTAAATTTTTTGGAAGATGGTGAGAGGGAAGACTCAAATGCGGAGGATTGAAAATGCTACAAGTAGACAAGTGACCTTCTCCA	TTTTATAACTTCTTTTTTGAATAGAGTGAAACCTTAAATTTTTTGGAAGATGG------------------TGCGGAGGATTGAAAATGCTACAAGTAGACAAGTGACCTTCTCCA	98	20	del	N/A
127	TTTTATAACTTCTTTTTTGAATAGAGTGAAACCTTAAATTTTTTGGAAGATGGTGAGAGGGAAGACTCAAATGCGGAGGATTGAAAATGCTACAAGTAGACAAGTGACCTTCTCCA	TTTTATAACTTCTTTTTTGAATAGAGTGAAACCTTAAATTTCTTGGAAGATGGTGAGAGGGAAGACTCAAATGCGGAGGATTGAAAATGCTACAAGTAGACAAGTGACCTTCTCCA	116	20	WT or Sub	N/A
128	TTTTATAACTTCTTTTTTGAATAGAGTGAAACCTTAAATTTTTTGGAAGATGGTGAGAGGGAAGACTCAAATGCGGAGGATTGAAAATGCTACAAGTAGACAAGTGACCTTCTCCA	TTTTATAACTTCTTTTTTGAATAGAGTGAAACCTTAAATTTTTTGGAAGATGGTGAGAGGGAAGACTCAAATGCGGAGGATTGAAAATGCTACAAGTAGACAAGTGACCTCCTCCA	116	19	WT or Sub	N/A
129	TTTTATAACTTCTTTTTTGAATAGAGTGAAACCTTAAATTTTTTGGAAGATGGTGAGAGGGAAGACTCAAATGCGGAGGATTGAAAATGCTACAAGTAGACAAGTGACCTTCTCCA	TTTTATAACTTCTCTTTTGAATAGAGTGAAACCTTAAATTTTTTGGAAGATGGTGAGAGGGAAGACTCAAATGCGGAGGATTGAAAATGCTACAAGTAGACAAGTGACCTTCTCCA	116	19	WT or Sub	N/A
130	TTTTATAACTTCTTTTTTGAATAGAGTGAAACCTTAAATTTTTTGGAAGATGGTGAGAGGGAAGACTCAAATGCGGAGGATTGAAAATGCTACAAGTAGACAAGTGACCTTCTCCA	TTTTATAACTTCTTTTTTGAATAGAGTGAAACCTTAAATTTTTTGGAAGATGGTGAGAGGGAAGACTCAAATGCGGAGGATTGTAAATGCTACAAGTAGACAAGTGACCTTCTCCA	116	19	WT or Sub	N/A
131	TTTTATAACTTCTTTTTTGAATAGAGTGAAACCTTAAATTTTTTGGAAGATGGTGAGAGGGAAGACTCAAATGCGGAGGATTGAAAATGCTACAAGTAGACAAGTGACCTTCTCCA	TTTTATAACTTCTTTTTTGAATAGAGTGAAACCTTAAATTTTTTGGAAGATGGTGAGAGGGAAGACT------CGGAGGATTGAAAATGCTACAAGTAGACAAGTGACCTTCTCCA	110	19	del	N/A
132	TTTTATAACTTCTTTTTTGAATAGAGTGAAACCTTAAATTTTTTGGAAGATGGTGAGAGGGAAGACTCAAATGCGGAGGATTGAAAATGCTACAAGTAGACAAGTGACCTTCTCCA	TTTTATAACTTCTTTTTTGAATAGAGTGAAACCTTAAATTTTTTGGAAGATGGTGAGAGGGAAGACTCAAATGCGGAGGATTGAAAATGCTACAAGTAGACAAGTGACCTTCGCCA	116	19	WT or Sub	N/A
133	TTTTATAACTTCTTTTTTGAATAGAGTGAAACCTTAAATTTTTTGGAAGATGGTGAGAGGGAAGACTCAAATGCGGAGGATTGAAAATGCTACAAGTAGACAAGTGACCTTCTCCA	TTTTATAACTTCTTTTTTGAATAGAGTGAAACCTTAAATTCTTTGGAAGATGGTGAGAGGGAAGACTCAAATGCGGAGGATTGAAAATGCTACAAGTAGACAAGTGACCTTCTCCA	116	18	WT or Sub	N/A
134	TTTTATAACTTCTTTTTTGAATAGAGTGAAACCTTAAATTTTTTGGAAGATGGTGAGAGGGAAGACTCAAATGCGGAGGATTGAAAATGCTACAAGTAGACAAGTGACCTTCTCCA	TTTTATAACTTCTTTTTTGAATAGAGTAAAACCTTAAATTTTTTGGAAGATGGTGAGAGGGAAGACTCAAATGCGGAGGATTGAAAATGCTACAAGTAGACAAGTGACCTTCTCCA	116	18	WT or Sub	N/A
135	TTTTATAACTTCTTTTTTGAATAGAGTGAAACCTTAAATTTTTTGGAAGATGGTGAGAGGGAAGACTCAAATGCGGAGGATTGAAAATGCTACAAGTAGACAAGTGACCTTCTCCA	TTTTATAACTTCTTTTTTGAATAGAGTGAAACCTTAAATTTTTTGGAAGATGGTGAGAGGGAAGACTCAAATGCGGAGGATTGAAAATGCTACAAGTAGACAAGTGTCCTTCTCCA	116	18	WT or Sub	N/A
136	TTTTATAACTTCTTTTTTGAATAGAGTGAAACCTTAAATTTTTTGGAAGATGGTGAGAGGGAAGACTCAAATGCGGAGGATTGAAAATGCTACAAGTAGACAAGTGACCTTCTCCA	TTTTATAACTTCTTTTTTGAATAGAGTGAAACCTTAAATTTTTTGGAAGATGGTGAGAGGGAAGACTCAAATGCGGAGGATTGAAAATGCTACAAGTAGACAGGTGACCTTCTCCA	116	18	WT or Sub	N/A
137	TTTTATAACTTCTTTTTTGAATAGAGTGAAACCTTAAA-TTTTTTGGAAGATGGTGAGAGGGAAGACTCAAATGCGGAGGATTGAAAATGCTACAAGTAGACAAGTGACCTTCTCCA	TTTTATAACTTCTTTTTTGAATAGAGTGAAACCTTAAATTTTTTTGGAAGATGGTGAGAGGGAAGACTCAAATGCGGAGGATTGAAAATGCTACAAGTAGACAAGTGACCTTCTCCA	117	18	WT or Sub	N/A
138	TTTTATAACTTCTTTTTTGAATAGAGTGAAACCTTAAATTTTTTGGAAGATGGTGAGAGGGAAGACTCAAATGCGGAGGATTGAAAATGCTACAAGTAGACAAGTGACCTTCTCCA	TTTTATAACTTCTTTTCTGAATAGAGTGAAACCTTAAATTTTTTGGAAGATGGTGAGAGGGAAGACTCAAATGCGGAGGATTGAAAATGCTACAAGTAGACAAGTGACCTTCTCCA	116	17	WT or Sub	N/A
139	TTTTATAACTTCTTTTTTGAATAGAGTGAAACCTTAAATTTTTTGGAAGATGGTGAGAGGGAAGACTCAAATGCGGAGGATTGAAAATGCTACAAGTAGACAAGTGACCTTCTCCA	TTTTATAACTTCTTTTTTGAATAGAGTGAAACCTTAAATTTTTTGGAAGATGGTGAGAGGGAAGACTCAAATGCGGTGGATTGAAAATGCTACAAGTAGACAAGTGACCTTCTCCA	116	17	WT or Sub	N/A
140	TTTTATAACTTCTTTTTTGAATAGAGTGAAACCTTAAATTTTTTGGAAGATGGTGAGAGGGAAGACTCAAATGCGGAGGATTGAAAATGCTACAAGTAGACAAGTGACCTTCTCCA	TTTTATAACTTTTTTTTTGAATAGAGTGAAACCTTAAATTTTTTGGAAGATGGTGAGAGGGAAGACTCAAATGCGGAGGATTGAAAATGCTACAAGTAGACAAGTGACCTTCTCCA	116	17	WT or Sub	N/A
141	TTTTATAACTTCTTTTTTGAATAGAGTGAAACCTTAAATTTTTTGGAAGATGGTGAGAGGGAAGACTCAAATGCGGAGGATTGAAAATGCTACAAGTAGACAAGTGACCTTCTCCA	TTTTATAACTTCTTTTTTGAATAGAGTGAAACCTTAAATTTTTTGGAAGATGGTGAGAGGGAAGACTCAAATGCGGAGGATTGAAAATGCTATAAGTAGACAAGTGACCTTCTCCA	116	16	WT or Sub	N/A
142	TTTTATAACTTCTTTTTTGAATAGAGTGAAACCTTAAATTTTTTGGAAGATGGTGAGAGGGAAGACTCAAATGCGGAGGATTGAAAATGCTACAAGTAGACAAGTGACCTTCTCCA	TTTTATAACTTCTTTTTTGAATAGAGTGAAACCTTAAATTTTTTGGAAGATGGTGAGAGGGAAGACTCAAATTCGGAGGATTGAAAATGCTACAAGTAGACAAGTGACCTTCTCCA	116	16	WT or Sub	N/A
143	TTTTATAACTTCTTTTTTGAATAGAGTGAAACCTTAAATTTTTTGGAAGATGGTGAGAGGGAAGACTCAAATGCGGAGGATTGAAAATGCTACAAGTAGACAAGTGACCTTCTCCA	TTTTATAACTTCTTTTTTGAATAGAGTGAAACCTTAAATTTTTTGGAAGATGGGGAGAGGGAAGACTCAAATGCGGAGGATTGAAAATGCTACAAGTAGACAAGTGACCTTCTCCA	116	16	WT or Sub	N/A
144	TTTTATAACTTCTTTTTTGAATAGAGTGAAACCTTAAATTTTTTGGAAGATGGTGAGAGGGAAGACTCAAATGCGGAGGATTGAAAATGCTACAAGTAGACAAGTGACCTTCTCCA	TTTTATAACTTCTTTTTTGAATAGAGTGAAACCTTAAATTTTTTGGAAGATGGTGAGAGGGAAGACTCAAATGCGGAGGATTGAAAATGCTACAAGTAGATAAGTGACCTTCTCCA	116	16	WT or Sub	N/A
145	TTTTATAACTTCTTTTTTGAATAGAGTGAAACCTTAAATTTTTTGGAAGATGGTGAGAGGGAAGACTCAAATGCGGAGGATTGAAAATGCTACAAGTAGACAAGTGACCTTCTCCA	TTTTATAACTTCTTTTTTGAATAGAGTGAAACCTTAAATTTTTTGGAAGATGGTGAGCGGGAAGACTCAAATGCGGAGGATTGAAAATGCTACAAGTAGACAAGTGACCTTCTCCA	116	16	WT or Sub	N/A
146	TTTTATAACTTCTTTTTTGAATAGAGTGAAACCTTAAATTTTTTGGAAGATGGTGAGAGGGAAGACTCAAATGCGGAGGATTGAAAATGCTACAAGTAGACAAGTGACCTTCTCCA	TTTTATAACTTCTTTTTTGAATAGAGTGAATCCTTAAATTTTTTGGAAGATGGTGAGAGGGAAGACTCAAATGCGGAGGATTGAAAATGCTACAAGTAGACAAGTGACCTTCTCCA	116	15	WT or Sub	N/A
147	TTTTATAACTTCTTTTTTGAATAGAGTGAAACCTTAAATTTTTTGGAAGATGGTGAGAGGGAAGACTCAAATGCGGAGGATTGAAAATGCTACAAGTAGACAAGTGACCTTCTCCA	TTTTATAACTTCTTTTTTGAATAGAGTGAAACCTTAAATTTTTTGGAAGATGGTGAGAGGGAAGACTCAAATGCGGAGGATTAAAAATGCTACAAGTAGACAAGTGACCTTCTCCA	116	15	WT or Sub	N/A
148	TTTTATAACTTCTTTTTTGAATAGAGTGAAACCTTAAATTTTTTGGAAGATGGTGAGAGGGAAGACTCAAATGCGGAGGATTGAAAATGCTACAAGTAGACAAGTGACCTTCTCCA	TTTTATAACTTCTTTTTTGAATAGAGTGAAACCTTAAATTTTTTGGAAGATGGTGCGAGGGAAGACTCAAATGCGGAGGATTGAAAATGCTACAAGTAGACAAGTGACCTTCTCCA	116	15	WT or Sub	N/A
149	TTTTATAACTTCTTTTTTGAATAGAGTGAAACCTTAAATTTTTTGGAAGATGGTGAGAGGGAAGACTCAAATGCGGAGGATTGAAAATGCTACAAGTAGACAAGTGACCTTCTCCA	TTCTATAACTTCTTTTTTGAATAGAGTGAAACCTTAAATTTTTTGGAAGATGGTGAGAGGGAAGACTCAAATGCGGAGGATTGAAAATGCTACAAGTAGACAAGTGACCTTCTCCA	116	15	WT or Sub	N/A
150	TTTTATAACTTCTTTTTTGAATAGAGTGAAACCTTAAATTTTTTGGAAGATGGTGAGAGGGAAGACTCAAATGCGGAGGATTGAAAATGCTACAAGTAGACAAGTGACCTTCTCCA	TTTTATAACTTCTTTTTTGAATAGAGTGAAACCTTAAATTTTTTGGAAGATGGTGAGAGGGAAGACTCAAATGCGGAGGATTGAAAATGCTACAAGTAGACAAGTGACCTTCACCA	116	15	WT or Sub	N/A
151	TTTTATAACTTCTTTTTTGAATAGAGTGAAACCTTAAATTTTTTGGAAGATGGTGAGAGGGAAGACTCAAATGCGGAGGATTGAAAATGCTACAAGTAGACAAGTGACCTTCTCCA	TTTGATAACTTCTTTTTTGAATAGAGTGAAACCTTAAATTTTTTGGAAGATGGTGAGAGGGAAGACTCAAATGCGGAGGATTGAAAATGCTACAAGTAGACAAGTGACCTTCTCCA	116	15	WT or Sub	N/A
152	TTTTATAACTTCTTTTTTGAATAGAGTGAAACCTTAAATTTTTTGGAAGATGGTGAGAGGGAAGACTCAAATGCGGAGGATTGAAAATGCTACAAGTAGACAAGTGACCTTCTCCA	TTTTATAACTTCTTTTTTGAATAGAGTGAAACCTTAAATTTTTTGGAAGATGGTGAGAGGGAAGACTCAAATGCGGAGGATTGAAAAGGCTACAAGTAGACAAGTGACCTTCTCCA	116	14	WT or Sub	N/A
153	TTTTATAACTTCTTTTTTGAATAGAGTGAAACCTTAAATTTTTTGGAAGATGGTGAGAGGGAAGACTCAAATGCGGAGGATTGAAAATGCTACAAGTAGACAAGTGACCTTCTCCA	TTTTATAACTTCTTTTTTGAATAGAGTGAAACCTTAAATTTTTTGGAAGATGGTGAGAGGGAAGACTCAAATGCGGAGGATTGAAAATGCTACAAGTAGACAAGTGACCTTATCCA	116	14	WT or Sub	N/A
154	TTTTATAACTTCTTTTTTGAATAGAGTGAAACCTTAAATTTTTTGGAAGATGGTGAGAGGGAAGACTCAAATGCGGAGGATTGAAAATGCTACAAGTAGACAAGTGACCTTCTCCA	TTTTATAACTTCTTTTTTGAATAGAGTGAAACCTTAAATTTTTTGGAAGATGGTGAGAGGGAAGACTCAA---CGGAGGATTGAAAATGCTACAAGTAGACAAGTGACCTTCTCCA	113	14	del	N/A
155	TTTTATAACTTCTTTTTTGAATAGAGTGAAACCTTAAATTTTTTGGAAGATGGTGAGAGGGAAGACTCAAATGCGGAGGATTGAAAATGCTACAAGTAGACAAGTGACCTTCTCCA	TTTTATAACTTCTTTTTTGAATAGAGTGAAACCTTAAATTTTTTGGAAGATGGTGAGATGGAAGACTCAAATGCGGAGGATTGAAAATGCTACAAGTAGACAAGTGACCTTCTCCA	116	14	WT or Sub	N/A
156	TTTTATAACTTCTTTTTTGAATAGAGTGAAACCTTAAATTTTTTGGAAGATGGTGAGAGGGAAGACTCAAATGCGGAGGATTGAAAATGCTACAAGTAGACAAGTGACCTTCTCCA	TTTTATAACTTCTTTTTTGAATAGAGTGAAACCTTAAATTTTTTGGAAGATGGAGAGAGGGAAGACTCAAATGCGGAGGATTGAAAATGCTACAAGTAGACAAGTGACCTTCTCCA	116	13	WT or Sub	N/A
157	TTTTATAACTTCTTTTTTGAATAGAGTGAAACCTTAAATTTTTTGGAAGATGGTGAGAGGGAAGACTCAAATG-CGGAGGATTGAAAATGCTACAAGTAGACAAGTGACCTTCTCCA	TTTTATAACTTCTTTTTTGAATAGAGTGAAACCTTAAATTTTTTGGAAGATGGTGAGAGGGAAGACTCAAATGCCGGAGGATTGAAAATGCTACAAGTAGACAAGTGACCTTCTCCA	117	13	Ins	N/A
158	TTTTATAACTTCTTTTTTGAATAGAGTGAAACCTTAAATTTTTTGGAAGATGGTGAGAGGGAAGACTCAAATGCGGAGGATTGAAAATGCTACAAGTAGACAAGTGACCTTCTCCA	TTTTATAACTTCTTTTTTGAATAGAGTGAAACCTTAAATTTTTTGGAAGATGGTGAGAGGGAAGACTCAAATGCGGAGGATTGAAAATGCTACAAGTAGACAAGTGCCCTTCTCCA	116	13	WT or Sub	N/A
159	TTTTATAACTTCTTTTTTGAATAGAGTGAAACCTTAAATTTTTTGGAAGATGGTGAGAGGGAAGACTCAAATGCGGAGGATTGAAAATGCTACAAGTAGACAAGTGACCTTCTCCA	TTTTATAACTTCTTTTTTGAATAGAGTGAAACCTTAAATTTTTTGGAAGATGGTGAGAGGGAAGACTCAAATGCGGCGGATTGAAAATGCTACAAGTAGACAAGTGACCTTCTCCA	116	13	WT or Sub	N/A
160	TTTTATAACTTCTTTTTTGAATAGAGTGAAACCTTAAATTTTTTGGAAGATGGTGAGAGGGAAGACTCAAATGCGGAGGATTGAAAATGCTACAAGTAGACAAGTGACCTTCTCCA	TTTTATAACTTCTTTTTTGAATAGAGTGAAACCTTAAATTTTTTGGAAGATGGTGTGAGGGAAGACTCAAATGCGGAGGATTGAAAATGCTACAAGTAGACAAGTGACCTTCTCCA	116	13	WT or Sub	N/A
161	TTTTATAACTTCTTTTTTGAATAGAGTGAAACCTTAAATTTTTTGGAAGATGGTGAGAGGGAAGACTCAAATGCGGAGGATTGAAAATGCTACAAGTAGACAAGTGACCTTCTCCA	TTTTATAACTTCTTTCTTGAATAGAGTGAAACCTTAAATTTTTTGGAAGATGGTGAGAGGGAAGACTCAAATGCGGAGGATTGAAAATGCTACAAGTAGACAAGTGACCTTCTCCA	116	13	WT or Sub	N/A
162	TTTTATAACTTCTTTTTTGAATAGAGTGAAACCTTAAATTTTTTGGAAGATGGTGAGAGGGAAGACTCAAATGCGGAGGATTGAAAATGCTACAAGTAGACAAGTGACCTTCTCCA	TTTTATAACTTCTTTTTTGAATAGAGTGAAACCTTAAATTTTTTGGAAGATGGTGAGAGGGAAGACTCTAATGCGGAGGATTGAAAATGCTACAAGTAGACAAGTGACCTTCTCCA	116	12	WT or Sub	N/A
163	TTTTATAACTTCTTTTTTGAATAGAGTGAAACCTTAAATTTTTTGGAAGATGGTGAGAGGGAAGACTCAAATGCGGAGGATTGAAAATGCTACAAGTAGACAAGTGACCTTCTCCA	TTTTATAACTTCTTTTTTGAATAGAGTGAAACCTTAAATTTTTTGGAAGATGGTGAGAGGGAAGACTCAAATGCGGAGGATTGAACATGCTACAAGTAGACAAGTGACCTTCTCCA	116	12	WT or Sub	N/A
164	TTTTATAACTTCTTTTTTGAATAGAGTGAAACCTTAAATTTTTTGGAAGATGGTGAGAGGGAAGACTCAAATGCGGAGGATTGAAAATGCTACAAGTAGACAAGTGACCTTCTCCA	TTTTATAACTTCTTTTTTGAATAGAGTGAAACCTTAAATTTTTTGGAAGATGGTGATAGGGAAGACTCAAATGCGGAGGATTGAAAATGCTACAAGTAGACAAGTGACCTTCTCCA	116	12	WT or Sub	N/A
165	TTTTATAACTTCTTTTTTGAATAGAGTGAAACCTTAAATTTTTTGGAAGATGGTGAGAGGGAAGACTCAAATGCGGAGGATTGAAAATGCTACAAGTAGACAAGTGACCTTCTCCA	TTTTATAACTTCTTTTTTGAATAGAGTGAAACCTT-AATTTTTTGGAAGATGGTGAGAGGGAAGACTCAAATGCGGAGGATTGAAAATGCTACAAGTAGACAAGTGACCTTCTCCA	115	12	WT or Sub	N/A
166	TTTTATAACTTCTTTTTTGAATAGAGTGAAACCTTAAATTTTTTGGAAGATGGTGAGAGGGAAGACTCAAATGCGGAGGATTGAAAATGCTACAAGTAGACAAGTGACCTTCTCCA	TTTTATAACTTCTTTTTTGAATAGAGTGAAACCTTAAATTTTTTGGAAGATGGTGAGAGGGATGACTCAAATGCGGAGGATTGAAAATGCTACAAGTAGACAAGTGACCTTCTCCA	116	12	WT or Sub	N/A
167	TTTTATAACTTCTTTTTTGAATAGAGTGAAACCTTAAATTTTTTGGAAGATGGTGAGAGGGAAGACTCAAATGCGGAGGATTGAAAATGCTACAAGTAGACAAGTGACCTTCTCCA	TTTTATAACTTCTTTTTTGAATAGTGTGAAACCTTAAATTTTTTGGAAGATGGTGAGAGGGAAGACTCAAATGCGGAGGATTGAAAATGCTACAAGTAGACAAGTGACCTTCTCCA	116	11	WT or Sub	N/A
168	TTTTATAACTTCTTTTTTGAATAGAGTGAAACCTTAAATTTTTTGGAAGATGGTGAGAGGGAAGACTCAAATGCGGAGGATTGAAAATGCTACAAGTAGACAAGTGACCTTCTCCA	TTTTATAACTTCTTTTTTGAATAGAGTGAAACCTTAAATTTTTTGGTAGATGGTGAGAGGGAAGACTCAAATGCGGAGGATTGAAAATGCTACAAGTAGACAAGTGACCTTCTCCA	116	11	WT or Sub	N/A
169	TTTTATAACTTCTTTTTTGAATAGAGTGAAACCTTAAATTTTTTGGAAGATGGTGAGAGGGAAGACTCAAATGCGGAGGATTGAAAATGCTACAAGTAGACAAGTGACCTTCTCCA	TTTTATAACTTCTTTTTTGAATAGAGTGAAACCTTAAATTTTTTGGAAGATGGTGAGAGGGAAGCCTCAAATGCGGAGGATTGAAAATGCTACAAGTAGACAAGTGACCTTCTCCA	116	11	WT or Sub	N/A
170	TTTTATAACTTCTTTTTTGAATAGAGTGAAACCTTAAATTTTTTGGAAGATGGTGAGAGGGAAGACTCAAATGCGGAGGATTGAAAATGCTACAAGTAGACAAGTGACCTTCTCCA	TTTTATAACTTCTTTTTTGAATAGAGTGAAACCTTAAATTTTTTGGAAGATGGTGAGAGGGAAGACTCAAATGCGGAGGATTGAAAATGCTCCAAGTAGACAAGTGACCTTCTCCA	116	11	WT or Sub	N/A
171	TTTTATAACTTCTTTTTTGAATAGAGTGAAACCTTAAATTTTTTGGAAGATGGTGAGAGGGAAGACTCAAATGCGGAGGATTGAAAATGCTACAAGTAGACAAGTGACCTTCTCCA	TTTTATAACTTCTTTTTTGAATAGAGTGAAACCTTAAATTTTTTGGAAGATGGTGAGAGGGCAGACTCAAATGCGGAGGATTGAAAATGCTACAAGTAGACAAGTGACCTTCTCCA	116	11	WT or Sub	N/A
172	TTTTATAACTTCTTTTTTGAATAGAGTGAAACCTTAAATTTTTTGGAAGATGGTGAGAGGGAAGACTCAAATGCGGAGGATTGAAAATGCTACAAGTAGACAAGTGACCTTCTCCA	TTTTATAACTTCTTTTTTGAATAGAGTGAAACCTTAAATTTTTTGGAAGATGGTGAGAGGGAAGACTCAAATGCTGAGGATTGAAAATGCTACAAGTAGACAAGTGACCTTCTCCA	116	11	WT or Sub	N/A
173	TTTTATAACTTCTTTTTTGAATAGAGTGAAACCTTAAATTTTTTGGAAGATGGTGAGAGGGAAGACTCAAATGCGGAGGATTGAAAATGCTACAAGTAGACAAGTGACCTTCTCCA	TTTTATAACTTCTTTTTTGAATCGAGTGAAACCTTAAATTTTTTGGAAGATGGTGAGAGGGAAGACTCAAATGCGGAGGATTGAAAATGCTACAAGTAGACAAGTGACCTTCTCCA	116	11	WT or Sub	N/A
174	TTTTATAACTTCTTTTTTGAATAGAGTGAAACCTTAAATTTTTTGGAAGATGGTGAGAGGGAAGACTCAAATGCGGAGGATTGAAAATGCTACAAGTAGACAAGTGACCTTCTCCA	TTTTATAACTTCTTTTTTGAATAGAGTGAAACCTTAAATTTTTTGGAAGATGGTGAGTGGGAAGACTCAAATGCGGAGGATTGAAAATGCTACAAGTAGACAAGTGACCTTCTCCA	116	10	WT or Sub	N/A
175	TTTTATAACTTCTTTTTTGAATAGAGTGAAACCTTAAATTTTTTGGAAGATGGTGAGAGGGAAGACTCAAATGCGGAGGATTGAAAATGCTACAAGTAGACAAGTGACCTTCTCCA	TTTTATAACTTCTTTTTTGAATAGAGTGAAACCTTAAATTTTTTGGAAGATGGTGAGAGGGAAGACTCAA--TCGGAGGATTGAAAATGCTACAAGTAGACAAGTGACCTTCTCCA	114	10	del	N/A
176	TTTTATAACTTCTTTTTTGAATAGAGTGAAACCTTAAATTTTTTGGAAGATGGTGAGAGGGAAGACTCAAATGCGGAGGATTGAAAATGCTACAAGTAGACAAGTGACCTTCTCCA	TTTTATAACGTCTTTTTTGAATAGAGTGAAACCTTAAATTTTTTGGAAGATGGTGAGAGGGAAGACTCAAATGCGGAGGATTGAAAATGCTACAAGTAGACAAGTGACCTTCTCCA	116	10	WT or Sub	N/A
177	TTTTATAACTTCTTTTTTGAATAGAGTGAAACCTTAAATTTTTTGGAAGATGGTGAGAGGGAAGACTCAAATGCGGAGGATTGAAAATGCTACAAGTAGACAAGTGACCTTCTCCA	TTTTATAACTGCTTTTTTGAATAGAGTGAAACCTTAAATTTTTTGGAAGATGGTGAGAGGGAAGACTCAAATGCGGAGGATTGAAAATGCTACAAGTAGACAAGTGACCTTCTCCA	116	10	WT or Sub	N/A
178	TTTTATAACTTCTTTTTTGAATAGAGTGAAACCTTAAATTTTTTGGAAGATGGTGAGAGGGAAGACTCAAATGCGGAGGATTGAAAATGCTACAAGTAGACAAGTGACCTTCTCCA	TTTTATAACTTCTTTTTTGAATAGAGTGAAACCTTAAATTTTTTGGAAGATGGTGAGAGGGAAGACTCAAATGCGGAGGATTGAAAATGCTACAAGTAGACAAGTGACCTTCTCCT	116	10	WT or Sub	N/A
179	TTTTATAACTTCTTTTTTGAATAGAGTGAAACCTTAAATTTTTTGGAAGATGGTGAGAGGGAAGACTCAAATGCGGAGGATTGAAAATGCTACAAGTAGACAAGTGACCTTCTCCA	TTTTATAACATCTTTTTTGAATAGAGTGAAACCTTAAATTTTTTGGAAGATGGTGAGAGGGAAGACTCAAATGCGGAGGATTGAAAATGCTACAAGTAGACAAGTGACCTTCTCCA	116	10	WT or Sub	N/A
180	TTTTATAACTTCTTTTTTGAATAGAGTGAAACCTTAAATTTTTTGGAAGATGGTGAGAGGGAAGACTCAAATGCGGAGGATTGAAAATGCTACAAGTAGACAAGTGACCTTCTCCA	TTTTATAACTTCTTTTTTGAATAGAGTGAAACCTTAAATTTTTTGGAAGATGGTGAGAGGGAA---------------GTTTGAAAATGCTACAAGTAGACAAGTGACCTTCTCCA	101	10	del	N/A
181	TTTTATAACTTCTTTTTTGAATAGAGTGAAACCTTAAATTTTTTGGAAGATGGTGAGAGGGAAGACTCAAATGCGGAGGATTGAAAATGCTACAAGTAGACAAGTGACCTTCTCCA	TTTTATAACTTCTTTTTTGAATAGAGTGAAACCTTAAATTTTTTGGAAGATGGTGAGAGGGAAGACTCAAATG-GGAGGATTGAAAATGCTACAAGTAGACAAGTGACCTTCTCCA	115	10	del	N/A
182	TTTTATAACTTCTTTTTTGAATAGAGTGAAACCTTAAATTTTTTGGAAGATGGTGAGAGGGAAGACTCAAATGCGGAGGATTGAAAATGCTACAAGTAGACAAGTGACCTTCTCCA	TTTTATAACTTCTTTTTTGAATAGAGTGAAACCTTAAATTTTTTGGATGATGGTGAGAGGGAAGACTCAAATGCGGAGGATTGAAAATGCTACAAGTAGACAAGTGACCTTCTCCA	116	10	WT or Sub	N/A
183	TTTTATAACTTCTTTTTTGAATAGAGTGAAACCTTAAATTTTTTGGAAGATGGTGAGAGGGAAGACTCAAATGCGGAGGATTGAAAATGCTACAAGTAGACAAGTGACCTTCTCCA	TTTTATAACTTCTTTTTTGAATTGAGTGAAACCTTAAATTTTTTGGAAGATGGTGAGAGGGAAGACTCAAATGCGGAGGATTGAAAATGCTACAAGTAGACAAGTGACCTTCTCCA	116	10	WT or Sub	N/A
184	TTTTATAACTTC-TTTTTTGAATAGAGTGAAACCTTAAATTTTTTGGAAGATGGTGAGAGGGAAGACTCAAATGCGGAGGATTGAAAATGCTACAAGTAGACAAGTGACCTTCTCCA	TTTTATAACTTCTTTTTTTGAATAGAGTGAAACCTTAAATTTTTTGGAAGATGGTGAGAGGGAAGACTCAAATGCGGAGGATTGAAAATGCTACAAGTAGACAAGTGACCTTCTCCA	117	10	WT or Sub	N/A
185	TTTTATAACTTCTTTTTTGAATAGAGTGAAACCTTAAATTTTTTGGAAGATGGTGAGAGGGAAGACTCAAATGCGGAGGATTGAAAATGCTACAAGTAGACAAGTGACCTTCTCCA	TTTTATAACTTCTTTTTTGAATAGAGTGAAACCTTAAATTTTTTGGAAGATGGTGAGAGGGAAGACTCAAATGCGGAGGATTGAAAATGCTACAAGTAGACAAGTGACCTTCTCAA	116	10	WT or Sub	N/A
186	TTTTATAACTTCTTTTTTGAATAGAGTGAAACCTTAAATTTTTTGGAAGATGGTGAGAGGGAAGACTCAAATG-CGGAGGATTGAAAATGCTACAAGTAGACAAGTGACCTTCTCCA	TTTTATAACTTCTTTTTTGAATAGAGTGAAGCCTTAAATTTTTTGGAAGATGGTGAGAGGGAAGACTCAAATGTCGGAGGATTGAAAATGCTACAAGTAGACAAGTGACCTTCTCCA	117	10	Ins	N/A
187	TTTTATAACTTCTTTTTTGAATAGAGTGAAACCTTAAATTTTTTGGAAGATGGTGAGAGGGAAGACTCAAATG-CGGAGGATTGAAAATGCTACAAGTAGACAAGTGACCTTCTCCA	TTTTATAACTTCTTTTTTGAATAGAGTGAAACCTTAAATTTTTTGGAAGATGGTGAGAGGGGAGACTCAAATGTCGGAGGATTGAAAATGCTACAAGTAGACAAGTGACCTTCTCCA	117	9	Ins	N/A
188	TTTTATAACTTCTTTTTTGAATAGAGTGAAACCTTAAATTTTTTGGAAGATGGTGAGAGGGAAGACTCAAATGCGGAGGATTGAAAATGCTACAAGTAGACAAGTGACCTTCTCCA	TTTTATAACTTCTTTTTTGAATAGAGTGAAACCTTAAATTTTTTGGAAGATGGTGAGAGGGAAGACACAAATGCGGAGGATTGAAAATGCTACAAGTAGACAAGTGACCTTCTCCA	116	9	WT or Sub	N/A
189	TTTTATAACTTCTTTTTTGAATAGAGTGAAACCTTAAATTTTTTGGAAGATGGTGAGAGGGAAGACTCAAATGCGGAGGATTGAAAATGCTACAAGTAGACAAGTGACCTTCTCCA	TTTTATAACTTCTTTTTTGAATAGAGTGCAACCTTAAATTTTTTGGAAGATGGTGAGAGGGAAGACTCAAATGCGGAGGATTGAAAATGCTACAAGTAGACAAGTGACCTTCTCCA	116	9	WT or Sub	N/A
190	TTTTATAACTTCTTTTTTGAATAGAGTGAAACCTTAAATTTTTTGGAAGATGGTGAGAGGGAAGACTCAAATGCGGAGGATTGAAAATGCTACAAGTAGACAAGTGACCTTCTCCA	TTTTATAACTTCTTTTTTGAATAGAGTGAAACCTTAAATTTTTTGGAAGATGGTGAGAGGGAAGACTCAAATGCGGAGGATTGAAAATGCTACAAGTAGACAAGTGACCTTCTGCA	116	9	WT or Sub	N/A
191	TTTTATAACTTCTTTTTTGAATAGAGTGAAACCTTAAATTTTTTGGAAGATGGTGAGAGGGAAGACTCAAATGCGGAGGATTGAAAATGCTACAAGTAGACAAGTGACCTTCTCCA	TTTTATAACTTCTTTTTTGAATAGAGTGAAACCTTAAATTTTTTGGAAGATGGTGAGAGGGAAGACTCAAATGCGGAGGATTGAAAATGCTACAAGTA-ACAAGTGACCTTCTCCA	115	9	WT or Sub	N/A
192	TTTTATAACTTCTTTTTTGAATAGAGTGAAACCTTAAATTTTTTGGAAGATGGTGAGAGGGAAGACTCAAATGCGGAGGATTGAAAATGCTACAAGTAGACAAGTGACCTTCTCCA	TTTTATAACTTCTTTTTTGAATAGAGTGAAACCATAAATTTTTTGGAAGATGGTGAGAGGGAAGACTCAAATGCGGAGGATTGAAAATGCTACAAGTAGACAAGTGACCTTCTCCA	116	9	WT or Sub	N/A
193	TTTTATAACTTCTTTTTTGAATAGAGTGAAACCTTAAATTTTTTGGAAGATGGTGAGAGGGAAGACTCAAATGCGGAGGATTGAAAATGCTACAAGTAGACAAGTGACCTTCTCCA	TTTTATAACTTCTTTTTTGAATAGAGTGAAACCTTAAATTTTTTGGACGATGGTGAGAGGGAAGACTCAAATGCGGAGGATTGAAAATGCTACAAGTAGACAAGTGACCTTCTCCA	116	9	WT or Sub	N/A
194	TTTTATAACTTCTTTTTTGAATAGAGTGAAACCTTAAATTTTTTGGAAGATGGTGAGAGGGAAGACTCAAATGCGGAGGATTGAAAATGCTACAAGTAGACAAGTGACCTTCTCCA	TTTTATAACTTCTTTTTTGAATAGAGTGAAACCTTAAATTTTTTGGAAGATGGTGAGAGGGAAGACTCAAATGCGGAGGATTGAAAATGCTACAAGT-GACAAGTGACCTTCTCCA	115	9	WT or Sub	N/A
195	TTTTATAACTTCTTTTTTGAATAGAGTGAAACCTTAAATTTTTTGGAAGATGGTGAGAGGGAAGACTCAAATGCGGAGGATTGAAAATGCTACAAGTAGACAAGTGACCTTCTCCA	TTTTATAACTACTTTTTTGAATAGAGTGAAACCTTAAATTTTTTGGAAGATGGTGAGAGGGAAGACTCAAATGCGGAGGATTGAAAATGCTACAAGTAGACAAGTGACCTTCTCCA	116	9	WT or Sub	N/A
196	TTTTATAACTTCTTTTTTGAATAGAGTGAAACCTTAAATTTTTTGGAAGATGGTGAGAGGGAAGACTCAAATGCGGAGGATTGAAAATGCTACAAGTAGACAAGTGACCTTCTCCA	TTTTAGAACTTCTTTTTTGAATAGAGTGAAACCTTAAATTTTTTGGAAGATGGTGAGAGGGAAGACTCAAATGCGGAGGATTGAAAATGCTACAAGTAGACAAGTGACCTTCTCCA	116	9	WT or Sub	N/A
197	TTTTATAACTTCTTTTTTGAATAGAGTGAAACCTTAAATTTTTTGGAAGATGGTGAGAGGGAAGACTCAAATGCGGAGGATTGAAAATGCTACAAGTAGACAAGTGACCTTCTCCA	TTTTATAACTTCTTTTTTGAATAGAGTGTAACCTTAAATTTTTTGGAAGATGGTGAGAGGGAAGACTCAAATGCGGAGGATTGAAAATGCTACAAGTAGACAAGTGACCTTCTCCA	116	9	WT or Sub	N/A
198	TTTTATAACTTCTTTTTTGAATAGAGTGAAACCTTAAATTTTTTGGAAGATGGTGAGAGGGAAGACTCAAATGCGGAGGATTGAAAATGCTACAAGTAGACAAGTGACCTTCTCCA	TTTTATAACTTCTTTTTTGAATAGAGTGAAACCTTAAATTTTTTGGAAGATGGTGAGAGGGAAGACTCAAATGCGGAGGTTTGAAAATGCTACAAGTAGACAAGTGACCTTCTCCA	116	9	WT or Sub	N/A
199	TTTTATAACTTCTTTTTTGAATAGAGTGAAACCTTAAATTTTTTGGAAGATGGTGAGAGGGAAGACTCAAATGCGGAGGATTGAAAATGCTACAAGTAGACAAGTGACCTTCTCCA	TTTTATAACTTCTTTTTTGAATAGAGTGAAACCTTAAATTTTTTGGAAGATGGTGAGAGGGAAGACTCAAATGGGGAGGATTGAAAATGCTACAAGTAGACAAGTGACCTTCTCCA	116	9	WT or Sub	N/A
200	TTTTATAACTTCTTTTTTGAATAGAGTGAAACCTTAAATTTTTTGGAAGATGGTGAGAGGGAAGACTCAAATGCGGAGGATTGAAAATGCTACAAGTAGACAAGTGACCTTCTCCA	TTTTATAACTTCTTTTTTGAATAGAGTGAAACCTTAAATTTTTTGGAAGATGGTGAGAGGGAAGACTCAAATGCGGAGGATTGAAAATGCTACAAGTAGACAAGTGACCTGCTCCA	116	9	WT or Sub	N/A
201	TTTTATAACTTCTTTTTTGAATAGAGTGAAACCTTAAATTTTTTGGAAGATGGTGAGAGGGAAGACTCAAATGCGGAGGATTGAAAATGCTACAAGTAGACAAGTGACCTTCTCCA	TCTTATAACTTCTTTTTTGAATAGAGTGAAACCTTAAATTTTTTGGAAGATGGTGAGAGGGAAGACTCAAATGCGGAGGATTGAAAATGCTACAAGTAGACAAGTGACCTTCTCCA	116	9	WT or Sub	N/A
202	TTTTATAACTTCTTTTTTGAATAGAGTGAAACCTTAAATTTTTTGGAAGATGGTGAGAGGGAAGACTCAAATGCGGAGGATTGAAAATGCTACAAGTAGACAAGTGACCTTCTCCA	TTTTATAACTTCTTTTTTGAATAGAGTGAAACCTTAAATTTTTTGGAAGATGGTGAGAGGGAAGACTCAAATGCGGATGATTGAAAATGCTACAAGTAGACAAGTGACCTTCTCCA	116	9	WT or Sub	N/A
203	TTTTATAACTTCTTTTTTGAATAGAGTGAAACCTTAAATTTTTTGGAAGATGGTGAGAGGGAAGACTCAAATGCGGAGGATTGAAAATGCTACAAGTAGACAAGTGACCTTCTCCA	TTTTATAACTTCTTTTTTGAATAGAGTGAAACCTTAAATTTTTTGGAAGATGGTGAGAGGGAAGACTCAAA--CGGAGGATTGAAAATGCTACAAGTAGACAAGTGACCTTCTCCA	114	8	del	N/A
204	TTTTATAACTTCTTTTTTGAATAGAGTGAAACCTTAAATTTTTTGGAAGATGGTGAGAGGGAAGACTCAAATGCGGAGGATTGAAAATGCTACAAGTAGACAAGTGACCTTCTCCA	TTTTATAACTTCTTTTTTGAATAGAGTGAAACCTTAAATTTTTTGGAAGATGGTGAGAGGGAAGACTCAAATGCGGAGGATTGAAAATGATACAAGTAGACAAGTGACCTTCTCCA	116	8	WT or Sub	N/A
205	TTTTATAACTTCTTTTTTGAATAGAGTGAAACCTTAAATTTTTTGGAAGATGGTGAGAGGGAAGACTCAAATGCGGAGGATTGAAAATGCTACAAGTAGACAAGTGACCTTCTCCA	TTTTATAACTTCTTTTTTGCATAGAGTGAAACCTTAAATTTTTTGGAAGATGGTGAGAGGGAAGACTCAAATGCGGAGGATTGAAAATGCTACAAGTAGACAAGTGACCTTCTCCA	116	8	WT or Sub	N/A
206	TTTTATAACTTCTTTTTTGAATAGAGTGAAACCTTAAATTTTTTGGAAGATGGTGAGAGGGAAGACTCAAATGCGGAGGATTGAAAATGCTACAAGTAGACAAGTGACCTTCTCCA	TTTTATAACTTCTTTTTTGAATAGAGTGAAACCTTCAATTTTTTGGAAGATGGTGAGAGGGAAGACTCAAATGCGGAGGATTGAAAATGCTACAAGTAGACAAGTGACCTTCTCCA	116	8	WT or Sub	N/A
207	TTTTATAACTTCTTTTTTGAATAGAGTGAAACCTTAAATTTTTTGGAAGATGGTGAGAGGGAAGACTCAAATG-CGGAGGATTGAAAATGCTACAAGTAGACAAGTGACCTTCTCCA	TTTTATAACTTCTTTTTTGAATAGAGTGAAACCTTAAATTTTTTGGAAGATGGTGAGAGGGAAGACCCAAATGTCGGAGGATTGAAAATGCTACAAGTAGACAAGTGACCTTCTCCA	117	8	Ins	N/A
208	TTTTATAACTTCTTTTTTGAATAGAGTGAAACCTTAAATTTTTTGGAAGATGGTGAGAGGGAAGACTCAAATGCGGAGGATTGAAAATGCTACAAGTAGACAAGTGACCTTCTCCA	TTTTATAACTTCTTTTTTGAATAGAGTGAAACCTTAAATTTTTTGGAAGAAGGTGAGAGGGAAGACTCAAATGCGGAGGATTGAAAATGCTACAAGTAGACAAGTGACCTTCTCCA	116	8	WT or Sub	N/A
209	TTTTATAACTTCTTTTTTGAATAGAGTGAAACCTTAAATTTTTTGGAAGATGGTGAGAGGGAAGACTCAAATGCGGAGGATTGAAAATGCTACAAGTAGACAAGTGACCTTCTCCA	TTTTATAACTTCTTTTTTGAATAGAGTGAAACCTTAAATTTTTTGGAAGATGGTGAGAGGGAAGACTCAAATGCGGAGGATTGAAAATGCTACAAGTAGA-AAGTGACCTTCTCCA	115	8	WT or Sub	N/A
210	TTTTATAACTTCTTTTTTGAATAGAGTGAAACCTTAAATTTTTTGGAAGATGGTGAGAGGGAAGACTCAAATGCGGAGGATTGAAAATGCTACAAGTAGACAAGTGACCTTCTCCA	TTTTATAACTTCTTTTTTGAATAGAGTGAAACCTTTAATTTTTTGGAAGATGGTGAGAGGGAAGACTCAAATGCGGAGGATTGAAAATGCTACAAGTAGACAAGTGACCTTCTCCA	116	8	WT or Sub	N/A
211	TTTTATAACTTCTTTTTTGAATAGAGTGAAACCTTAAATTTTTTGGAAGATGGTGAGAGGGAAGACTCAAATGCGGAGGATTGAAAATGCTACAAGTAGACAAGTGACCTTCTCCA	TTTTATAACTTCTTTTTTGAATAGAGTGAAACCTTAAATTTTTTGGAAGATGGTGAGAGGGAAGACTCAACTGCGGAGGATTGAAAATGCTACAAGTAGACAAGTGACCTTCTCCA	116	8	WT or Sub	N/A
212	TTTTATAACTTCTTTTTTGAATAGAGTGAAACCTTAAATTTTTTGGAAGATGGTGAGAGGGAAGACTCAAATGCGGAGGATTGAAAATGCTACAAGTAGACAAGTGACCTTCTCCA	TTTTATAACTTCTTTTTTGAATAGAGTGAAACCTTAAATTTTTTGGAAGATGGTGAGA-GGAAGACTCAAATGCGGAGGATTGAAAATGCTACAAGTAGACAAGTGACCTTCTCCA	115	8	WT or Sub	N/A
213	TTTTATAACTTCTTTTTTGAATAGAGTGAAACCTTAAATTTTTTGGAAGATGGTGAGAGGGAAGACTCAAATG-CGGAGGATTGAAAATGCTACAAGTAGACAAGTGACCTTCTCCA	TTTTATAACTTCTTTTTTGAATAGAGTGAAACCTTAAATTTTTTGGAAGATGGTGAGAGGGAAGACTCAAATGTCGGAGGATTGAAAATGCCACAAGTAGACAAGTGACCTTCTCCA	117	7	Ins	N/A
214	TTTTATAACTTCTTTTTTGAATAGAGTGAAACCTTAAATTTTTTGGAAGATGGTGAGAGGGAAGACTCAAATGCGGAGGATTGAAAATGCTACAAGTAGACAAGTGACCTTCTCCA	TTTTATAACTTCTTTTTTGAATAGAGTGAAACCTTAAATTTTTTGGAAGATGGTGAGAGGGAAGACTCAAATGCGGAGGCTTGAAAATGCTACAAGTAGACAAGTGACCTTCTCCA	116	7	WT or Sub	N/A
215	TTTTATAACTTCTTTTTTGAATAGAGTGAAACCTTAAATTTTTTGGAAGATGGTGAGAGGGAAGACTCAAATGCGGAGGATTGAAAATGCTACAAGTAGACAAGTGACCTTCTCCA	TTTTATAACTTCTTTTTTGAATAGAGTGAAACCGTAAATTTTTTGGAAGATGGTGAGAGGGAAGACTCAAATGCGGAGGATTGAAAATGCTACAAGTAGACAAGTGACCTTCTCCA	116	7	WT or Sub	N/A
216	TTTTATAACTTCTTTTTTGAATAGAGTGAAACCTTAAATTTTTTGGAAGATGGTGAGAGGGAAGACTCAAATGCGGAGGATTGAAAATGCTACAAGTAGACAAGTGACCTTCTCCA	TTTTATAACTTCTTTTTTGAATAGAGTGAAACCTTAAATTTTTTGGAAGATGGTGAGAGGGAAGACGCAAATGCGGAGGATTGAAAATGCTACAAGTAGACAAGTGACCTTCTCCA	116	7	WT or Sub	N/A
217	TTTTATAACTTCTTTTTTGAATAGAGTGAAACCTTAAATTTTTTGGAAGATGGTGAGAGGGAAGACTCAAATGCGGAGGATTGAAAATGCTACAAGTAGACAAGTGACCTTCTCCA	TTTTATAACTTCTTTTTTGAATAGAGTGAAACCTTAATTTTTTTGGAAGATGGTGAGAGGGAAGACTCAAATGCGGAGGATTGAAAATGCTACAAGTAGACAAGTGACCTTCTCCA	116	7	WT or Sub	N/A
218	TTTTATAACTTCTTTTTTGAATAGAGTGAAACCTTAAATTTTTTGGAAGATGGTGAGAGGGAAGACTCAAATGCGGAGGATTGAAAATGCTACAAGTAGACAAGTGACCTTCTCCA	TTTTATAACTTCTTTTTTGAATAGATTGAAACCTTAAATTTTTTGGAAGATGGTGAGAGGGAAGACTCAAATGCGGAGGATTGAAAATGCTACAAGTAGACAAGTGACCTTCTCCA	116	7	WT or Sub	N/A
219	TTTTATAACTTCTTTTTTGAATAGAGTGAAACCTTAAATTTTTTGGAAGATGGTGAGAGGGAAGACTCAAATGCGGAGGATTGAAAATGCTACAAGTAGACAAGTGACCTTCTCCA	TTTTATAACTTCTTTTTTGAATAGAGTGAAACCTTAAATTTTTTGGAAGATGGTGAGAGGGAAGACTCAAATGCGGAGGATTGAAAATGCTACAAGTAGACACGTGACCTTCTCCA	116	7	WT or Sub	N/A
220	TTTTATAACTTCTTTTTTGAATAGAGTGAAACCTTAAATTTTTTGGAAGATGGTGAGAGGGAAGACTCAAATGCGGAGGATTGAAAATGCTACAAGTAGACAAGTGACCTTCTCCA	TTTTATAACTTCTTTTTTGAATAGAGTGAAACCTTATATTTTTTGGAAGATGGTGAGAGGGAAGACTCAAATGCGGAGGATTGAAAATGCTACAAGTAGACAAGTGACCTTCTCCA	116	7	WT or Sub	N/A
221	TTTTATAACTTCTTTTTTGAATAGAGTGAAACCTTAAATTTTTTGGAAGATGGTGAGAGGGAAGACTCAAATGCGGAGGATTGAAAATGCTACAAGTAGACAAGTGACCTTCTCCA	TTTTATAACTTCTTTTTTGAATAGAGTGAAACCTTAAATTTTTTGGAAGATTGTGAGAGGGAAGACTCAAATGCGGAGGATTGAAAATGCTACAAGTAGACAAGTGACCTTCTCCA	116	7	WT or Sub	N/A
222	TTTTATAACTTCTTTTTTGAATAGAGTGAAACCTTAAATTTTTTGGAAGATGGTGAGAGGGAAGACTCAAATGCGGAGGATTGAAAATGCTACAAGTAGACAAGTGACCTTCTCCA	TTTTATAACTTCTTTTTTGAATAGAGTGAAACCTTAAATTTTTTGGAAGATGTTGAGAGGGAAGACTCAAATGCGGAGGATTGAAAATGCTACAAGTAGACAAGTGACCTTCTCCA	116	7	WT or Sub	N/A
223	TTTTATAACTTCTTTTTTGAATAGAGTGAAACCTTAAATTTTTTGGAAGATGGTGAGAGGGAAGACTCAAATGCGGAGGATTGAAAATGCTACAAGTAGACAAGTGACCTTCTCCA	TTTAATAACTTCTTTTTTGAATAGAGTGAAACCTTAAATTTTTTGGAAGATGGTGAGAGGGAAGACTCAAATGCGGAGGATTGAAAATGCTACAAGTAGACAAGTGACCTTCTCCA	116	7	WT or Sub	N/A
224	TTTTATAACTTCTTTTTTGAATAGAGTGAAACCTTAAATTTTTTGGAAGATGGTGAGAGGGAAGACTCAAATGCGGAGGATTGAAAATGCTACAAGTAGACAAGTGACCTTCTCCA	TTTTATAACTTCTTTTTTGAATAGAGTGAAACCTTAAATTTTTTGGAAGATGGTGAGAGGGAAGACTCAAATGCGGAGGATTGAAAATGCTACAAGTAGACTAGTGACCTTCTCCA	116	7	WT or Sub	N/A
225	TTTTATAACTTCTTTTTTGAATAGAGTGAAACCTTAAATTTTTTGGAAGATGGTGAGAGGGAAGACTCAAATGCGGAGGATTGAAAATGCTACAAGTAGACAAGTGACCTTCTCCA	TTTTATAACTTCTTTTTTGAATAGCGTGAAACCTTAAATTTTTTGGAAGATGGTGAGAGGGAAGACTCAAATGCGGAGGATTGAAAATGCTACAAGTAGACAAGTGACCTTCTCCA	116	7	WT or Sub	N/A
226	TTTTATAACTTCTTTTTTGAATAGAGTGAAACCTTAAATTTTTTGGAAGATGGTGAGAGGGAAGACTCAAATGCGGAGGATTGAAAATGCTACAAGTAGACAAGTGACCTTCTCCA	TTTTATAACTTCTTTTTTGAATAGAGTGAAACCTTAAATTTTTTGGAAGATGGTGAGAGGGACGACTCAAATGCGGAGGATTGAAAATGCTACAAGTAGACAAGTGACCTTCTCCA	116	7	WT or Sub	N/A
227	TTTTATAACTTCTTTTTTGAATAGAGTGAAACCTTAAATTTTTTGGAAGATGGTGAGAGGGAAGACTCAAATGCGGAGGATTGAAAATGCTACAAGTAGACAAGTGACCTTCTCCA	TTTTATAACTTCTTTTTTGAATAGAGTGAAACCTTAAATTTTTTGGAAGATGGTGAGAGGGAAGACTCAAATGCGGAGGATTGAAAATGCTACAAGTAGACAAGGGACCTTCTCCA	116	7	WT or Sub	N/A
228	TTTTATAACTTCTTTTTTGAATAGAGTGAAACCTTAAATTTTTTGGAAGATGGTGAGAGGGAAGACTCAAATGCGGAGGATTGAAAATGCTACAAGTAGACAAGTGACCTTCTCCA	TTTTATAACTTCTTTTTTGAATAGAGTGAAACCTTAAATTTTTTGGAAGATGGTGAGAGGGAAGACTCAAATGCGGAGGATTGAATATGCTACAAGTAGACAAGTGACCTTCTCCA	116	7	WT or Sub	N/A
229	TTTTATAACTTCTTTTTTGAATAGAGTGAAACCTTAAATTTTTTGGAAGATGGTGAGAGGGAAGACTCAAATGCGGAGGATTGAAAATGCTACAAGTAGACAAGTGACCTTCTCCA	TTTTATAACTTCTTTTTTGAATAGAGTGAAACCTTAAATTTTTTGGAAGATGGTGAGAGGGAAGACTCAAATGCGGACGATTGAAAATGCTACAAGTAGACAAGTGACCTTCTCCA	116	7	WT or Sub	N/A
230	TTTTATAACTTCTTTTTTGAATAGAGTGAAACCTTAAATTTTTTGGAAGATGGTGAGAGGGAAGACTCAAATGCGGAGGATTGAAAATGCTACAAGTAGACAAGTGACCTTCTCCA	TTTTATAACTTCTTTTTTGAATAGAGTGAAACCTTAAATTTTTTGGAAGATGGTGAGAGGGAAGACTCAAATGCGGAGGATTGAAAATGCTACAAGTAGACAAGTTACCTTCTCCA	116	6	WT or Sub	N/A
231	TTTTATAACTTCTTTTTTGAATAGAGTGAAACCTTAAATTTTTTGGAAGATGGTGAGAGGGAAGACTCAAATGCGGAGGATTGAAAATGCTACAAGTAGACAAGTGACCTTCTCCA	TTTTATAACTTCTTTTTTGAATAGAGTGAAACCTTAAATTTTTTGGAAGATGGTGAGAGGGAAGACTC-AATGCGGAGGATTGAAAATGCTACAAGTAGACAAGTGACCTTCTCCA	115	6	del	N/A
232	TTTTATAACTTCTTTTTTGAATAGAGTGAAACCTTAAATTTTTTGGAAGATGGTGAGAGGGAAGACTCAAATGCGGAGGATTGAAAATGCTACAAGTAGACAAGTGACCTTCTCCA	TTTTATAACTTCTTTTTTGAATATAGTGAAACCTTAAATTTTTTGGAAGATGGTGAGAGGGAAGACTCAAATGCGGAGGATTGAAAATGCTACAAGTAGACAAGTGACCTTCTCCA	116	6	WT or Sub	N/A
233	TTTTATAACTTCTTTTTTGAATAGAGTGAAACCTTAAATTTTTTGGAAGATGGTGAGAGGGAAGACTCAAATGCGGAGGATTGAAAATGCTACAAGTAGACAAGTGACCTTCTCCA	TTTTATAACTTCTTTTTTGAATAGAGTGAAACCTTAAATTTTTTGGAAGATGGTGAGAGGGAAGACTCAAATGCGGAGGATTGAAAATGCGACAAGTAGACAAGTGACCTTCTCCA	116	6	WT or Sub	N/A
234	TTTTATAACTTCTTTTTTGAATAGAGTGAAACCTTAAATTTTTTGGAAGATGGTGAGAGGGAAGACTCAAATGCGGAGGATTGAAAATGCTACAAGTAGACAAGTGACCTTCTCCA	TTTTATAACTTCGTTTTTGAATAGAGTGAAACCTTAAATTTTTTGGAAGATGGTGAGAGGGAAGACTCAAATGCGGAGGATTGAAAATGCTACAAGTAGACAAGTGACCTTCTCCA	116	6	WT or Sub	N/A
235	TTTTATAACTTCTTTTTTGAATAGAGTGAAACCTTAAATTTTTTGGAAGATGGTGAGAGGGAAGACTCAAATG-CGGAGGATTGAAAATGCTACAAGTAGACAAGTGACCTTCTCCA	TTTTATAACTTCTTTTTTGAATAGAGTGAAACCTTAAATTTTTTGGAAGATGGTGAGAGGGAAGACTCAAATGTCGGAGGATTGAAAATACTACAAGTAGACAAGTGACCTTCTCCA	117	6	Ins	N/A
236	TTTTATAACTTCTTTTTTGAATAGAGTGAAACCTTAAATTTTTTGGAAGATGGTGAGAGGGAAGACTCAAATG-CGGAGGATTGAAAATGCTACAAGTAGACAAGTGACCTTCTCCA	TTTTATAACTTCTTTTTTGAATAGAGTGAAACCTTAAATTTTTTGGAAGATGGTGAGAGGGAAGACTCAAATGTCGGAGGATTGAAAATGCTGCAAGTAGACAAGTGACCTTCTCCA	117	6	Ins	N/A
237	TTTTATAACTTCTTTTTTGAATAGAGTGAAACCTTAAATTTTTTGGAAGATGGTGAGAGGGAAGACTCAAATGCGGAGGATTGAAAATGCTACAAGTAGACAAGTGACCTTCTCCA	TTTTATAACTTCTTTTTTGAATAGAGTGAAACCTTAAATTTTTTGGAAGATGGTGAGAGGTAAGACTCAAATGCGGAGGATTGAAAATGCTACAAGTAGACAAGTGACCTTCTCCA	116	6	WT or Sub	N/A
238	TTTTATAACTTCTTTTTTGAATAGAGTGAAACCTTAAATTTTTTGGAAGATGGTGAGAGGGAAGACTCAAATG-CGGAGGATTGAAAATGCTACAAGTAGACAAGTGACCTTCTCCA	TTTTATAACTTCTTTTTTGAATAGAGTGAAACCTTAAATTTTTTGGAAGATGGTGAGAGGGAAGACTCAAATGTCGGAGGATTGAAAATGCTACAAGTAGACCAGTGACCTTCTCCA	117	6	Ins	N/A
239	TTTTATAACTTCTTTTTTGAATAGAGTGAAACCTTAAATTTTTTGGAAGATGGTGAGAGGGAAGACTCAAATGCGGAGGATTGAAAATGCTACAAGTAGACAAGTGACCTTCTCCA	TTTTATAACTTCTTGTTTGAATAGAGTGAAACCTTAAATTTTTTGGAAGATGGTGAGAGGGAAGACTCAAATGCGGAGGATTGAAAATGCTACAAGTAGACAAGTGACCTTCTCCA	116	5	WT or Sub	N/A
240	TTTTATAACTTCTTTTTTGAATAGAGTGAAACCTTAAATTTTTTGGAAGATGGTGAGAGGGAAGACTCAAATGCGGAGGATTGAAAATGCTACAAGTAGACAAGTGACCTTCTCCA	TTTTATAACTTCTTTTTTGAATAGAGTGAAACCTAAAATTTTTTGGAAGATGGTGAGAGGGAAGACTCAAATGCGGAGGATTGAAAATGCTACAAGTAGACAAGTGACCTTCTCCA	116	5	WT or Sub	N/A
241	TTTTATAACTTCTTTTTTGAATAGAGTGAAACCTTAAATTTTTTGGAAGATGGTGAGAGGGAAGACTCAAATGCGGAGGATTGAAAATGCTACAAGTAGACAAGTGACCTTCTCCA	TTTTATAACTTCTTTTTTGAATAGAGTGAAACCTTAAATTTTTTTGAAGATGGTGAGAGGGAAGACTCAAATGCGGAGGATTGAAAATGCTACAAGTAGACAAGTGACCTTCTCCA	116	5	WT or Sub	N/A
242	TTTTATAACTTCTTTTTTGAATAGAGTGAAACCTTAAATTTTTTGGAAGATGGTGAGAGGGAAGACTCAAATGCGGAGGATTGAAAATGCTACAAGTAGACAAGTGACCTTCTCCA	TTTTATAACTTCTTTTTTGAATAGAGTGAAACCTTAAATTTTTTGGAAGATGGTGAGAGTGAAGACTCAAATGCGGAGGATTGAAAATGCTACAAGTAGACAAGTGACCTTCTCCA	116	5	WT or Sub	N/A
243	TTTTATAACTTCTTTTTTGAATAGAGTGAAACCTTAAATTTTTTGGAAGATGGTGAGAGGGAAGACTCAAATGCGGAGGATTGAAAATGCTACAAGTAGACAAGTGACCTTCTCCA	TTTTATAACTTCTTTTTTGAATAGAGTGAAACCTTAAATTTTTTGGAAGATGGTGAGAGGGAATACTCAAATGCGGAGGATTGAAAATGCTACAAGTAGACAAGTGACCTTCTCCA	116	5	WT or Sub	N/A
244	TTTTATAACTTCTTTTTTGAATAGAGTGAAACCTTAAATTTTTTGGAAGATGGTGAGAGGGAAGACTCAAATGCGGAGGATTGAAAATGCTACAAGTAGACAAGTGACCTTCTCCA	TTTTATAACTTCTTTTTTGAATAGAGTGAAACCTTAAATTTTTTGGAAGATGGTGAGAGGGAAGACTCAAATGCGTAGGATTGAAAATGCTACAAGTAGACAAGTGACCTTCTCCA	116	5	WT or Sub	N/A
245	TTTTATAACTTCTTTTTTGAATAGAGTGAAACCTTAAATTTTTTGGAAGATGGTGAGAGGGAAGACTCAAATG-CGGAGGATTGAAAATGCTACAAGTAGACAAGTGACCTTCTCCA	TTTTATAACTTCTTTTTTGAATAGAGTGAAACCTTAAATTTTTCGGAAGATGGTGAGAGGGAAGACTCAAATGACGGAGGATTGAAAATGCTACAAGTAGACAAGTGACCTTCTCCA	117	5	Ins	N/A
246	TTTTATAACTTCTTTTTTGAATAGAGTGAAACCTTAAATTTTTTGGAAGATGGTGAGAGGGAAGACTCAAATGCGGAGGATTGAAAATGCTACAAGTAGACAAGTGACCTTCTCCA	TTTTATAACTTCTTTTTTGAATAGAGTGAAACCTTAAATTTTTTGGAAGATGGTGAGAGGGAAGACTCAAATGCGGAGGATTGAAACTGCTACAAGTAGACAAGTGACCTTCTCCA	116	5	WT or Sub	N/A
247	TTTTATAACTTCTTTTTTGAATAGAGTGAAACCTTAAATTTTTTGGAAGATGGTGAGAGGGAAGACTCAAATGCGGAGGATTGAAAATGCTACAAGTAGACAAGTGACCTTCTCCA	TTTTATAACTTCTTTTTTGAATAGAGTGAAACCTTAAATTTTTTGGAAGATGGTGAGAGGGAAGACTCAAATGCGGAGTATTGAAAATGCTACAAGTAGACAAGTGACCTTCTCCA	116	5	WT or Sub	N/A
248	TTTTATAACTTCTTTTTTGAATAGAGTGAAACCTTAAATTTTTTGGAAGATGGTGAGAGGGAAGACTCAAATGCGGAGGATTGAAAATGCTACAAGTAGACAAGTGACCTTCTCCA	TTTTATAACTTCTTTTTTGAATAGAGTGAAACCTTAAATTTTTTGGAAGATGGTGAGAGGGAAGACTC-----CGGAGGATTGAAAATGCTACAAGTAGACAAGTGACCTTCTCCA	111	5	del	N/A
249	TTTTATAACTTCTTTTTTGAATAGAGTGAAACCTTAAATTTTTTGGAAGATGGTGAGAGGGAAGACTCAAATG-CGGAGGATTGAAAATGCTACAAGTAGACAAGTGACCTTCTCCA	TTTTATAACTTCTTTTTTGAATAGAGTGGAACCTTAAATTTTTTGGAAGATGGTGAGAGGGAAGACTCAAATGTCGGAGGATTGAAAATGCTACAAGTAGACAAGTGACCTTCTCCA	117	5	Ins	N/A
250	TTTTATAACTTCTTTTTTGAATAGAGTGAAACCTTAAATTTTTTGGAAGATGGTGAGAGGGAAGACTCAAATGCGGAGGATTGAAAATGCTACAAGTAGACAAGTGACCTTCTCCA	TTTTATAACTTCTTTTTTGAATAGAGTGAAACCTTAAATTTTTTGGCAGATGGTGAGAGGGAAGACTCAAATGCGGAGGATTGAAAATGCTACAAGTAGACAAGTGACCTTCTCCA	116	5	WT or Sub	N/A
251	TTTTATAACTTCTTTTTTGAATAGAGTGAAACCTTAAATTTTTTGGAAGATGGTGAGAGGGAAGACTCAAATGCGGAGGATTGAAAATGCTACAAGTAGACAAGTGACCTTCTCCA	TTTTATAACTTCTTTTTTGAATAGAGTGAAACCTTAAATTTTTTGGAAGATGGTGAGAGGGAAGACTCAAATGCGGAGGATTGATAATGCTACAAGTAGACAAGTGACCTTCTCCA	116	5	WT or Sub	N/A
252	TTTTATAACTTCTTTTTTGAATAGAGTGAAACCTTAAATTTTTTGGAAGATGGTGAGAGGGAAGACTCAAATGCGGAGGATTGAAAATGCTACAAGTAGACAAGTGACCTTCTCCA	TTTTATAACTTCTTTTTTGAATAGAGTGAAACCTTAAATTTTTTGGAAGATGGTGAGAGGGAAGACTCACATGCGGAGGATTGAAAATGCTACAAGTAGACAAGTGACCTTCTCCA	116	5	WT or Sub	N/A
253	TTTTATAACTTCTTTTTTGAATAGAGTGAAACCTTAAATTTTTTGGAAGATGGTGAGAGGGAAGACTCAAATGCGGAGGATTGAAAATGCTACAAGTAGACAAGTGACCTTCTCCA	TTTTATAACTTCTTTTTTGAATAGAGTGAAACCTTAAATTTTTTGGAAGATGGTGAGAGGG-AGACTCAAATGCGGAGGATTGAAAATGCTACAAGTAGACAAGTGACCTTCTCCA	115	5	WT or Sub	N/A
254	TTTTATAACTTCTTTTTTGAATAGAGTGAAACCTTAAATTTTTTGGAAGATGGTGAGAGGGAAGACTCAAATGCGGAGGATTGAAAATGCTACAAGTAGACAAGTGACCTTCTCCA	TTTTATAACTTCTTTTTTGACTAGAGTGAAACCTTAAATTTTTTGGAAGATGGTGAGAGGGAAGACTCAAATGCGGAGGATTGAAAATGCTACAAGTAGACAAGTGACCTTCTCCA	116	5	WT or Sub	N/A
255	TTTTATAACTTCTTTTTTGAATAGAGTGAAACCTTAAATTTTTTGGAAGATGGTGAGAGGGAAGACTCAAATGCGGAGGATTGAAAATGCTACAAGTAGACAAGTGACCTTCTCCA	TTTTATAACTTCTTTTTTGAATAGAGTGAAACCTTAAATTTTTTGGAATATGGTGAGAGGGAAGACTCAAATGCGGAGGATTGAAAATGCTACAAGTAGACAAGTGACCTTCTCCA	116	4	WT or Sub	N/A
256	TTTTATAACTTCTTTTTTGAATAGAGTGAAACCTTAAATTTTTTGGAAGATGGTGAGAGGGAAGACTCAAATGCGGAGGATTGAAAATGCTACAAGTAGACAAGTGACCTTCTCCA	TTTTATAACTTCTTTTTTGAATAGAGTGAAACCTTAAATTTTTTGGAAGATGGTGAGAGGGAAGACTCAAATGCGGAGGAGTGAAAATGCTACAAGTAGACAAGTGACCTTCTCCA	116	4	WT or Sub	N/A
257	TTTTATAACTTCTTTTTTGAATAGAGTGAAACCTTAAATTTTTTGGAAGATGGTGAGAGGGAAGACTCAAATGCGGAGGATTGAAAATGCTACAAGTAGACAAGTGACCTTCTCCA	TTTTATAACTTCTTTTTTGAATAGAGTGAAAACTTAAATTTTTTGGAAGATGGTGAGAGGGAAGACTCAAATGCGGAGGATTGAAAATGCTACAAGTAGACAAGTGACCTTCTCCA	116	4	WT or Sub	N/A
258	TTTTATAACTTCTTTTTTGAATAGAGTGAAACCTTAAATTTTTTGGAAGATGGTGAGAGGGAAGACTCAAATG-CGGAGGATTGAAAATGCTACAAGTAGACAAGTGACCTTCTCCA	TTTTATAACCTCTTTTTTGAATAGAGTGAAACCTTAAATTTTTTGGAAGATGGTGAGAGGGAAGACTCAAATGTCGGAGGATTGAAAATGCTACAAGTAGACAAGTGACCTTCTCCA	117	4	Ins	N/A
259	TTTTATAACTTCTTTTTTGAATAGAGTGAAACCTTAAATTTTTTGGAAGATGGTGAGAGGGAAGACTCAAATGCGGAGGATTGAAAATGCTACAAGTAGACAAGTGACCTTCTCCA	TTTTATAACTTCTTTTTTGAATAGAGTGACACCTTAAATTTTTTGGAAGATGGTGAGAGGGAAGACTCAAATGCGGAGGATTGAAAATGCTACAAGTAGACAAGTGACCTTCTCCA	116	4	WT or Sub	N/A
260	TTTTATAACTTCTTTTTTGAATAGAGTGAAACCTTAAATTTTTTGGAAGATGGTGAGAGGGAAGACTCAAATGCGGAGGATTGAAAATGCTACAAGTAGACAAGTGACCTTCTCCA	TTTTATAACTTCTTTTTTGAATAGAGTGAAACCTTAAATTTTTTGGAAGATGGTGAGAGGGAAGACTCAAATGCGGAGGATTGAAAATGCAACAAGTAGACAAGTGACCTTCTCCA	116	4	WT or Sub	N/A
261	TTTTATAACTTCTTTTTTGAATAGAGTGAAACCTTAAATTTTTTGGAAGATGGTGAGAGGGAAGACTCAAATGCGGAGGATTGAAAATGCTACAAGTAGACAAGTGACCTTCTCCA	TTTTATAACTTCTTTTTTGAATAGAGGGAAACCTTAAATTTTTTGGAAGATGGTGAGAGGGAAGACTCAAATGCGGAGGATTGAAAATGCTACAAGTAGACAAGTGACCTTCTCCA	116	4	WT or Sub	N/A
262	TTTTATAACTTCTTTTTTGAATAGAGTGAAACCTTAAATTTTTTGGAAGATGGTGAGAGGGAAGACTCAAATG-CGGAGGATTGAAAATGCTACAAGTAGACAAGTGACCTTCTCCA	TTTTATAACTTCTTTTTTGAATAGAGTGAAACCTTAAATTCTTTGGAAGATGGTGAGAGGGAAGACTCAAATGTCGGAGGATTGAAAATGCTACAAGTAGACAAGTGACCTTCTCCA	117	4	Ins	N/A
263	TTTTATAACTTCTTTTTTGAATAGAGTGAAACCTTAAATTTTTTGGAAGATGGTGAGAGGGAAGACTCAAATGCGGAGGATTGAAAATGCTACAAGTAGACAAGTGACCTTCTCCA	TTTTATAACTTCTTTTTTGAATAGAGTGAAACCTTAAATTTTTTGGAAGATGGTGAGAGGGAAGACTCAAATGAGGAGGATTGAAAATGCTACAAGTAGACAAGTGACCTTCTCCA	116	4	WT or Sub	N/A
264	TTTTATAACTTCTTTTTTGAATAGAGTGAAACCTTAAATTTTTTGGAAGATGGTGAGAGGGAAGACTCAAATGCGGAGGATTGAAAATGCTACAAGTAGACAAGTGACCTTCTCCA	TTTTATAACTTCTTTTTTGAATAGAGTGAAACCTTAAATTTTTTGGAAGATGGTGAGAGGGAAGACTCAAATGCGGAGGATTGAAAATGCTACAAGTAGACAACTGACCTTCTCCA	116	4	WT or Sub	N/A
265	TTTTATAACTTCTTTTTTGAATAGAGTGAAACCTTAAATTTTTTGGAAGATGGTGAGAGGGAAGACTCAAATGCGGAGGATTGAAAATGCTACAAGTAGACAAGTGACCTTCTCCA	TTTTATAACTTCTTTTTTGAATAGAGTGAAACCTTAAATTTTTTGGAAGATGGTGAGAGGGAAGACTCAAATGCCGAGGATTGAAAATGCTACAAGTAGACAAGTGACCTTCTCCA	116	4	WT or Sub	N/A
266	TTTTATAACTTCTTTTTTGAATAGAGTGAAACCTTAAATTTTTTGGAAGATGGTGAGAGGGAAGACTCAAATG-CGGAGGATTGAAAATGCTACAAGTAGACAAGTGACCTTCTCCA	TTTTATAACTTCTTTTTTGAATAGAGTGAAACCTTAAATTTTTTGGAAGATAGTGAGAGGGAAGACTCAAATGTCGGAGGATTGAAAATGCTACAAGTAGACAAGTGACCTTCTCCA	117	4	Ins	N/A
267	TTTTATAACTTCTTTTTTGAATAGAGTGAAACCTTAAATTTTTTGGAAGATGGTGAGAGGGAAGACTCAAATG-CGGAGGATTGAAAATGCTACAAGTAGACAAGTGACCTTCTCCA	TTTTATAACTTCTTTTTTGAATAGAGTGAAACCTTAAATTTTTTGGAAAATGGTGAGAGGGAAGACTCAAATGTCGGAGGATTGAAAATGCTACAAGTAGACAAGTGACCTTCTCCA	117	4	Ins	N/A
268	TTTTATAACTTCTTTTTTGAATAGAGTGAAACCTTAAATTTTTTGGAAGATGGTGAGAGGGAAGACTCAAATGCGGAGGATTGAAAATGCTACAAGTAGACAAGTGACCTTCTCCA	TATTATAACTTCTTTTTTGAATAGAGTGAAACCTTAAATTTTTTGGAAGATGGTGAGAGGGAAGACTCAAATGCGGAGGATTGAAAATGCTACAAGTAGACAAGTGACCTTCTCCA	116	4	WT or Sub	N/A
269	TTTTATAACTTCTTTTTTGAATAGAGTGAAACCTTAAATTTTTTGGAAGATGGTGAGAGGGAAGACTCAAATGCGGAGGATTGAAAATGCTACAAGTAGACAAGTGACCTTCTCCA	TTTTATAACTTCTTTTTTGAATAGAGTGAAACCTTAAATTTTTTGGAAGATGGTGAGAGGGAAGTCTCAAATGCGGAGGATTGAAAATGCTACAAGTAGACAAGTGACCTTCTCCA	116	4	WT or Sub	N/A
270	TTTTATAACTTCTTTTTTGAATAGAGTGAAACCTTAAATTTTTTGGAAGATGGTGAGAGGGAAGACTCAAATGCGGAGGATTGAAAATGCTACAAGTAGACAAGTGACCTTCTCCA	TTTTATAACTTCTTTTTTGAATAGAGTGAAACCTGAAATTTTTTGGAAGATGGTGAGAGGGAAGACTCAAATGCGGAGGATTGAAAATGCTACAAGTAGACAAGTGACCTTCTCCA	116	4	WT or Sub	N/A
271	TTTTATAACTTCTTTTTTGAATAGAGTGAAACCTTAAATTTTTTGGAAGATGGTGAGAGGGAAGACTCAAATGCGGAGGATTGAAAATGCTACAAGTAGACAAGTGACCTTCTCCA	TTTTATAACTTCTTTTTTGAATAGAGTGAAACCTTAAATTTTTTGGAAGATGGTGAGAGGGAAGACTCAAATGCGGAGGATTGAAAATGCTACCAGTAGACAAGTGACCTTCTCCA	116	4	WT or Sub	N/A
272	TTTTATAACTTCTTTTTTGAATAGAGTGAAACCTTAAATTTTTTGGAAGATGGTGAGAGGGAAGACTCAAATGCGGAGGATTGAAAATGCTACAAGTAGACAAGTGACCTTCTCCA	TTTTATAACTTCTTTTTTGAATAGAGTGAAACCTTAAA-TTTTTGGAAGATGGTGGGAGGGAAGACTCAAATGCGGAGGATTGAAAATGCTACAAGTAGACAAGTGACCTTCTCCA	115	4	WT or Sub	N/A
273	TTTTATAACTTCTTTTTTGAATAGAGTGAAACCTTAAATTTTTTGGAAGATGGTGAGAGGGAAGACTCAAATGCGGAGGATTGAAAATGCTACAAGTAGACAAGTGACCTTCTCCA	TTTTATAACTTCTTTTTTGAATAGAGTGAAACCTTAAATTTTTTGGAAGATGGTGAGAGGGAAGACTCAAATGCGGAGGATTGAAAATGCTTCAAGTAGACAAGTGACCTTCTCCA	116	4	WT or Sub	N/A
274	TTTTATAACTTCTTTTTTGAATAGAGTGAAACCTTAAATTTTTTGGAAGATGGTGAGAGGGAAGACTCAAATG-CGGAGGATTGAAAATGCTACAAGTAGACAAGTGACCTTCTCCA	TTTTATAACTTCTTTTTTGAATAGAGTGAAACCTTAAATTTTTTGGAAGATGGTGAGAGGGAAGACTCAAATGTCGGAGGATTGAAAACGCTACAAGTAGACAAGTGACCTTCTCCA	117	4	Ins	N/A
275	TTTTATAACTTCTTTTTTGAATAGAGTGAAACCTTAAATTTTTTGGAAGATGGTGAGAGGGAAGACTCAAATGCGGAGGATTGAAAATGCTACAAGTAGACAAGTGACCTTCTCCA	TTTTATAACTTCTTTTTTGAAGAGAGTGAAACCTTAAATTTTTTGGAAGATGGTGAGAGGGAAGACTCAAATGCGGAGGATTGAAAATGCTACAAGTAGACAAGTGACCTTCTCCA	116	4	WT or Sub	N/A
276	TTTTATAACTTCTTTTTTGAATAGAGTGAAACCTTAAATTTTTTGGAAGATGGTGAGAGGGAAGACTCAAATGCGGAGGATTGAAAATGCTACAAGTAGACAAGTGACCTTCTCCA	TTTTATAACTTCTTTTTTGAATAGAGTG-AACCTTAAATTTTTTGGAAGATGGTGAGAGGGAAGACTCAAATGCGGAGGATTGAAAATGCTACAAGTAGACAAGTGACCTTCTCCA	115	4	WT or Sub	N/A
277	TTTTATAACTTCTTTTTTGAATAGAGTGAAACCTTAAATTTTTTGGAAGATGGTGAGAGGGAAGACTCAAATGCGGAGGATTGAAAATGCTACAAGTAGACAAGTGACCTTCTCCA	TTTTATAACTTCTTTTTTGAATAGAGAGAAACCTTAAATTTTTTGGAAGATGGTGAGAGGGAAGACTCAAATGCGGAGGATTGAAAATGCTACAAGTAGACAAGTGACCTTCTCCA	116	4	WT or Sub	N/A
278	TTTTATAACTTCTTTTTTGAATAGAGTGAAACCTTAAATTTTTTGGAAGATGGTGAGAGGGAAGACTCAAATGCGGAGGATTGAAAATGCTACAAGTAGACAAGTGACCTTCTCCA	TTTTATAACTTCTTTTTTGAATAGAGTGAAACCTTAAATTTTTTGGAAGTTGGTGAGAGGGAAGACTCAAATGCGGAGGATTGAAAATGCTACAAGTAGACAAGTGACCTTCTCCA	116	4	WT or Sub	N/A
279	TTTTATAACTTCTTTTTTGAATAGAGTGAAACCTTAAATTTTTTGGAAGATGGTGAGAGGGAAGACTCAAATGCGGAGGATTGAAAATGCTACAAGTAGACAAGTGACCTTCTCCA	TTTTATAACTTCTTTTTTGAATAGAGTGAAACCTTAAATTTTTTGGAAGATGGTGAGAGCGAAGACTCAAATGCGGAGGATTGAAAATGCTACAAGTAGACAAGTGACCTTCTCCA	116	4	WT or Sub	N/A
280	TTTTATAACTTCTTTTTTGAATAGAGTGAAACCTTAAATTTTTTGGAAGATGGTGAGAGGGAAGACTCAAATGCGGAGGATTGAAAATGCTACAAGTAGACAAGTGACCTTCTCCA	TTTTATAACTTCTTTTTTGAATAGAGTGAAACCTTAACTTTTTTGGAAGATGGTGAGAGGGAAGACTCAAATGCGGAGGATTGAAAATGCTACAAGTAGACAAGTGACCTTCTCCA	116	4	WT or Sub	N/A
281	TTTTATAACTTCTTTTTTGAATAGAGTGAAACCTTAAATTTTTTGGAAGATGGTGAGAGGGAAGACTCAAATG-CGGAGGATTGAAAATGCTACAAGTAGACAAGTGACCTTCTCCA	TTTTATAACTTCTTTTTTGGATAGAGTGAAACCTTAAATTTTTTGGAAGATGGTGAGAGGGAAGACTCAAATGTCGGAGGATTGAAAATGCTACAAGTAGACAAGTGACCTTCTCCA	117	4	Ins	N/A
282	TTTTATAACTTCTTTTTTGAATAGAGTGAAACCTTAAATTTTTTGGAAGATGGTGAGAGGGAAGACTCAAATGCGGAGGATTGAAAATGCTACAAGTAGACAAGTGACCTTCTCCA	TTTTATAACTTCTTTTTTGAATAGAGTGAAACCTTAAAATTTTTGGAAGATGGTGAGAGGGAAGACTCAAATGCGGAGGATTGAAAATGCTACAAGTAGACAAGTGACCTTCTCCA	116	4	WT or Sub	N/A
283	TTTTATAACTTCTTTTTTGAATAGAGTGAAACCTTAAATTTTTTGGAAGATGGTGAGAGGGAAGACTCAAATGCGGAGGATTGAAAATGCTACAAGTAGACAAGTGACCTTCTCCA	TTTTATAACTTCTTTTTTGAATAGAGTGAAACCTTAAATTTTTTGGAAGATGGTGAGAGGCAAGACTCAAATGCGGAGGATTGAAAATGCTACAAGTAGACAAGTGACCTTCTCCA	116	4	WT or Sub	N/A
284	TTTTATAACTTCTTTTTTGAATAGAGTGAAACCTTAAATTTTTTGGAAGATGGTGAGAGGGAAGACTCAAATGCGGAGGATTGAAAATGCTACAAGTAGACAAGTGACCTTCTCCA	TTTTATAACTTCTTTTTTGAATAGAGTGAAACCTTAAATTTTTTGGAAGATGGTGAGAGGGAAGACTCAAAGGCGGAGGATTGAAAATGCTACAAGTAGACAAGTGACCTTCTCCA	116	4	WT or Sub	N/A
285	TTTTATAACTTCTTTTTTGAATAGAGTGAAACCTTAAATTTTTTGGAAGATGGTGAGAGGGAAGACTCAAATGCGGAGGATTGAAAATGCTACAAGTAGACAAGTGACCTTCTCCA	TTTTATAACTTCTTTTTTGAATAGAGTGAAACCTTAAATTTTTTGGAAGAGGGTGAGAGGGAAGACTCAAATGCGGAGGATTGAAAATGCTACAAGTAGACAAGTGACCTTCTCCA	116	4	WT or Sub	N/A
286	TTTTATAACTTCTTTTTTGAATAGAGTGAAACCTTAAATTTTTTGGAAGATGGTGAGAGGGAAGACTCAAATG-CGGAGGATTGAAAATGCTACAAGTAGACAAGTGACCTTCTCCA	TTTTATAACTTCTTTTTTGAATAGAGTGAAACCTTAAATTTTTTGGAAGATGGCGAGAGGGAAGACTCAAATGTCGGAGGATTGAAAATGCTACAAGTAGACAAGTGACCTTCTCCA	117	4	Ins	N/A
287	TTTTATAACTTCTTTTTTGAATAGAGTGAAACCTTAAATTTTTTGGAAGATGGTGAGAGGGAAGACTCAAATGCGGAGGATTGAAAATGCTACAAGTAGACAAGTGACCTTCTCCA	TTGTATAACTTCTTTTTTGAATAGAGTGAAACCTTAAATTTTTTGGAAGATGGTGAGAGGGAAGACTCAAATGCGGAGGATTGAAAATGCTACAAGTAGACAAGTGACCTTCTCCA	116	4	WT or Sub	N/A
288	TTTTATAACTTCTTTTTTGAATAGAGTGAAACCTTAAATTTTTTGGAAGATGGTGAGAGGGAAGACTCAAATG-CGGAGGATTGAAAATGCTACAAGTAGACAAGTGACCTTCTCCA	TTTTATAACTTCTTTTTTGAATAGAGTGAAACCTTAAA-TTTTTGGAAGATGGTGAGAGGGAAGACTCAAATGACGGAGGATTGAAAATGCTACAAGTAGACAAGTGACCTTCTCCA	116	4	WT or Sub	N/A
289	TTTTATAACTTCTTTTTTGAATAGAGTGAAACCTTAAATTTTTTGGAAGATGGTGAGAGGGAAGACTCAAATGCGGAGGATTGAAAATGCTACAAGTAGACAAGTGACCTTCTCCA	TTTTATAACTTCTTTTTTGAATAGAGTGAAACCTTACATTTTTTGGAAGATGGTGAGAGGGAAGACTCAAATGCGGAGGATTGAAAATGCTACAAGTAGACAAGTGACCTTCTCCA	116	4	WT or Sub	N/A
290	TTTTATAACTTCTTTTTTGAATAGAGTGAAACCTTAAATTTTTTGGAAGATGGTGAGAGGGAAGACTCAAATGCGGAGGATTGAAAATGCTACAAGTAGACAAGTGACCTTCTCCA	TTTTATAACTTCTTTTTTGAATAGAGTGAAACCTTAAATTTTTTGGAAGATGGTGAGAGGGAAGACTCAAATGCGGAGGATTGAAAATGCTACATGTAGACAAGTGACCTTCTCCA	116	4	WT or Sub	N/A
291	TTTTATAACTTCTTTTTTGAATAGAGTGAAACCTTAAATTTTTTGGAAGATGGTGAGAGGGAAGACTCAAATGCGGAGGATTGAAAATGCTACAAGTAGACAAGTGACCTTCTCCA	TTTTATATCTTCTTTTTTGAATAGAGTGAAACCTTAAATTTTTTGGAAGATGGTGAGAGGGAAGACTCAAATGCGGAGGATTGAAAATGCTACAAGTAGACAAGTGACCTTCTCCA	116	4	WT or Sub	N/A
292	TTTTATAACTTCTTTTTTGAATAGAGTGAAACCTTAAATTTTTTGGAAGATGGTGAGAGGGAAGACTCAAATGCGGAGGATTGAAAATGCTACAAGTAGACAAGTGACCTTCTCCA	TTTTATAACTTCTTTTTTGAATAGAGTGAAACCTTAAATTTTTTGGAAGATGGTGAGAGGGAAGACTCAAATGCGGAGGATTGAAAATGCTACAAGTAGACAAGTGACATTCTCCA	116	4	WT or Sub	N/A
293	TTTTATAACTTCTTTTTTGAATAGAGTGAAACCTTAAATTTTTTGGAAGATGGTGAGAGGGAAGACTCAAATGCGGAGGATTGAAAATGCTACAAGTAGACAAGTGACCTTCTCCA	TTTTATAACTTCTTTTTTGAATAGAGTGAAACCTTAAATTTTTTGGAAGATGGTGAGAGGGAAGACTCAAATGCGGAGGATTGAAAATGCTACAAGTAG-CAAGTGACCTTCTCCA	115	4	WT or Sub	N/A
294	TTTTATAACTTCTTTTTTGAATAGAGTGAAACCTTAAATTTTTTGGAAGATGGTGAGAGGGAAGACTCAAATG-CGGAGGATTGAAAATGCTACAAGTAGACAAGTGACCTTCTCCA	TTTTATAACTTCTTTTTTGAATAGAGTGAAACCTTAAATTTTTTGGAAGATGGTGAGAGGGAAGACTCAAATGTCGGAGGATTGAAGATGCTACAAGTAGACAAGTGACCTTCTCCA	117	4	Ins	N/A
295	TTTTATAACTTCTTTTTTGAATAGAGTGAAACCTTAAATTTTTTGGAAGATGGTGAGAGGGAAGACTCAAATGCGGAGGATTGAAAATGCTACAAGTAGACAAGTGACCTTCTCCA	TTTTATAACTTCTTTTTTGAATAGAGTGAAACCTTAAATTTTTTGGAAGATGGTGAGAGGGAAGACTCAAAAGCGGAGGATTGAAAATGCTACAAGTAGACAAGTGACCTTCTCCA	116	4	WT or Sub	N/A
296	TTTTATAACTTCTTTTTTGAATAGAGTGAAACCTTAAATTTTTTGGAAGATGGTGAGAGGGAAGACTCAAATGCGGAGGATTGAAAATGCTACAAGTAGACAAGTGACCTTCTCCA	TTTTATAACTTCTTTTTTGAATAGAGTGAAGCCTTAAA-TTTTTGGAAGATGGTGAGAGGGAAGACTCAAATGCGGAGGATTGAAAATGCTACAAGTAGACAAGTGACCTTCTCCA	115	4	WT or Sub	N/A
297	TTTTATAACTTCTTTTTTGAATAGAGTGAAACCTTAAATTTTTTGGAAGATGGTGAGAGGGAAGACTCAAATGCGGAGGATTGAAAATGCTACAAGTAGACAAGTGACCTTCTCCA	TTTTATAACTTCTTTTTTGAATAGAGTGAAACCTTAAATTTGTTGGAAGATGGTGAGAGGGAAGACTCAAATGCGGAGGATTGAAAATGCTACAAGTAGACAAGTGACCTTCTCCA	116	3	WT or Sub	N/A
298	TTTTATAACTTCTTTTTTGAATAGAGTGAAACCTTAAATTTTTTGGAAGATGGTGAGAGGGAAGACTCAAATG-CGGAGGATTGAAAATGCTACAAGTAGACAAGTGACCTTCTCCA	TTTTATAACTTCTTTTTTGAATAGAGTGAAACCTTAAATTTTTTGGAAGATGGTGAGAGGAAAGACTCAAATGTCGGAGGATTGAAAATGCTACAAGTAGACAAGTGACCTTCTCCA	117	3	Ins	N/A
299	TTTTATAACTTCTTTTTTGAATAGAGTGAAACCTTAAATTTTTTGGAAGATGGTGAGAGGGAAGACTCAAATGCGGAGGATTGAAAATGCTACAAGTAGACAAGTGACCTTCTCCA	TTTTATAACTTCTTTTTTGAATAGAGTGAAACCTTAAATTTTTTGGAAGATGGTGAGAGGGAAGACTCAAATGCGGAGGATTGAAAATGCTACAAG-AGACAAGTGACCTTCTCCA	115	3	WT or Sub	N/A
300	TTTTATAACTTCTTTTTTGAATAGAGTGAAACCTTAAATTTTTTGGAAGATGGTGAGAGGGAAGACTCAAATGCGGAGGATTGAAAATGCTACAAGTAGACAAGTGACCTTCTCCA	TTTTATAACTTCTTTTTTGAATAGAGTGAAACCTTAAA-TTTTTGGAAGATGGTGAGGGGGAAGACTCAAATGCGGAGGATTGAAAATGCTACAAGTAGACAAGTGACCTTCTCCA	115	3	WT or Sub	N/A
301	TTTTATAACTTCTTTTTTGAATAGAGTGAAACCTTAAATTTTTTGGAAGATGGTGAGAGGGAAGACTCAAATGCGGAGGATTGAAAATGCTACAAGTAGACAAGTGACCTTCTCCA	TTTTATAACTTCTTTTTTGAATAGAGTGAAACCTTAAATTTTTTGGAAGATGGTGAGAGGGAAGACTCAAATGCGGAGGATTGAAAATGCTACAAGTAGCCAAGTGACCTTCTCCA	116	3	WT or Sub	N/A
302	TTTTATAACTTCTTTTTTGAATAGAGTGAAACCTTAAATTTTTTGGAAGATGGTGAGAGGGAAGACTCAAATG-CGGAGGATTGAAAATGCTACAAGTAGACAAGTGACCTTCTCCA	TTTTATAACTTCTTTTTTGAATAGAGTGAAACCTTAAATTTTTTGGAAGATGGTGAGAGGGAAGACTCAAATGTCGGAGGATTGAAAATGCTACAAGTAGACAAGTGACCTTCTCTA	117	3	Ins	N/A
303	TTTTATAACTTCTTTTTTGAATAGAGTGAAACCTTAAATTTTTTGGAAGATGGTGAGAGGGAAGACTCAAATG-CGGAGGATTGAAAATGCTACAAGTAGACAAGTGACCTTCTCCA	TTTTATAACTTCTTTTTTGAATAGAGTGAAACCTTAAATTTTTTGGAAGATGGTGAGAGGGAAGACTCAAATGTCGGAGGATTGAAAATGCTACAAGTAGACAAGTAACCTTCTCCA	117	3	Ins	N/A
304	TTTTATAACTTCTTTTTTGAATAGAGTGAAACCTTAAATTTTTTGGAAGATGGTGAGAGGGAAGACTCAAATGCGGAGGATTGAAAATGCTACAAGTAGACAAGTGACCTTCTCCA	TTTTATAACTTCTTTTTTGAATAGAGTGAAACCTTAAA-TTTTTGGAAGATGGTGAGAGGGAAGATTCAAATGCGGAGGATTGAAAATGCTACAAGTAGACAAGTGACCTTCTCCA	115	3	del	N/A
305	TTTTATAACTTCTTTTTTGAATAGAGTGAAACCTTAAATTTTTTGGAAGATGGTGAGAGGGAAGACTCAAATG-CGGAGGATTGAAAATGCTACAAGTAGACAAGTGACCTTCTCCA	TTTTATAACTTCTTTTTTGAATAGAGTGAAACCTTAAATTTTTTGGAAGATGGTGAGAGAGAAGACTCAAATGACGGAGGATTGAAAATGCTACAAGTAGACAAGTGACCTTCTCCA	117	3	Ins	N/A
306	TTTTATAACTTCTTTTTTGAATAGAGTGAAACCTTAAATTTTTTGGAAGATGGTGAGAGGGAAGACTCAAATGCGGAGGATTGAAAATGCTACAAGTAGACAAGTGACCTTCTCCA	TTTTATAACTTCTTTTTTGAATAGAGTGAAACCTTAAATTTTTTGGAAGATGGTGAGAGGGAAGACTCAAATGCGGAGGATTGAAAATGCTACAAGTAGACAAGTGAACTTCTCCA	116	3	WT or Sub	N/A
307	TTTTATAACTTCTTTTTTGAATAGAGTGAAACCTTAAATTTTTTGGAAGATGGTGAGAGGGAAGACTCAAATG-CGGAGGATTGAAAATGCTACAAGTAGACAAGTGACCTTCTCCA	TTTTATAACTTCTTTTTTGAATAGAGTGAAACCTTAAATTTTTTGGAAGATGGTGAGAAGGAAGACTCAAATGACGGAGGATTGAAAATGCTACAAGTAGACAAGTGACCTTCTCCA	117	3	Ins	N/A
308	TTTTATAACTTCTTTTTTGAATAGAGTGAAACCTTAAATTTTTTGGAAGATGGTGAGAGGGAAGACTCAAATG-CGGAGGATTGAAAATGCTACAAGTAGACAAGTGACCTTCTCCA	TTTTATAACTTCTTTTTTGAATAGAGTGAAACCTTAAATTTTTTGGAAGATGGTAAGAGGGAAGACTCAAATGTCGGAGGATTGAAAATGCTACAAGTAGACAAGTGACCTTCTCCA	117	3	Ins	N/A
309	TTTTATAACTTCTTTTTTGAATAGAGTGAAACCTTAAATTTTTTGGAAGATGGTGAGAGGGAAGACTCAAATGCGGAGGATTGAAAATGCTACAAGTAGACAAGTGACCTTCTCCA	TTTTATAACTT-TTTTTTGAATAGAGTGAAACCTTAAATTTTTTGGAAGATGGTGAGAGGGAAGACTCAAATGCGGAGGATTGAAAATGCTACAAGTAGACAAGTGACCTTCTCCA	115	3	WT or Sub	N/A
310	TTTTATAACTTCTTTTTTGAATAGAGTGAAACCTTAAATTTTTTGGAAGATGGTGAGAGGGAAGACTCAAAT-GCGGAGGATTGAAAATGCTACAAGTAGACAAGTGACCTTCTCCA	TTTTATAACTTCTTTTTTGAATAGAGTGAAACCTTAAATTTTTTGGAAGATGGTGAGAGGGAAGGCTCAAATGGCGGAGGATTGAAAATGCTACAAGTAGACAAGTGACCTTCTCCA	117	3	Ins	N/A
311	TTTTATAACTTCTTTTTTGAATAGAGTGAAACCTTAAATTTTTTGGAAGATGGTGAGAGGGAAGACTCAAATG-CGGAGGATTGAAAATGCTACAAGTAGACAAGTGACCTTCTCCA	TTTTATAACTTCTTTTTTGAATAGAGTGAAACCTTAAATTTTTTGGAAGATGGTGAGAGGGAAGACTCAAATGTCGGGGGATTGAAAATGCTACAAGTAGACAAGTGACCTTCTCCA	117	3	Ins	N/A
312	TTTTATAACTTCTTTTTTGAATAGAGTGAAACCTTAAATTTTTTGGAAGATGGTGAGAGGGAAGACTCAAATGCGGAGGATTGAAAATGCTACAAGTAGACAAGTGACCTTCTCCA	TTTTATAACTTCTTTTTTGAATAGAGTGAAACCTTAAATTTTTTGGAAGATGGTGAGAGGGAAGACTCAA--GTGGAGGATTGAAAATGCTACAAGTAGACAAGTGACCTTCTCCA	114	3	del	N/A
313	TTTTATAACTTCTTTTTTGAATAGAGTGAAACCTTAAATTTTTTGGAAGATGGTGAGAGGGAAGACTCAAATGCGGAGGATTGAAAATGCTACAAGTAGACAAGTGACCTTCTCCA	TTTTTTAACTTCTTTTTTGAATAGAGTGAAACCTTAAATTTTTTGGAAGATGGTGAGAGGGAAGACTCAAATGCGGAGGATTGAAAATGCTACAAGTAGACAAGTGACCTTCTCCA	116	3	WT or Sub	N/A
314	TTTTATAACTTCTTTTTTGAATAGAGTGAAACCTTAAATTTTTTGGAAGATGGTGAGAGGGAAGACTCAAATGCGGAGGATTGAAAATGCTACAAGTAGACAAGTGACCTTCTCCA	TTTTATAACTTCTTTTTTGAATAGAGTGAGACCTTAAATTTTTTGGAAGATGGTGAGAGGGAAGGCTCAAATGCGGAGGATTGAAAATGCTACAAGTAGACAAGTGACCTTCTCCA	116	3	WT or Sub	N/A
315	TTTTATAACTTCTTTTTTGAATAGAGTGAAACCTTAAATTTTTTGGAAGATGGTGAGAGGGAAGACTCAAATGCGGAGGATTGAAAATGCTACAAGTAGACAAGTGACCTTCTCCA	TTTTATACCTTCTTTTTTGAATAGAGTGAAACCTTAAATTTTTTGGAAGATGGTGAGAGGGAAGACTCAAATGCGGAGGATTGAAAATGCTACAAGTAGACAAGTGACCTTCTCCA	116	3	WT or Sub	N/A
316	TTTTATAACTTCTTTTTTGAATAGAGTGAAACCTTAAATTTTTTGGAAGATGGTGAGAGGGAAGACTCAAATGCGGAGGATTGAAAATGCTACAAGTAGACAAGTGACCTTCTCCA	TTTTATAACTTCTTTTTTGAATAGAGTGAAACCTTAAATTTTTTGGAAGCTGGTGAGAGGGAAGACTCAAATGCGGAGGATTGAAAATGCTACAAGTAGACAAGTGACCTTCTCCA	116	3	WT or Sub	N/A
317	TTTTATAACTTCTTTTTTGAATAGAGTGAAACCTTAAATTTTTTGGAAGATGGTGAGAGGGAAGACTCAAATGCGGAGGATTGAAAATGCTACAAGTAGACAAGTGACCTTCTCCA	TTTTATAACTTCTTTTTTGAATAGAGTGAAACCTTAAATTTTTGGGAAGATGGTGAGAGGGAAGACTCAAATGCGGAGGATTGAAAATGCTACAAGTAGACAAGTGACCTTCTCCA	116	3	WT or Sub	N/A
318	TTTTATAACTTCTTTTTTGAATAGAGTGAAACCTTAAATTTTTTGGAAGATGGTGAGAGGGAAGACTCAAATGCGGAGGATTGAAAATGCTACAAGTAGACAAGTGACCTTCTCCA	TTTTATAACTTCTTATTTGAATAGAGTGAAACCTTAAATTTTTTGGAAGATGGTGAGAGGGAAGACTCAAATGCGGAGGATTGAAAATGCTACAAGTAGACAAGTGACCTTCTCCA	116	3	WT or Sub	N/A
319	TTTTATAACTTCTTTTTTGAATAGAGTGAAACCTTAAATTTTTTGGAAGATGGTGAGAGGGAAGACTCAAATGCGGAGGATTGAAAATGCTACAAGTAGACAAGTGACCTTCTCCA	TGTTATAACTTCTTTTTTGAATAGAGTGAAACCTTAAATTTTTTGGAAGATGGTGAGAGGGAAGACTCAAATGCGGAGGATTGAAAATGCTACAAGTAGACAAGTGACCTTCTCCA	116	3	WT or Sub	N/A
320	TTTTATAACTTCTTTTTTGAATAGAGTGAAACCTTAAATTTTTTGGAAGATGGTGAGAGGGAAGACTCAAATGCGGAGGATTGAAAATGCTACAAGTAGACAAGTGACCTTCTCCA	TTTTATAACTTCTTTTTTGAATAGAGTGAAACCTTAAATTTTTTGGAAGATGGTGAGAGGGAAGACTCAAATGCGGAGGATTGAAAATGCTACAAGTAGACAATTGACCTTCTCCA	116	3	WT or Sub	N/A
321	TTTTATAACTTCTTTTTTGAATAGAGTGAAACCTTAAATTTTTTGGAAGATGGTGAGAGGGAAGACTCAAATGCGGAGGATTGAAAATGCTACAAGTAGACAAGTGACCTTCTCCA	TTTTATAACTTCTTTTTTGAATAGAGTGAAACCTTAAATTTTTTGGAAGATGGTGAGAGGGAAGACTCAAATGCGGAGGATTGAAAATGCTACAAGTAGACAAGTCACCTTCTCCA	116	3	WT or Sub	N/A
322	TTTTATAACTTCTTTTTTGAATAGAGTGAAACCTTAAATTTTTTGGAAGATGGTGAGAGGGAAGACTCAAATGCGGAGGATTGAAAATGCTACAAGTAGACAAGTGACCTTCTCCA	TTTTATAACTTCTTTTTTGAATAGAGTGAAACCTTAAATTTTTTGGAAGATGGTGAGAGGGAAGACTCAAATGCGGAGGATTGAAAATGCTACTAGTAGACAAGTGACCTTCTCCA	116	3	WT or Sub	N/A
323	TTTTATAACTTCTTTTTTGAATAGAGTGAAACCTTAAATTTTTTGGAAGATGGTGAGAGGGAAGACTCAAATGCGGAGGATTGAAAATGCTACAAGTAGACAAGTGACCTTCTCCA	TTTTATAACTTCTTTTTTGAATAGAGTGAAACCTTAAATTTTTTGGAAGATGGTGAGAGGGAAGACTCAAATGCGGAGGATTGAAATTGCTACAAGTAGACAAGTGACCTTCTCCA	116	3	WT or Sub	N/A
324	TTTTATAACTTCTTTTTTGAATAGAGTGAAACCTTAAATTTTTTGGAAGATGGTGAGAGGGAAGACTCAAATG-CGGAGGATTGAAAATGCTACAAGTAGACAAGTGACCTTCTCCA	TTTTATAACTCCTTTTTTGAATAGAGTGAAACCTTAAATTTTTTGGAAGATGGTGAGAGGGAAGACTCAAATGTCGGAGGATTGAAAATGCTACAAGTAGACAAGTGACCTTCTCCA	117	3	Ins	N/A
325	TTTTATAACTTCTTTTTTGAATAGAGTGAAACCTTAAATTTTTTGGAAGATGGTGAGAGGGAAGACTCAAATG-CGGAGGATTGAAAATGCTACAAGTAGACAAGTGACCTTCTCCA	TTTTATAACTTCTTTTTTGAATAGAGTGAAACCTTAAATTTTTTGGAAGATGGTGAGAGGGAAGACTCAAATGTCGGAGGATTGGAAATGCTACAAGTAGACAAGTGACCTTCTCCA	117	3	Ins	N/A
326	TTTTATAACTTCTTTTTTGAATAGAGTGAAACCTTAAATTTTTTGGAAGATGGTGAGAGGGAAGACTCAAATGCGGAGGATTGAAAATGCTACAAGTAGACAAGTGACCTTCTCCA	TTTTATAACTTCTTTTTTGAATAGAGTGAAACCTTAAATTTTTTGGAAGATGGTGAGAGGGAAGACTCAATTGCGGAGGATTGAAAATGCTACAAGTAGACAAGTGACCTTCTCCA	116	3	WT or Sub	N/A
327	TTTTATAACTTCTTTTTTGAATAGAGTGAAACCTTAAATTTTTTGGAAGATGGTGAGAGGGAAGACTCAAATGCGGAGGATTGAAAATGCTACAAGTAGACAAGTGACCTTCTCCA	TTTTATAACTTCTTTTTTGAATAGAGTGAAACCTTAAATTTTTAGGAAGATGGTGAGAGGGAAGACTCAAATGCGGAGGATTGAAAATGCTACAAGTAGACAAGTGACCTTCTCCA	116	3	WT or Sub	N/A
328	TTTTATAACTTCTTTTTTGAATAGAGTGAAACCTTAAATTTTTTGGAAGATGGTGAGAGGGAAGACTCAAATGCGGAGGATTGAAAATGCTACAAGTAGACAAGTGACCTTCTCCA	TTTTAAAACTTCTTTTTTGAATAGAGTGAAACCTTAAATTTTTTGGAAGATGGTGAGAGGGAAGACTCAAATGCGGAGGATTGAAAATGCTACAAGTAGACAAGTGACCTTCTCCA	116	3	WT or Sub	N/A
329	TTTTATAACTTCTTTTTTGAATAGAGTGAAACCTTAAATTTTTTGGAAGATGGTGAGAGGGAAGACTCAAATGCGGAGGATTGAAAATGCTACAAGTAGACAAGTGACCTTCTCCA	TTTTATAACTTCTTTTTTCAATAGAGTGAAACCTTAAATTTTTTGGAAGATGGTGAGAGGGAAGACTCAAATGCGGAGGATTGAAAATGCTACAAGTAGACAAGTGACCTTCTCCA	116	3	WT or Sub	N/A
330	TTTTATAACTTCTTTTTTGAATAGAGTGAAACCTTAAATTTTTTGGAAGATGGTGAGAGGGAAGACTCAAATGCGGAGGATTGAAAATGCTACAAGTAGACAAGTGACCTTCTCCA	TTTTATAACTTCTTTTTTGAATAGAGTGAAACCTTAAATTTTTTGGAAGATGGTGAGAGGGAAGACTCAAATGCGGAGGATTGAAAATGCCACAAGTAGACCAGTGACCTTCTCCA	116	3	WT or Sub	N/A
331	TTTTATAACTTCTTTTTTGAATAGAGTGAAACCTTAAATTTTTTGGAAGATGGTGAGAGGGAAGACTCAAATG-CGGAGGATTGAAAATGCTACAAGTAGACAAGTGACCTTCTCCA	TTTTATAACTTCTTTTTTGAATAGAGTGAAACCTTAAATTTTTTGGAAGATGGTGAGAGGGAAGACTCAAATGTCGGAGGATTGAAAATGCTACAAGTAGACAAGTGACCTTCTCCG	117	3	Ins	N/A
332	TTTTATAACTTCTTTTTTGAATAGAGTGAAACCTTAAATTTTTTGGAAGATGGTGAGAGGGAAGACTCAAATGCGGAGGATTGAAAATGCTACAAGTAGACAAGTGACCTTCTCCA	TTTTATAACTTCTTTTTTGAATAGAGTGAAACCTTAAATTTTTTGGAAGATGGTGAGAGGGAAGACCCAAATGCGGAGGATTGAAAATGTTACAAGTAGACAAGTGACCTTCTCCA	116	3	WT or Sub	N/A
333	TTTTATAACTTCTTTTTTGAATAGAGTGAAACCTTAAATTTTTTGGAAGATGGTGAGAGGGAAGACTCAAATGCGGAGGATTGAAAATGCTACAAGTAGACAAGTGACCTTCTCCA	TTTTATAACTTCTTTTGTGAATAGAGTGAAACCTTAAATTTTTTGGAAGATGGTGAGAGGGAAGACTCAAATGCGGAGGATTGAAAATGCTACAAGTAGACAAGTGACCTTCTCCA	116	3	WT or Sub	N/A
334	TTTTATAACTTCTTTTTTGAATAGAGTGAAACCTTAAATTTTTTGGAAGATGGTGAGAGGGAAGACTCAAATGCGGAGGATTGAAAATGCTACAAGTAGACAAGTGACCTTCTCCA	TTTTATAACTTCTTTTTTGAATAGAGTGAAACCTTAAATTTTTTGGAAGATGGTGAGAGGGAAGACTCAAATGCGGAGGATTGAAAATGCTACAAGTATACAAGTGACCTTCTCCA	116	3	WT or Sub	N/A
335	TTTTATAACTTCTTTTTTGAATAGAGTGAAACCTTAAATTTTTTGGAAGATGGTGAGAGGGAAGACTCAAAT-GCGGAGGATTGAAAATGCTACAAGTAGACAAGTGACCTTCTCCA	TTTTATAACTTCTTTTTTGAATAGAGTGAAACCTTAAATTTTTTGGAAGATGGTGAGAGGGAAGACTCAAATGGCGGAGGATTGAAAATGCTACAAGTAGACAAGTGACCTCCTCCA	117	3	Ins	N/A
336	TTTTATAACTTCTTTTTTGAATAGAGTGAAACCTTAAATTTTTTGGAAGATGGTGAGAGGGAAGACTCAAATGCGGAGGATTGAAAATGCTACAAGTAGACAAGTGACCTTCTCCA	TTTTATAACTTC-TTTTTGAATAGAGTGAAACCTTAAATTTTTTGGAAGATGGTGAGGGGGAAGACTCAAATGCGGAGGATTGAAAATGCTACAAGTAGACAAGTGACCTTCTCCA	115	3	WT or Sub	N/A
337	TTTTATAACTTCTTTTTTGAATAGAGTGAAACCTTAAATTTTTTGGAAGATGGTGAGAGGGAAGACTCAAATGCGGAGGATTGAAAATGCTACAAGTAGACAAGTGACCTTCTCCA	TTTTATAACTTCTTTTTTGAATAGAGTGAAACCTTAAATTTTTTGGAAGATGGTGAGAGGGAAGACTCAAATGCGGAGGATTGAAAATGCTACAAGTAGACATGTGACCTTCTCCA	116	3	WT or Sub	N/A
338	TTTTATAACTTCTTTTTTGAATAGAGTGAAACCTTAAATTTTTTGGAAGATGGTGAGAGGGAAGACTCAAATGCGGAGGATTGAAAATGCTACAAGTAGACAAGTGACCTTCTCCA	TTTTATAACTTCTTTTTTGATTAGAGTGAAACCTTAAATTTTTTGGAAGATGGTGAGAGGGAAGACTCAAATGCGGAGGATTGAAAATGCTACAAGTAGACAAGTGACCTTCTCCA	116	3	WT or Sub	N/A
339	TTTTATAACTTCTTTTTTGAATAGAGTGAAACCTTAAATTTTTTGGAAGATGGTGAGAGGGAAGACTCAAATGCGGAGGATTGAAAATGCTACAAGTAGACAAGTGACCTTCTCCA	TTTTATAACTTCTTTTTTGAATAGAGTGAAACCTTAAATTTTTTGGAAGATGGTGAGAGGGAAGACTCAAATGCGGAGGATTGAAAATGCTACAAGTAG---AGTGACCTTCTCCA	113	3	WT or Sub	N/A
340	TTTTATAACTTCTTTTTTGAATAGAGTGAAACCTTAAATTTTTTGGAAGATGGTGAGAGGGAAGACTCAAATG-CGGAGGATTGAAAATGCTACAAGTAGACAAGTGACCTTCTCCA	TTCTATAACTTCTTTTTTGAATAGAGTGAAACCTTAAATTTTTTGGAAGATGGTGAGAGGGAAGACTCAAATGTCGGAGGATTGAAAATGCTACAAGTAGACAAGTGACCTTCTCCA	117	3	Ins	N/A
341	TTTTATAACTTCTTTTTTGAATAGAGTGAAACCTTAAATTTTTTGGAAGATGGTGAGAGGGAAGACTCAAATGCGGAGGATTGAAAATGCTACAAGTAGACAAGTGACCTTCTCCA	TTTTATAACTTCTTTTTTGAATAGAGTGAAACCTTAAATTTTTTGGAAGATGGTGAGAGGGAAGACTCAAATGCGGAGGAATGAAAATGCTACAAGTAGACAAGTGACCTTCTCCA	116	3	WT or Sub	N/A
342	TTTTATAACTTCTTTTTTGAATAGAGTGAAACCTTAAATTTTTTGGAAGATGGTGAGAGGGAAGACTCAAATG-CGGAGGATTGAAAATGCTACAAGTAGACAAGTGACCTTCTCCA	TTTTATAACTTCTTTTTTGAATAGAGTGAAACCTTAAATTTTTTGGAAGATGGTGAGAGGGAAGACTCAAATGTCGGAGGATTGAAAATGCTACAAGTAGACAAGTGACCTTCTACA	117	3	Ins	N/A
343	TTTTATAACTTCTTTTTTGAATAGAGTGAAACCTTAAATTTTTTGGAAGATGGTGAGAGGGAAGACTCAAATGCGGAGGATTGAAAATGCTACAAGTAGACAAGTGACCTTCTCCA	TTTTATAACTTCTTTTTTGAATAGAGTGAAACCTTAAATTTTTTGGAAGATGGTGAGAGGGAAGACTCAAATGCGGAGGATTGAAAATGCTACAAGTAGACAAGAGACCTTCTCCA	116	3	WT or Sub	N/A
344	TTTTATAACTTCTTTTTTGAATAGAGTGAAACCTTAAATTTTTTGGAAGATGGTGAGAGGGAAGACTCAAATGCGGAGGATTGAAAATGCTACAAGTAGACAAGTGACCTTCTCCA	TTTTATAACTTCTTTTTT-AATAGAGTGAAACCTTAAATTTTTTGGAAGATGGTGAGAGGGAAGACTCAAATGCGGAGGATTGAAAATGCTACAAGTAGACAAGTGACCTTCTCCA	115	3	WT or Sub	N/A
345	TTTTATAACTTCTTTTTTGAATAGAGTGAAACCTTAAATTTTTTGGAAGATGGTGAGAGGGAAGACTCAAATGCGGAGGATTGAAAATGCTACAAGTAGACAAGTGACCTTCTCCA	TTTTATAACTTCTTTTTTGAATAGAGTGAAACCTTAAATTTTTTGGAAGATGGTGAGAGGAAAGACTCAAATGCGGAGGATTGGAAATGCTACAAGTAGACAAGTGACCTTCTCCA	116	2	WT or Sub	N/A
346	TTTTATAACTTCTTTTTTGAATAGAGTGAAACCTTAAATTTTTTGGAAGATGGTGAGAGGGAAGACTCAAATGCGGAGGATTGAAAATGCTACAAGTAGACAAGTGACCTTCTCCA	TTTTATAACTTCTTTTTTGAATAGAGTGGAACCTTAAATTTTTTGGAAGATGGTGAGAGGGAAGACCCAAATGCGGAGGATTGAAAATGCTACAAGTAGACAAGTGACCTTCTCCA	116	2	WT or Sub	N/A
347	TTTTATAACTTCTTTTTTGAATAGAGTGAAACCTTAAATTTTTTGGAAGATGGTGAGAGGGAAGACTCAAATGCGGAGGATTGAAAATGCTACAAGTAGACAAGTGACCTTCTCCA	TTTTATAACTTCTTTTTTGAATAGAGTGAAACCTTAAA-TTTTTGGAAGATGGTGAGAGGGAAGACTCAAATGCGGAGGATTGAAAATGCTACAAGTAGACAAGTGACCTTCTCCG	115	2	WT or Sub	N/A
348	TTTTATAACTTCTTTTTTGAATAGAGTGAAACCTTAAATTTTTTGGAAGATGGTGAGAGGGAAGACTCAAATGCGGAGGATTGAAAATGCTACAAGTAGACAAGTGACCTTCTCCA	TTTTATAACTTCTTTTTTGAATAGAGTGAAGCCTTAAATTTTTTGGAAGATGGTGAGAGGGGAGACTCAAATGCGGAGGATTGAAAATGCTACAAGTAGACAAGTGACCTTCTCCA	116	2	WT or Sub	N/A
349	TTTTATAACTTCTTTTTTGAATAGAGTGAAACCTTAAATTTTTTGGAAGATGGTGAGAGGGAAGACTCAAATGCGGAGGATTGAAAATGCTACAAGTAGACAAGTGACCTTCTCCA	TTTTATAGCTTCTTTTTTGAATAGAGTGAAACCTTAAA-TTTTTGGAAGATGGTGAGAGGGAAGACTCAAATGCGGAGGATTGAAAATGCTACAAGTAGACAAGTGACCTTCTCCA	115	2	WT or Sub	N/A
350	TTTTATAACTTCTTTTTTGAATAGAGTGAAACCTTAAATTTTTTGGAAGATGGTGAGAGGGAAGACTCAAATG-CGGAGGATTGAAAATGCTACAAGTAGACAAGTGACCTTCTCCA	TTTTATAACTTCTTTTTTGAATAGAGTGAAACCTTAAATTTTTTGGAAGATGGTGAGAGGGAAGACTCAAATGTCGGAGGATTGAAAATGTTACAAGTAGACAAGTGACCTTCTCCA	117	2	Ins	N/A
351	TTTTATAACTTCTTTTTTGAATAGAGTGAAACCTTAAATTTTTTGGAAGATGGTGAGAGGGAAGACTCAAATGCGGAGGATTGAAAATGCTACAAGTAGACAAGTGACCTTCTCCA	TTTTATAACTTCTTTTTTGAATAGAGTGAAACCTTAAATTTTTTGGAAGATGGTGAGAGGGAAGACTCAAATGTGGAGGATTGAAAATGCTGCAAGTAGACAAGTGACCTTCTCCA	116	2	WT or Sub	N/A
352	TTTTATAACTTCTTTTTTGAATAGAGTGAAACCTTAAATTTTTTGGAAGATGGTGAGAGGGAAGACTCAAATGCGGAGGATTGAAAATGCTACAAGTAGACAAGTGACCTTCTCCA	TTTTATAACTTCTTTTTTGAATAGAGTGAAACCTTAAA-TTTTTGGAAGATGGTGAGAGGGAAGACTCAAATGCGGGGGATTGAAAATGCTACAAGTAGACAAGTGACCTTCTCCA	115	2	WT or Sub	N/A
353	TTTTATAACTTCTTTTTTGAATAGAGTGAAACCTTAAATTTTTTGGAAGATGGTGAGAGGGAAGACTCAAATGCGGAGGATTGAAAATGCTACAAGTAGACAAGTGACCTTCTCCA	TTTTATAACTTCTTTTTTGAATAGAGTGAAACCTTAAATTTTTTGGAAGATGGTGAGAGGAAGGACTCAAATGCGGAGGATTGAAAATGCTACAAGTAGACAAGTGACCTTCTCCA	116	2	WT or Sub	N/A
354	TTTTATAACTTCTTTTTTGAATAGAGTGAAACCTTAAATTTTTTGGAAGATGGTGAGAGGGAAGACTCAAATGCGGAGGATTGAAAATGCTACAAGTAGACAAGTGACCTTCTCCA	TTTTATAACTTC-TCTTTGAATAGAGTGAAACCTTAAATTTTTTGGAAGATGGTGAGAGGGAAGACTCAAATGCGGAGGATTGAAAATGCTACAAGTAGACAAGTGACCTTCTCCA	115	2	WT or Sub	N/A
355	TTTTATAACTTCTTTTTTGAATAGAGTGAAACCTTAAATTTTTTGGAAGATGGTGAGAGGGAAGACTCAAATGCGGAGGATTGAAAATGCTACAAGTAGACAAGTGACCTTCTCCA	TTTTATAACTTCTTTTTTGAATAGAGTGAAACCTTAAATTTTTTGGAAGATGGTGAGAGGGAAGACTCAAATGCGGAGGGTTGGAAATGCTACAAGTAGACAAGTGACCTTCTCCA	116	2	WT or Sub	N/A
356	TTTTATAACTTCTTTTTTGAATAGAGTGAAACCTTAAATTTTTTGGAAGATGGTGAGAGGGAAGACTCAAATGCGGAGGATTGAAAATGCTACAAGTAGACAAGTGACCTTCTCCA	TTTTATAACTTCTCTTTTGAATAGAGTGAAACCTTAAA-TTTTTGGAAGATGGTGAGAGGGAAGACTCAAATGCGGAGGATTGAAAATGCTACAAGTAGACAAGTGACCTTCTCCA	115	2	WT or Sub	N/A
357	TTTTATAACTTCTTTTTTGAATAGAGTGAAACCTTAAATTTTTTGGAAGATGGTGAGAGGGAAGACTCAAATGCGGAGGATTGAAAATGCTACAAGTAGACAAGTGACCTTCTCCA	TTTTATAACTTCTTTTTTGAATAGAGTGAAGCCTTAAATTTTTTGGAAGATGGTGAGAGGGAAGACTCAAATGCGGAGGATTGAAAATGTTACAAGTAGACAAGTGACCTTCTCCA	116	2	WT or Sub	N/A
358	TTTTATAACTTCTTTTTTGAATAGAGTGAAACCTTAAATTTTTTGGAAGATGGTGAGAGGGAAGACTCAAATGCGGAGGATTGAAAATGCTACAAGTAGACAAGTGACCTTCTCCA	TTTTATAACTTCTTTTTTGAATGGAGTGAAACCTTAAATTTTTTGGAAGATGGTGAGAGGGAGGACTCAAATGCGGAGGATTGAAAATGCTACAAGTAGACAAGTGACCTTCTCCA	116	2	WT or Sub	N/A
359	TTTTATAACTTCTTTTTTGAATAGAGTGAAACCTTAAATTTTTTGGAAGATGGTGAGAGGGAAGACTCAAATGCGGAGGATTGAAAATGCTACAAGTAGACAAGTGACCTTCTCCA	TTTTATAACTTCTTTTTTGAATAGAGTGAAACCTTAAATTTTTTGGAAGATGGTGAGAGGGAAGACCCAAGTGCGGAGGATTGAAAATGCTACAAGTAGACAAGTGACCTTCTCCA	116	2	WT or Sub	N/A
360	TTTTATAACTTCTTTTTTGAATAGAGTGAAACCTTAAATTTTTTGGAAGATGGTGAGAGGGAAGACTCAAATG-CGGAGGATTGAAAATGCTACAAGTAGACAAGTGACCTTCTCCA	TTTTATAACTTCTTTTTTGTATAGAGTGAAACCTTAAATTTTTTGGAAGATGGTGAGAGGGAAGACTCAAATGTCGGAGGATTGAAAATGCTACAAGTAGACAAGTGACCTTCTCCA	117	2	Ins	N/A
361	TTTTATAACTTCTTTTTTGAATAGAGTGAAACCTTAAATTTTTTGGAAGATGGTGAGAGGGAAGACTCAAATGCGGAGGATTGAAAATGCTACAAGTAGACAAGTGACCTTCTCCA	TTTTATAACTTCTTTTTTGAATAGAGTGAAACCTTAAATTTTTTGGAAGATGGTGAGAAGGAAGACTCAAATGCGGAGGATTGAAAATGCTACAAGTAGACAAGTGACCTTCTCCG	116	2	WT or Sub	N/A
362	TTTTATAACTTCTTTTTTGAATAGAGTGAAACCTTAAATTTTTTGGAAGATGGTGAGAGGGAAGACTCAAATG-CGGAGGATTGAAAATGCTACAAGTAGACAAGTGACCTTCTCCA	TTTTATAACTTCTTTTTTGAATAGAGTGAAACCTTAAATTTTTTGGAAGATGGTGAGAGGGAAGACTCAAATGTCAGAGGATTGAAAATGCTACAAGTAGACAAGTGACCTTCTCCA	117	2	Ins	N/A
363	TTTTATAACTTCTTTTTTGAATAGAGTGAAACCTTAAATTTTTTGGAAGATGGTGAGAGGGAAGACTCAAATGCGGAGGATTGAAAATGCTACAAGTAGACAAGTGACCTTCTCCA	TTTTATAACTTCTTTTTTGAATAGAGTGAAACCTTAAATTTTTTGGAAGATGGTGAGAGGGAAGACTCAAATGCGGAGGATTGAAAGTGCTACAAGTAGACCAGTGACCTTCTCCA	116	2	WT or Sub	N/A
364	TTTTATAACTTCTTTTTTGAATAGAGTGAAACCTTAAATTTTTTGGAAGATGGTGAGAGGGAAGACTCAAATGCGGAGGATTGAAAATGCTACAAGTAGACAAGTGACCTTCTCCA	TTTTATAACTTCTTTTTTGAATAGAGTGAAACCTTAAATTTTTTGGAAGATGGTGAGAGGGGAGACTCAAATGCGGAGGATTGAAAATGCTACAAGTAGACCAGTGACCTTCTCCA	116	2	WT or Sub	N/A
365	TTTTATAACTTCTTTTTTGAATAGAGTGAAACCTTAAATTTTTTGGAAGATGGTGAGAGGGAAGACTCAAATG-CGGAGGATTGAAAATGCTACAAGTAGACAAGTGACCTTCTCCA	TTTTATAACTTCTTTTTTGAATAGAGTGAAACCTTAAATTTTTTGGAAGATGATGAGAGGGAAGACTCAAATGTCGGAGGATTGAAAATGCTACAAGTAGACAAGTGACCTTCTCCA	117	2	Ins	N/A
366	TTTTATAACTTCTTTTTTGAATAGAGTGAAACCTTAAATTTTTTGGAAGATGGTGAGAGGGAAGACTCAAATGCGGAGGATTGAAAATGCTACAAGTAGACAAGTGACCTTCTCCA	TTTTATAACTTCTTTTTTGAATAGAGTGAAACCTTAAATTTTTTGGAAGATGGTGAGAGGGAAGGCTCAAATGCGGAGGATTGAAAATACTACAAGTAGACAAGTGACCTTCTCCA	116	2	WT or Sub	N/A
367	TTTTATAACTTCTTTTTTGAATAGAGTGAAACCTTAAATTTTTTGGAAGATGGTGAGAGGGAAGACTCAAATGCGGAGGATTGAAAATGCTACAAGTAGACAAGTGACCTTCTCCA	TTTTATAACTTCTGTTTTGAATAGAGTGAAACCTTAAATTTTTTGGAAGATGGTGAGAGGGAAGACTCAAATGCGGAGGATTGAAAATGCTACAAGTAGACAAGTGACCTTCTCCA	116	2	WT or Sub	N/A
368	TTTTATAACTTCTTTTTTGAATAGAGTGAAACCTTAAATTTTTTGGAAGATGGTGAGAGGGAAGACTCAAATG-CGGAGGATTGAAAATGCTACAAGTAGACAAGTGACCTTCTCCA	TTTTATAACTTCTTTTTTGAATAGAGTGAAACTTTAAATTTTTTGGAAGATGGTGAGAGGGAAGACTCAAATGTCGGAGGATTGAAAATGCTACAAGTAGACAAGTGACCTTCTCCA	117	2	Ins	N/A
369	TTTTATAACTTCTTTTTTGAATAGAGTGAAACCTTAAATTTTTTGGAAGATGGTGAGAGGGAAGACTCAAATGCGGAGGATTGAAAATGCTACAAGTAGACAAGTGACCTTCTCCA	TTTTATAGCTTCTTTTTTGAATAGAGTGAAACCTTAAATTTTTTGGAAGATAGTGAGAGGGAAGACTCAAATGCGGAGGATTGAAAATGCTACAAGTAGACAAGTGACCTTCTCCA	116	2	WT or Sub	N/A
370	TTTTATAACTTCTTTTTTGAATAGAGTGAAACCTTAAATTTTTTGGAAGATGGTGAGAGGGAAGACTCAAATGCGGAGGATTGAAAATGCTACAAGTAGACAAGTGACCTTCTCCA	TTTTATAACTTCATTTTTGAATAGAGTGAAACCTTAAATTTTTTGGAAGATGGTGAGAGGGAAGACTCAAATGCGGAGGATTGAAAATGCTACAAGTAGACAAGTGACCTTCTCCA	116	2	WT or Sub	N/A
371	TTTTATAACTTCTTTTTTGAATAGAGTGAAACCTTAAATTTTTTGGAAGATGGTGAGAGGGAAGACTCAAATGCGGAGGATTGAAAATGCTACAAGTAGACAAGTGACCTTCTCCA	TTTTATAACTTCTTTTTTGAATAGAGTGAAACCTTAAA-TTTTTGGAAGATGGTGAGAGGGAAGACTCAAATGTGGAGGATTGAAAATGCTACAAGTAGACAAGTGACCTTCTCCA	115	2	del	N/A
372	TTTTATAACTTCTTTTTTGAATAGAGTGAAACCTTAAATTTTTTGGAAGATGGTGAGAGGGAAGACTCAAATG-CGGAGGATTGAAAATGCTACAAGTAGACAAGTGACCTTCTCCA	TTTTATAACTTCTTTTTTGAATAGGGTGAAACCTTAAATTTTTTGGAAGATGGTGAGAGGGAAGACTCAAATGTCGGAGGATTGAAAATGCTACAAGTAGACAAGTGACCTTCTCCA	117	2	Ins	N/A
373	TTTTATAACTTCTTTTTTGAATAGAGTGAAACCTTAAATTTTTTGGAAGATGGTGAGAGGGAAGACTCAAATGCGGAGGATTGAAAATGCTACAAGTAGACAAGTGACCTTCTCCA	TTTTATAACTTCTTTTTTGAATAGAGTGAAACCTTAAATTTTTTGGAAGATGGTTAGAGGGAAGACTCAAATGCGGAGGATTGAAAATGCTACAAGTAGACAAGTGACCTTCTCCA	116	2	WT or Sub	N/A
374	TTTTATAACTTCTTTTTTGAATAGAGTGAAACCTTAAATTTTTTGGAAGATGGTGAGAGGGAAGACTCAAATGCGGAGGATTGAAAATGCTACAAGTAGACAAGTGACCTTCTCCA	TTTTATAACTTCTTTTTTGAATAGAGTGAAACCTTAAATTTTTTGGAAGATGCTGAGAGGGAAGACTCAAATGCGGAGGATTGAAAATGCTACAAGTAGACAAGTGACCTTCTCCA	116	2	WT or Sub	N/A
375	TTTTATAACTTCTTTTTTGAATAGAGTGAAACCTTAAATTTTTTGGAAGATGGTGAGAGGGAAGACTCAAATG-CGGAGGATTGAAAATGCTACAAGTAGACAAGTGACCTTCTCCA	TTTTATAACTTCTTTTTTGAATAGAGTGAAACCTTAAATTTTTTGGAAGGTGGTGAGAGGGAAGACTCAAATGTCGGAGGATTGAAAATGCTACAAGTAGACAAGTGACCTTCTCCA	117	2	Ins	N/A
376	TTTTATAACTTCTTTTTTGAATAGAGTGAAACCTTAAATTTTTTGGAAGATGGTGAGAGGGAAGACTCAAATGCGGAGGATTGAAAATGCTACAAGTAGACAAGTGACCTTCTCCA	TTTTATCACTTCTTTTTTGAATAGAGTGAAACCTTAAATTTTTTGGAAGATGGTGAGAGGGAAGACTCAAATGCGGAGGATTGAAAATGCTACAAGTAGACAAGTGACCTTCTCCA	116	2	WT or Sub	N/A
377	TTTTATAACTTCTTTTTTGAATAGAGTGAAACCTTAAATTTTTTGGAAGATGGTGAGAGGGAAGACTCAAATGCGGAGGATTGAAAATGCTACAAGTAGACAAGTGACCTTCTCCA	TTTTATAACTTCTTTTTTGAATAGAGTGAAACCTTAAA-TTTTTGGAAGATGGTGAGAGGGAAGACTCAAATGCGGAGGATTGAAAATGCTACAAGTAGACAAGTAACCTTCTCCA	115	2	WT or Sub	N/A
378	TTTTATAACTTCTTTTTTGAATAGAGTGAAACCTTAAATTTTTTGGAAGATGGTGAGAGGGAAGACTCAAATGCGGAGGATTGAAAATGCTACAAGTAGACAAGTGACCTTCTCCA	TTTTATAACTTCTTTTTTGAATAGAGTGAAACCTTAAATTTTTTGGAAGATAGTGAGAGGGAAGGCTCAAATGCGGAGGATTGAAAATGCTACAAGTAGACAAGTGACCTTCTCCA	116	2	WT or Sub	N/A
379	TTTTATAACTTCTTTTTTGAATAGAGTGAAACCTTAAATTTTTTGGAAGATGGTGAGAGGGAAGACTCAAATGCGGAGGATTGAAAATGCTACAAGTAGACAAGTGACCTTCTCCA	TTTTATAACTTCTTTTTTGAATAGAGTGAAACCTTAAATTTTTTGGAAGGTGGTGAGGGGGAAGACTCAAATGCGGAGGATTGAAAATGCTACAAGTAGACAAGTGACCTTCTCCA	116	2	WT or Sub	N/A
380	TTTTATAACTTCTTTTTTGAATAGAGTGAAACCTTAAATTTTTTGGAAGATGGTGAGAGGGAAGACTCAAATGCGGAGGATTGAAAATGCTACAAGTAGACAAGTGACCTTCTCCA	TTTTATAACTTCTTTTTTGAATAGAGTGAAACGTTAAATTTTTTGGAAGATGGTGAGAGGGAAGACTCAAATGCGGAGGATTGAAAATGCTACAAGTAGACAAGTGACCTTCTCCA	116	2	WT or Sub	N/A
381	TTTTATAACTTCTTTTTTGAATAGAGTGAAACCTTAAATTTTTTGGAAGATGGTGAGAGGGAAGACTCAAATGCGGAGGATTGAAAATGCTACAAGTAGACAAGTGACCTTCTCCA	TTTTATAACTTC-TTTTTGAATAGAGTGAAACCCTAAATTTTTTGGAAGATGGTGAGAGGGAAGACTCAAATGCGGAGGATTGAAAATGCTACAAGTAGACAAGTGACCTTCTCCA	115	2	WT or Sub	N/A
382	TTTTATAACTTCTTTTTTGAATAGAGTGAAACCTTAAATTTTTTGGAAGATGGTGAGAGGGAAGACTCAAATG-CGGAGGATTGAAAATGCTACAAGTAGACAAGTGACCTTCTCCA	TTTTATAACTTC-TTTTTGAATAGAGTGAAACCTTAAATTTTTTGGAAGATGGTGAGAGGGAAGACTCAAATGTCGGAGGATTGAAAATGCTACAAGTAGACAAGTGACCTTCTCCA	116	2	WT or Sub	N/A
383	TTTTATAACTTCTTTTTTGAATAGAGTGAAACCTTAAATTTTTTGGAAGATGGTGAGAGGGAAGACTCAAATGCGGAGGATTGAAAATGCTACAAGTAGACAAGTGACCTTCTCCA	TTTTATAGCTTCTTTTTTGAATAGAGTGAAACCTTAAATTTTTTGGAAGATGGTGAGAGGGAAGACTCAAATGCGGAGGATTGAAAATGCTACAAGTAGACAAGTGGCCTTCTCCA	116	2	WT or Sub	N/A
384	TTTTATAACTTCTTTTTTGAATAGAGTGAAACCTTAAATTTTTTGGAAGATGGTGAGAGGGAAGACTCAAATGCGGAGGATTGAAAATGCTACAAGTAGACAAGTGACCTTCTCCA	TTTTATAACTTCTTTTTTGAATAGAGTGAAACCTTAAATTTTTTGGAAGAT-GTGAGAGGGAAGACTCAAATGCGGAGGATTGAAAATGCTACAAGTAGACAAGTGACCTTCTCCA	115	2	WT or Sub	N/A
385	TTTTATAACTTCTTTTTTGAATAGAGTGAAACCTTAAATTTTTTGGAAGATGGTGAGAGGGAAGACTCAAATGCGGAGGATTGAAAATGCTACAAGTAGACAAGTGACCTTCTCCA	TTTTATAACTTCTTTTTTGAATAGAGTGAAACCTTAAATTTTTTGGAAGATGGTGATAGGGAAGACTCAAATGCGGAGGATTGAAAATGCTGCAAGTAGACAAGTGACCTTCTCCA	116	2	WT or Sub	N/A
386	TTTTATAACTTCTTTTTTGAATAGAGTGAAACCTTAAATTTTTTGGAAGATGGTGAGAGGGAAGACTCAAATGCGGAGGATTGAAAATGCTACAAGTAGACAAGTGACCTTCTCCA	TTTTATAACTTCTTTTTTGAATAGAGTGAAACCTTAAATTTTTTGGAAGATGGTGGGAGGGAAGACTCAAATGCGGAGGGTTGAAAATGCTACAAGTAGACAAGTGACCTTCTCCA	116	2	WT or Sub	N/A
387	TTTTATAACTTCTTTTTTGAATAGAGTGAAACCTTAAATTTTTTGGAAGATGGTGAGAGGGAAGACTCAAAT-GCGGAGGATTGAAAATGCTACAAGTAGACAAGTGACCTTCTCCA	TTTTATAACTTCTTTTTTGAATAGAGTGAAACCTTAAATTTTTTGGAAGATGGTGAGAGGGAAGACTCAAATGGTGGAGGATTGAAAATGCTACAAGTAGACAAGTGACCTTCTCCA	117	2	Ins	N/A
388	TTTTATAACTTCTTTTTTGAATAGAGTGAAACCTTAAATTTTTTGGAAGATGGTGAGAGGGAAGACTCAAATGCGGAGGATTGAAAATGCTACAAGTAGACAAGTGACCTTCTCCA	TTTTATAACTTCTTTTTTGAATAGAGTGAAACCTTAAATTTTTTGGAAGATGGTGACAGGGAAGACTCAAATGCGGAGGATTGAAAATGCTACAAGTAGACAAGTGACCTTCTCCA	116	2	WT or Sub	N/A
389	TTTTATAACTTCTTTTTTGAATAGAGTGAAACCTTAAATTTTTTGGAAGATGGTGAGAGGGAAGACTCAAATGCGGAGGATTGAAAATGCTACAAGTAGACAAGTGACCTTCTCCA	TTTTATAACTTCTTTTTTGAATAGAGTGAAACCTTAAATTTTTTGGAAGATGGTGAGAGGGAAGACTCAAATGCGGGGGATTGAAAATGCTGCAAGTAGACAAGTGACCTTCTCCA	116	2	WT or Sub	N/A
390	TTTTATAACTTCTTTTTTGAATAGAGTGAAACCTTAAATTTTTTGGAAGATGGTGAGAGGGAAGACTCAAATG-CGGAGGATTGAAAATGCTACAAGTAGACAAGTGACCTTCTCCA	TTTTATAACTTCTTTTTCGAATAGAGTGAAACCTTAAATTTTTTGGAAGATGGTGAGAGGGAAGACTCAAATGTCGGAGGATTGAAAATGCTACAAGTAGACAAGTGACCTTCTCCA	117	2	Ins	N/A
391	TTTTATAACTTCTTTTTTGAATAGAGTGAAACCTTAAATTTTTTGGAAGATGGTGAGAGGGAAGACTCAAATGCGGAGGATTGAAAATGCTACAAGTAGACAAGTGACCTTCTCCA	TTTTATAACTTCTTTTTTGAATAGAGTGAAACCTTAAATTTTTTGGAAGATGG-GAGAGGGAAGACTCAAATGCGGAGGATTGAAAATGCTACAAGTAGACAAGTGACCTTCTCCA	115	2	WT or Sub	N/A
392	TTTTATAACTTCTTTTTTGAATAGAGTGAAACCTTAAATTTTTTGGAAGATGGTGAGAGGGAAGACTCAAATG-CGGAGGATTGAAAATGCTACAAGTAGACAAGTGACCTTCTCCA	TTTTATAACTTCTTTTTTGAATAGAGTGAAACCTTAAATTTTTTGGAAGATGGTGAGAGGGAAGACTCAAACGACGGAGGATTGAAAATGCTACAAGTAGACAAGTGACCTTCTCCA	117	2	Ins	N/A
393	TTTTATAACTTCTTTTTTGAATAGAGTGAAACCTTAAATTTTTTGGAAGATGGTGAGAGGGAAGACTCAAATGCGGAGGATTGAAAATGCTACAAGTAGACAAGTGACCTTCTCCA	TTTTATAACTTCTTTTTTGAATAGAGTGAAACCCTAAATTTTTTGGAAGATGGTGGGAGGGAAGACTCAAATGCGGAGGATTGAAAATGCTACAAGTAGACAAGTGACCTTCTCCA	116	2	WT or Sub	N/A
394	TTTTATAACTTCTTTTTTGAATAGAGTGAAACCTTAAATTTTTTGGAAGATGGTGAGAGGGAAGACTCAAAT-GCGGAGGATTGAAAATGCTACAAGTAGACAAGTGACCTTCTCCA	TTTTATAACTTCTTTTTTGAATAGAGTGAAACCTTAAATTTTTCGGAAGATGGTGAGAGGGAAGACTCAAATGGCGGAGGATTGAAAATGCTACAAGTAGACAAGTGACCTTCTCCA	117	2	Ins	N/A
395	TTTTATAACTTCTTTTTTGAATAGAGTGAAACCTTAAATTTTTTGGAAGATGGTGAGAGGGAAGACTCAAATGCGGAGGATTGAAAATGCTACAAGTAGACAAGTGACCTTCTCCA	TTTTATAACTTCTTTTTTGAATAGAGTGAAACCTTAAATTTTTTGCAAGATGGTGAGAGGGAAGACTCAAATGCGGAGGATTGAAAATGCTACAAGTAGACAAGTGACCTTCTCCA	116	2	WT or Sub	N/A
396	TTTTATAACTTCTTTTTTGAATAGAGTGAAACCTTAAATTTTTTGGAAGATGGTGAGAGGGAAGACTCAAATGCGGAGGATTGAAAATGCTACAAGTAGACAAGTGACCTTCTCCA	TTTTATAACTTCTTTTTTGAATAGAGTGAAACCTTAAATTTTTTGGAAGATGGTGAGAGGGAAGACTCAAATGTGGAGGATTGAAAATACTACAAGTAGACAAGTGACCTTCTCCA	116	2	WT or Sub	N/A
397	TTTTATAACTTCTTTTTTGAATAGAGTGAAACCTTAAATTTTTTGGAAGATGGTGAGAGGGAAGACTCAAATGCGGAGGATTGAAAATGCTACAAGTAGACAAGTGACCTTCTCCA	TTTTATAGCTTCTTTTTTGAATAGAGTGAAACCTTAAATTTTTTGGAAGATGGTGAGAGGGAAGACTCAAATGTGGAGGATTGAAAATGCTACAAGTAGACAAGTGACCTTCTCCA	116	2	WT or Sub	N/A
398	TTTTATAACTTCTTTTTTGAATAGAGTGAAACCTTAAATTTTTTGGAAGATGGTGAGAGGGAAGACTCAAATGCGGAGGATTGAAAATGCTACAAGTAGACAAGTGACCTTCTCCA	TTTTATAACTTCTTTTTTGAATAGAGTGAAACCTTAAATTTTTTGGAAGATGGTGAGAGGGAAGACTCAA--GTGGAGGATTGAAAATGCTACAAGTAGACAAGTGACCTTCTCCG	114	2	del	N/A
399	TTTTATAACTTCTTTTTTGAATAGAGTGAAACCTTAAATTTTTTGGAAGATGGTGAGAGGGAAGACTCAAATGCGGAGGATTGAAAATGCTACAAGTAGACAAGTGACCTTCTCCA	TTTTATAACTTCTTTTTTGAATAGAGTGAAACCTTAAA-TTTTTGGAAGATGGTGAGAGGGAAGACTCAAATGCGGAGGATTGAAAATGCTACAAGTAGACAAGTGATCTTCTCCA	115	2	WT or Sub	N/A
400	TTTTATAACTTCTTTTTTGAATAGAGTGAAACCTTAAATTTTTTGGAAGATGGTGAGAGGGAAGACTCAAATGCGGAGGATTGAAAATGCTACAAGTAGACAAGTGACCTTCTCCA	TTTTATAACTTCTTTTTTGAATAGAGTGAAGCCTTAAATTTTTTGGAAGATGGTGAGAGGGAAGACTCAAATGCGGAGGATTGGAAATGCTACAAGTAGACAAGTGACCTTCTCCA	116	2	WT or Sub	N/A
401	TTTTATAACTTCTTTTTTGAATAGAGTGAAACCTTAAATTTTTTGGAAGATGGTGAGAGGGAAGACTCAAATGCGGAGGATTGAAAATGCTACAAGTAGACAAGTGACCTTCTCCA	TTTTATAACTTCTTTTTTGAATAGAGTGAAACCTTAAATTTTTTGGAAGATGGTGAGAGGGAAGACTCATATGCGGAGGATTGAAAATGCTACAAGTAGACAAGTGACCTTCTCCA	116	2	WT or Sub	N/A
402	TTTTATAACTTCTTTTTTGAATAGAGTGAAACCTTAAATTTTTTGGAAGATGGTGAGAGGGAAGACTCAAATGCGGAGGATTGAAAATGCTACAAGTAGACAAGTGACCTTCTCCA	TTTTATAACTTCTTTTTTGAATAGAGTGAAACCTTAAATTTTTTGGAAGATGGTGAGAGGGAAGACTCAAATGCGGAGGATTGAAAATGTTACAAGTAGACCAGTGACCTTCTCCA	116	2	WT or Sub	N/A
403	TTTTATAACTTCTTTTTTGAATAGAGTGAAACCTTAAATTTTTTGGAAGATGGTGAGAGGGAAGACTCAAATG-CGGAGGATTGAAAATGCTACAAGTAGACAAGTGACCTTCTCCA	TTTTATAGCTTCTTTTTTGAATAGAGTGAAACCTTAAATTTTTTGGAAGATGGTGAGAGGGAAGACTCAAATGTCGGAGGATTGAAAATGCTACAAGTAGACAAGTGACCTTCTCCA	117	2	Ins	N/A
404	TTTTATAACTTCTTTTTTGAATAGAGTGAAACCTTAAATTTTTTGGAAGATGGTGAGAGGGAAGACTCAAATGCGGAGGATTGAAAATGCTACAAGTAGACAAGTGACCTTCTCCA	TTTTATAACTTCTTTTTTGAATAGAGTGAAACCTTAA--TTTTTGGAAGATGGTGAGAGGGAAGACTCAAATGCGGAGGATTGAAAATGCTACAAGTAGACAAGTGACCTTCTCCA	114	2	WT or Sub	N/A
405	TTTTATAACTTCTTTTTTGAATAGAGTGAAACCTTAAATTTTTTGGAAGATGGTGAGAGGGAAGACTCAAATGCGGAGGATTGAAAATGCTACAAGTAGACAAGTGACCTTCTCCA	TTTTATAACTTC-TTTTTGAATAGAGTGAAACCTTAAATTTTTTGGAAGATGGTGAGAGGGAAGACTCAAATGCGGAGGATTGGAAATGCTACAAGTAGACAAGTGACCTTCTCCA	115	2	WT or Sub	N/A
406	TTTTATAACTTCTTTTTTGAATAGAGTGAAACCTTAAATTTTTTGGAAGATGGTGAGAGGGAAGACTCAAATG-CGGAGGATTGAAAATGCTACAAGTAGACAAGTGACCTTCTCCA	TTTTATAACTTCTTTTTTGAATAGAGTGAAACCTTAAATTTTTTGGAAGATGGTGAGAGGGAAGACTCAAACGTCGGAGGATTGAAAATGCTACAAGTAGACAAGTGACCTTCTCCA	117	2	Ins	N/A
407	TTTTATAACTTCTTTTTTGAATAGAGTGAAACCTTAAATTTTTTGGAAGATGGTGAGAGGGAAGACTCAAATGCGGAGGATTGAAAATGCTACAAGTAGACAAGTGACCTTCTCCA	TTTTATAGCTTCTTTTTTGAATAGAGTGAAACCTTAAATTTTTTGGAAGATGGTGAGAGGGAAGACTCAAATGCAGAGGATTGAAAATGCTACAAGTAGACAAGTGACCTTCTCCA	116	2	WT or Sub	N/A
408	TTTTATAACTTCTTTTTTGAATAGAGTGAAACCTTAAATTTTTTGGAAGATGGTGAGAGGGAAGACTCAAATGCGGAGGATTGAAAATGCTACAAGTAGACAAGTGACCTTCTCCA	TTTTATAACTTCGTTTTTGAATAGAGTGAAGCCTTAAATTTTTTGGAAGATGGTGAGAGGGAAGACTCAAATGCGGAGGATTGAAAATGCTACAAGTAGACAAGTGACCTTCTCCA	116	2	WT or Sub	N/A
409	TTTTATAACTTCTTTTTTGAATAGAGTGAAACCTTAAATTTTTTGGAAGATGGTGAGAGGGAAGACTCAAATG-CGGAGGATTGAAAATGCTACAAGTAGACAAGTGACCTTCTCCA	TTTTATAACTTCTTTTTTGAATAGAGTGAAACCTTAAATTTTTTGGAAGATGGTGAGAGGGAAGACTCAAATGTCGGAGGATTGAAAATGCTACAAGTAGACAAGTGACCTTCTCAA	117	2	Ins	N/A
410	TTTTATAACTTCTTTTTTGAATAGAGTGAAACCTTAAATTTTTTGGAAGATGGTGAGAGGGAAGACTCAAATGCGGAGGATTGAAAATGCTACAAGTAGACAAGTGACCTTCTCCA	TTTTATAACTTCTTTTTTGAATAGACTGAAACCTTAAATTTTTTGGAAGATGGTGAGAGGGAAGACTCAAATGCGGAGGATTGAAAATGCTACAAGTAGACAAGTGACCTTCTCCA	116	2	WT or Sub	N/A
411	TTTTATAACTTCTTTTTTGAATAGAGTGAAACCTTAAATTTTTTGGAAGATGGTGAGAGGGAAGACTCAAATG-CGGAGGATTGAAAATGCTACAAGTAGACAAGTGACCTTCTCCA	TTTTATAACTTCTTTTTTGAATAGAGTGAAACCTTAAATTTTTTGGAAGATGGTGAGAGGGAAGACTCAAATGTTGGAGGATTGAAAATGCTACAAGTAGACAAGTGACCTTCTCCA	117	2	Ins	N/A
412	TTTTATAACTTCTTTTTTGAATAGAGTGAAACCTTAAATTTTTTGGAAGATGGTGAGAGGGAAGACTCAAATGCGGAGGATTGAAAATGCTACAAGTAGACAAGTGACCTTCTCCA	TTTTATAACTTCTTTTTTGAATAGAGTGAAACCTTAAATTTTTTGGAAGATGGTGAGAGGGAAGACTCGAATGCGGAGGATTGAAAATACTACAAGTAGACAAGTGACCTTCTCCA	116	2	WT or Sub	N/A
413	TTTTATAACTTCTTTTTTGAATAGAGTGAAACCTTAAATTTTTTGGAAGATGGTGAGAGGGAAGACTCAAATGCGGAGGATTGAAAATGCTACAAGTAGACAAGTGACCTTCTCCA	TTTTATAACTTCTTTTTTGGATAGAGTGAAACCTTAAATTTTTTGGAAGATGGTGAGAGGGAAGACTCAAATGCGGAGGATTGAAGATGCTACAAGTAGACAAGTGACCTTCTCCA	116	2	WT or Sub	N/A
414	TTTTATAACTTCTTTTTTGAATAGAGTGAAACCTTAAATTTTTTGGAAGATGGTGAGAGGGAAGACTCAAATG-CGGAGGATTGAAAATGCTACAAGTAGACAAGTGACCTTCTCCA	TTTTATAACTTCTTTTTTGAATAGAGTGAAACCTTAAATTTTTTGGAAGACGGTGAGAGGGAAGACTCAAATGTCGGAGGATTGAAAATGCTACAAGTAGACAAGTGACCTTCTCCA	117	2	Ins	N/A
415	TTTTATAACTTCTTTTTTGAATAGAGTGAAACCTTAAATTTTTTGGAAGATGGTGAGAGGGAAGACTCAAAT-GCGGAGGATTGAAAATGCTACAAGTAGACAAGTGACCTTCTCCA	TTTTATAACTTCTTTTTTGAATAGAGTGAAACCTTAAATTTTTTGGAAGATGGTGAGAGGGAAGACTCAAATGGCGGAGGATTGAAAATGCTACAAGTAGACCAGTGACCTTCTCCA	117	2	Ins	N/A
416	TTTTATAACTTCTTTTTTGAATAGAGTGAAACCTTAAATTTTTTGGAAGATGGTGAGAGGGAAGACTCAAATGCGGAGGATTGAAAATGCTACAAGTAGACAAGTGACCTTCTCCA	TTTTATAACTTCTTTTTTGAATAGAGTGAAACCTTAAATTTTTTGGAAGATGGTGAGAGGGAAGACTCA----CGGAGGATTGAAAATGCTGCAAGTAGACAAGTGACCTTCTCCA	112	2	del	N/A
417	TTTTATAACTTCTTTTTTGAATAGAGTGAAACCTTAAATTTTTTGGAAGATGGTGAGAGGGAAGACTCAAATG-CGGAGGATTGAAAATGCTACAAGTAGACAAGTGACCTTCTCCA	TTTTATAACTTCTTTTTTGAATAGAGTGAAACCTTAAATTTTTTGGAAGATGGTGAGAGGGAGGACTCAAATGACGGAGGATTGAAAATGCTACAAGTAGACAAGTGACCTTCTCCA	117	2	Ins	N/A
418	TTTTATAACTTCTTTTTTGAATAGAGTGAAACCTTAAATTTTTTGGAAGATGGTGAGAGGGAAGACTCAAATG-CGGAGGATTGAAAATGCTACAAGTAGACAAGTGACCTTCTCCA	TTTTATAACTTCTTTTTTGAATAGAGTGAAACCTTAAATTTTTTGGAAGATGGTGAGAGGGAAGACTCAAATGTCGGAGGATTGAAAATGCTACAAGTAGAC-AGTGACCTTCTCCA	116	2	WT or Sub	N/A
419	TTTTATAACTTCTTTTTTGAATAGAGTGAAACCTTAAATTTTTTGGAAGATGGTGAGAGGGAAGACTCAAATGCGGAGGATTGAAAATGCTACAAGTAGACAAGTGACCTTCTCCA	TTATATAACTTCTTTTTTGAATAGAGTGAAACCTTAAATTTTTTGGAAGATGGTGAGAGGGAAGACTCAAATGCGGAGGATTGAAAATGCTACAAGTAGACAAGTGACCTTCTCCA	116	2	WT or Sub	N/A
420	TTTTATAACTTCTTTTTTGAATAGAGTGAAACCTTAAATTTTTTGGAAGATGGTGAGAGGGAAGACTCAAATG-CGGAGGATTGAAAATGCTACAAGTAGACAAGTGACCTTCTCCA	TTTTATAACTTCTTTTTTGAATAGAGTGAAACCTTAAATTTTTTGGAAGATGGTGAGAGGGAAGACTCAAATGACGGAGGATTGAAAATGCCACAAGTAGACAAGTGACCTTCTCCA	117	2	Ins	N/A
421	TTTTATAACTTCTTTTTTGAATAGAGTGAAACCTTAAATTTTTTGGAAGATGGTGAGAGGGAAGACTCAAATGCGGAGGATTGAAAATGCTACAAGTAGACAAGTGACCTTCTCCA	TTTTATGACTTCTTTTTTGAATAGAGTGAAACCTTAAATTTTTTGGAAGATGGTGGGAGGGAAGACTCAAATGCGGAGGATTGAAAATGCTACAAGTAGACAAGTGACCTTCTCCA	116	2	WT or Sub	N/A
422	TTTTATAACTTCTTTTTTGAATAGAGTGAAACCTTAAATTTTTTGGAAGATGGTGAGAGGGAAGACTCAAATGCGGAGGATTGAAAATGCTACAAGTAGACAAGTGACCTTCTCCA	TTTTATAACTTCTTTTTTGAATAGAGTGAAACCTTAAA-TTTTTGGAAGATGGTGAGAGGGAAGACTCAAATGCGGAGGATTGAAAATGCCACAAGTAGACAAGTGACCTTCTCCA	115	2	WT or Sub	N/A
423	TTTTATAACTTCTTTTTTGAATAGAGTGAAACCTTAAATTTTTTGGAAGATGGTGAGAGGGAAGACTCAAATGCGGAGGATTGAAAATGCTACAAGTAGACAAGTGACCTTCTCCA	TTTTATAACTCCTTTTTTGAATAGAGTGAAACCTTAAATTTTTTGGAAGATGGTGAGAGGGAAGACTCA----CGGAGGATTGAAAATGCTACAAGTAGACAAGTGACCTTCTCCA	112	2	del	N/A
424	TTTTATAACTTCTTTTTTGAATAGAGTGAAACCTTAAATTTTTTGGAAGATGGTGAGAGGGAAGACTCAAATGCGGAGGATTGAAAATGCTACAAGTAGACAAGTGACCTTCTCCA	TTTTATTACTTCTTTTTTGAATAGAGTGAAACCTTAAATTTTTTGGAAGATGGTGAGAGGGAAGACTCAAATGCGGAGGATTGAAAATGCTACAAGTAGACAAGTGACCTTCTCCA	116	2	WT or Sub	N/A
425	TTTTATAACTTCTTTTTTGAATAGAGTGAAACCTTAAATTTTTTGGAAGATGGTGAGAGGGAAGACTCAAATGCGGAGGATTGAAAATGCTACAAGTAGACAAGTGACCTTCTCCA	TTTTATAACTTCTTTTTTGAATAGAGTGAAACCTTAAATTTTTTGGAAGATGGTGAGAGGGAAGACTCAAGTGTGGAGGATTGAAAATGCTACAAGTAGACAAGTGACCTTCTCCA	116	2	WT or Sub	N/A
426	TTTTATAACTTCTTTTTTGAATAGAGTGAAACCTTAAATTTTTTGGAAGATGGTGAGAGGGAAGACTCAAATGCGGAGGATTGAAAATGCTACAAGTAGACAAGTGACCTTCTCCA	TTTTATAACTTCTTTTTTGAATAGAGTGAAACCTTAAATTTTTTGGAAGATGGTGAGAGGGAAGACCCAAATGCGGAGGATTGAAAATGCTGCAAGTAGACAAGTGACCTTCTCCA	116	2	WT or Sub	N/A
427	TTTTATAACTTCTTTTTTGAATAGAGTGAAACCTTAAATTTTTTGGAAGATGGTGAGAGGGAAGACTCAAATGCGGAGGATTGAAAATGCTACAAGTAGACAAGTGACCTTCTCCA	TTTTATAACTTCTTTTTTGAATAGAGTGAAACCTTAAA-TTTTTGGAAGATGGTGAGAGGGAAGACTCAAATGCGGAGGATTGAAAATGCTACAAGTAGACCAGTGACCTTCTCCA	115	2	WT or Sub	N/A
428	TTTTATAACTTCTTTTTTGAATAGAGTGAAACCTTAAATTTTTTGGAAGATGGTGAGAGGGAAGACTCAAATGCGGAGGATTGAAAATGCTACAAGTAGACAAGTGACCTTCTCCA	TTTTATAACTTCTTTTTTGAATAGAGTGAAACCTTAAATTTTTTGGAAGATGGTGAGAGGGAAGACTCAAATGCGGAGGATTGAAAATGCTACAAGTAGTCAAGTGACCTTCTCCA	116	2	WT or Sub	N/A
429	TTTTATAACTTCTTTTTTGAATAGAGTGAAACCTTAAATTTTTTGGAAGATGGTGAGAGGGAAGACTCAAATGCGGAGGATTGAAAATGCTACAAGTAGACAAGTGACCTTCTCCA	TTTTATAACTTCTTTGTTGAATAGAGTGAAACCTTAAATTTTTTGGAAGATGGTGAGAGGGAAGACTCAAATGCGGAGGATTGAAAATGCTACAAGTAGACAAGTGACCTTCTCCA	116	2	WT or Sub	N/A
430	TTTTATAACTTCTTTTTTGAATAGAGTGAAACCTTAAATTTTTTGGAAGATGGTGAGAGGGAAGACTCAAATGCGGAGGATTGAAAATGCTACAAGTAGACAAGTGACCTTCTCCA	TTTTATAACTTCTTTTTTGAATAGAGTGAAACCTTAAATTTTTTGGAAGATGGTGAGAGGGAAGACTCAAATGCGGAAGATTGAAAATGCTACAAGTAGACCAGTGACCTTCTCCA	116	2	WT or Sub	N/A
431	TTTTATAACTTCTTTTTTGAATAGAGTGAAACCTTAAATTTTTTGGAAGATGGTGAGAGGGAAGACTCAAATG-CGGAGGATTGAAAATGCTACAAGTAGACAAGTGACCTTCTCCA	TTTTATAACTTCTTTTTTGAATAGAGTGAAACCTTAAATTTTTTGGAAGATGGTGAGAGGGAAGCCTCAAATGTCGGAGGATTGAAAATGCTACAAGTAGACAAGTGACCTTCTCCA	117	2	Ins	N/A
432	TTTTATAACTTCTTTTTTGAATAGAGTGAAACCTTAAATTTTTTGGAAGATGGTGAGAGGGAAGACTCAAATG-CGGAGGATTGAAAATGCTACAAGTAGACAAGTGACCTTCTCCA	TTTTATAACTTCTTTTTTGAATAGAGTGAAACCTTAAATTTTTTGGAAGATGGTGAGAGGGAAAACTCAAATGTCGGAGGATTGAAAATGCTACAAGTAGACAAGTGACCTTCTCCA	117	2	Ins	N/A
433	TTTTATAACTTCTTTTTTGAATAGAGTGAAACCTTAAATTTTTTGGAAGATGGTGAGAGGGAAGACTCAAATGCGGAGGATTGAAAATGCTACAAGTAGACAAGTGACCTTCTCCA	TTTTATAACTTCTTTTTTGAATAGAGTGAAACCTTAAATTTTTTGGAAGATGGTGAGAGGGAAGACTCAAATGCGGAGGATTGGAAATGCCACAAGTAGACAAGTGACCTTCTCCA	116	2	WT or Sub	N/A
434	TTTTATAACTTCTTTTTTGAATAGAGTGAAACCTTAAATTTTTTGGAAGATGGTGAGAGGGAAGACTCAAATGCGGAGGATTGAAAATGCTACAAGTAGACAAGTGACCTTCTCCA	TTTTATAACTTCTTTTTTGAATAGAGTGAAACCTTAAATTTTATGGAAGATGGTGAGAGGGAAGACTCAAATGCGGAGGATTGAAAATGCTACAAGTAGACAAGTGACCTTCTCCA	116	2	WT or Sub	N/A
435	TTTTATAACTTCTTTTTTGAATAGAGTGAAACCTTAAATTTTTTGGAAGATGGTGAGAGGGAAGACTCAAATG-CGGAGGATTGAAAATGCTACAAGTAGACAAGTGACCTTCTCCA	TTTTATAACTTCTTTTTTGAATAGAGTGAAACCTTAAATTTTTTGGAAGATGGTGAGAGGGAAGACTCAAATGTCGGAGGATTGAAAATGCTACAAGTAGACAAGTGACCTACTCCA	117	2	Ins	N/A
436	TTTTATAACTTCTTTTTTGAATAGAGTGAAACCTTAAATTTTTTGGAAGATGGTGAGAGGGAAGACTCAAATGCGGAGGATTGAAAATGCTACAAGTAGACAAGTGACCTTCTCCA	TTTTATAACTTCTTTTTTGAACAGAGTGAAACCTTAAA-TTTTTGGAAGATGGTGAGAGGGAAGACTCAAATGCGGAGGATTGAAAATGCTACAAGTAGACAAGTGACCTTCTCCA	115	2	WT or Sub	N/A
437	TTTTATAACTTCTTTTTTGAATAGAGTGAAACCTTAAATTTTTTGGAAGATGGTGAGAGGGAAGACTCAAAT-GCGGAGGATTGAAAATGCTACAAGTAGACAAGTGACCTTCTCCA	TTTTATAACTTCTTTTTTGAATAGAGTGAAACCTTAAATTTTTTGGAAGATGGTGAGAGGGAAGACTTAAATGGCGGAGGATTGAAAATGCTACAAGTAGACAAGTGACCTTCTCCA	117	2	Ins	N/A
438	TTTTATAACTTCTTTTTTGAATAGAGTGAAACCTTAAATTTTTTGGAAGATGGTGAGAGGGAAGACTCAAATGCGGAGGATTGAAAATGCTACAAGTAGACAAGTGACCTTCTCCA	TTTTATAACTTCTTTTTTGAATAGAGTGAAACCTTAAACTTTTTGGAAGATGGCGAGAGGGAAGACTCAAATGCGGAGGATTGAAAATGCTACAAGTAGACAAGTGACCTTCTCCA	116	2	WT or Sub	N/A
439	TTTTATAACTTCTTTTTTGAATAGAGTGAAACCTTAAATTTTTTGGAAGATGGTGAGAGGGAAGACTCAAATGCGGAGGATTGAAAATGCTACAAGTAGACAAGTGACCTTCTCCA	TTTTATAACTTCTTTTTTGAATAGAGCGAAACCTTAAATTTTTTGGAAGATGGTGAGAGGGAAGACTCAAATGCGGAGGATTGAAAATGCTACAAGTAGACCAGTGACCTTCTCCA	116	2	WT or Sub	N/A
440	TTTTATAACTTCTTTTTTGAATAGAGTGAAACCTTAAATTTTTTGGAAGATGGTGAGAGGGAAGACTCAAATGCGGAGGATTGAAAATGCTACAAGTAGACAAGTGACCTTCTCCA	TTTTATAGCTTCTTTTTTGAATAGAGTGAAACCTTAAATTTTTTGGAAGATGGTGAGAGGGAAGACTCAAATGCGGAGGATTGAAAATGCTGCAAGTAGACAAGTGACCTTCTCCA	116	2	WT or Sub	N/A
441	TTTTATAACTTCTTTTTTGAATAGAGTGAAACCTTAAATTTTTTGGAAGATGGTGAGAGGGAAGACTCAAATGCGGAGGATTGAAAATGCTACAAGTAGACAAGTGACCTTCTCCA	TTTTATAACTTCTATTTTGAATAGAGTGAAACCTTAAATTTTTTGGAAGATGGTGAGAGGGAAGACTCAAATGCGGAGGATTGAAAATGCTACAAGTAGACAAGTGACCTTCTCCA	116	2	WT or Sub	N/A
442	TTTTATAACTTCTTTTTTGAATAGAGTGAAACCTTAAATTTTTTGGAAGATGGTGAGAGGGAAGACTCAAATGCGGAGGATTGAAAATGCTACAAGTAGACAAGTGACCTTCTCCA	TTTTATAACTTC-TTTTTGAATAGAGTGAAACCTTAAATTTTTTGGAAGATGGTGAGAGGGAAGACTCAAACGCGGAGGATTGAAAATGCTACAAGTAGACAAGTGACCTTCTCCA	115	2	del	N/A
443	TTTTATAACTTCTTTTTTGAATAGAGTGAAACCTTAAATTTTTTGGAAGATGGTGAGAGGGAAGACTCAAATGCGGAGGATTGAAAATGCTACAAGTAGACAAGTGACCTTCTCCA	TTTTATAACTTCTTTTTTGAATAGAGTGAAACCTTAAATTTTTTGGAAGATGGTGAGAGGGAAGACTCAAATGCGGAGGATTGAAAATGCTACAAGTAGAAAAGTGACCTTCTCCA	116	2	WT or Sub	N/A
444	TTTTATAACTTCTTTTTTGAATAGAGTGAAACCTTAAATTTTTTGGAAGATGGTGAGAGGGAAGACTCAAATGCGGAGGATTGAAAATGCTACAAGTAGACAAGTGACCTTCTCCA	TTTTATAACTTCTTTTTTGAATGGAGTGAAACCTTAAATTTTTTGGAAGACGGTGAGAGGGAAGACTCAAATGCGGAGGATTGAAAATGCTACAAGTAGACAAGTGACCTTCTCCA	116	2	WT or Sub	N/A
445	TTTTATAACTTCTTTTTTGAATAGAGTGAAACCTTAAATTTTTTGGAAGATGGTGAGAGGGAAGACTCAAATG-CGGAGGATTGAAAATGCTACAAGTAGACAAGTGACCTTCTCCA	TTTTATAACTTCTTTTTTGAATAGAGTGAAACCTTAAATTTTTTGGAAGATGGTGAGAGGGAAGACTCAAATGTCGGAGGGTTGAAAATGCTACAAGTAGACAAGTGACCTTCTCCA	117	2	Ins	N/A
446	TTTTATAACTTCTTTTTTGAATAGAGTGAAACCTTAAATTTTTTGGAAGATGGTGAGAGGGAAGACTCAAATGCGGAGGATTGAAAATGCTACAAGTAGACAAGTGACCTTCTCCA	TTTTATAACTTCTTTTTTGAATAGAGTGAAACCTTAAATTTTTTGGAAGATGGTGAGAGAGAAGACTCAAATGCGGAGGATTGAAAATGCTGCAAGTAGACAAGTGACCTTCTCCA	116	2	WT or Sub	N/A
447	TTTTATAACTTCTTTTTTGAATAGAGTGAAACCTTAAATTTTTTGGAAGATGGTGAGAGGGAAGACTCAAATG-CGGAGGATTGAAAATGCTACAAGTAGACAAGTGACCTTCTCCA	TTTTATAACTTCTTTTTTGAATAGAGTGAAACCTTAAATTTTTTGGAAGATGGCGAGAGGGAAGACTCAAATGACGGAGGATTGAAAATGCTACAAGTAGACAAGTGACCTTCTCCA	117	2	Ins	N/A
448	TTTTATAACTTCTTTTTTGAATAGAGTGAAACCTTAAATTTTTTGGAAGATGGTGAGAGGGAAGACTCAAATGCGGAGGATTGAAAATGCTACAAGTAGACAAGTGACCTTCTCCA	TTTTATAACTTCTTTTTTGAATAGAGTGAAACCTTAAATTTTTTGGAAGATGGTGAGAGGGAAGGCTCGAATGCGGAGGATTGAAAATGCTACAAGTAGACAAGTGACCTTCTCCA	116	2	WT or Sub	N/A
449	TTTTATAACTTCTTTTTTGAATAGAGTGAAACCTTAAATTTTTTGGAAGATGGTGAGAGGGAAGACTCAAATGCGGAGGATTGAAAATGCTACAAGTAGACAAGTGACCTTCTCCA	TTTTATAACTTCTTTTTTGAATAGAGTGAAACCTTAAATTTTTTGGAAGATGGTGAGAGGGAAGACTCAAATGTGGAGGATTGAAAATGCTACAAGTAGACCAGTGACCTTCTCCA	116	2	WT or Sub	N/A
450	TTTTATAACTTCTTTTTTGAATAGAGTGAAACCTTAAATTTTTTGGAAGATGGTGAGAGGGAAGACTCAAATG-CGGAGGATTGAAAATGCTACAAGTAGACAAGTGACCTTCTCCA	TTTTATAACTTCTTTTTTGAATAGAGTGAAACCTTAAATTTTTTGGAAGATGGTGAGAGGGAAGGCTCAAATGTCGGAGGATTGAAAATGCTACAAGTAGACAAGTGACCTTCTCCA	117	2	Ins	N/A
451	TTTTATAACTTCTTTTTTGAATAGAGTGAAACCTTAAATTTTTTGGAAGATGGTGAGAGGGAAGACTCAAATGCGGAGGATTGAAAATGCTACAAGTAGACAAGTGACCTTCTCCA	TTTTATAACTTCTTTTTTGAATAGAGTGAAACCTTAAATTTTTTGGAAGATGGTGAGAGGGAAGACTCA----CGGAGGATTGAAAATGTTACAAGTAGACAAGTGACCTTCTCCA	112	2	del	N/A
452	TTTTATAACTTCTTTTTTGAATAGAGTGAAACCTTAAATTTTTTGGAAGATGGTGAGAGGGAAGACTCAAATGCGGAGGATTGAAAATGCTACAAGTAGACAAGTGACCTTCTCCA	TTTTATAACTTCTTTTTTGAATAGAGTGAAACCTTAAATTTTTTGGAAGATGGTGAGAGGGAAGACTCAAATGCGGAGGATTGAAAATGCTACAAGTAGACAAGTGACCGTCTCCA	116	2	WT or Sub	N/A
453	TTTTATAACTTCTTTTTTGAATAGAGTGAAACCTTAAATTTTTTGGAAGATGGTGAGAGGGAAGACTCAAATGCGGAGGATTGAAAATGCTACAAGTAGACAAGTGACCTTCTCCA	TTTTATAACTTCTTTTTTGAATAGAGTGAAGCCTTAAATTTTTTGGAAGATGGTGAGAGGGAAGACTCAAATACGGAGGATTGAAAATGCTACAAGTAGACAAGTGACCTTCTCCA	116	2	WT or Sub	N/A
454	TTTTATAACTTCTTTTTTGAATAGAGTGAAACCTTAAATTTTTTGGAAGATGGTGAGAGGGAAGACTCAAATGCGGAGGATTGAAAATGCTACAAGTAGACAAGTGACCTTCTCCA	TTTTATAACTTCTTTTTTGAATAGAGTGAAACCTTAAATTTTTTGGAAGATGGTGAGAGGGAAGACTCAAATGCGGAGGATTGGAAACGCTACAAGTAGACAAGTGACCTTCTCCA	116	2	WT or Sub	N/A
455	TTTTATAACTTCTTTTTTGAATAGAGTGAAACCTTAAATTTTTTGGAAGATGGTGAGAGGGAAGACTCAAATGCGGAGGATTGAAAATGCTACAAGTAGA-CAAGTGACCTTCTCCA	TTTTATAACTTCTTTTTTGAATAGAGTGAAACCTTAAATTTTTTGGAAGATGGTGAGAGGGAAGACTCAAATGCGGAGGATTGAAAATGCTACAAGTAGACCAAGTGACCTTCTCCA	117	2	WT or Sub	N/A
456	TTTTATAACTTCTTTTTTGAATAGAGTGAAACCTTAAATTTTTTGGAAGATGGTGAGAGGGAAGACTCAAATGCGGAGGATTGAAAATGCTACAAGTAGACAAGTGACCTTCTCCA	TTTTATAACTTCTTTTTTGAATAGAGTGAAACCTTAAATTTTTTGGAAGATGGTGAGAGGGAAGACTCAAATGCGGAGGATAGAAAATGCTACAAGTAGACAAGTGACCTTCTCCA	116	2	WT or Sub	N/A
457	TTTTATAACTTCTTTTTTGAATAGAGTGAAACCTTAAATTTTTTGGAAGATGGTGAGAGGGAAGACTCAAATGCGGAGGATTGAAAATGCTACAAGTAGACAAGTGACCTTCTCCA	TTTTCTAACTTCTTTTTTGAATAGAGTGAAACCTTAAATTTTTTGGAAGATGGTGAGAGGGAAGACTCAAATGCGGAGGATTGAAAATGCTACAAGTAGACAAGTGACCTTCTCCA	116	2	WT or Sub	N/A
458	TTTTATAACTTCTTTTTTGAATAGAGTGAAACCTTAAATTTTTTGGAAGATGGTGAGAGGGAAGACTCAAATGCGGAGGATTGAAAATGCTACAAGTAGACAAGTGACCTTCTCCA	TTTTATAACTCCTTTTTTGAATAGAGTGAAACCTTAAATTTTTTGGAAGATGGTGAGAGGGAAGACTCAAATACGGAGGATTGAAAATGCTACAAGTAGACAAGTGACCTTCTCCA	116	2	WT or Sub	N/A
459	TTTTATAACTTCTTTTTTGAATAGAGTGAAACCTTAAATTTTTTGGAAGATGGTGAGAGGGAAGACTCAAATG-CGGAGGATTGAAAATGCTACAAGTAGACAAGTGACCTTCTCCA	TTTTATAACTTCTTTTTTGAATAGAGTGAAACCTTAAATTTTTTGGAAGATGGTGAGAGGGAAGACTCAAATGTCGGAGGATTGAAAATGCTACAAGTAGTCAAGTGACCTTCTCCA	117	2	Ins	N/A
460	TTTTATAACTTCTTTTTTGAATAGAGTGAAACCTTAAATTTTTTGGAAGATGGTGAGAGGGAAGACTCAAATGCGGAGGATTGAAAATGCTACAAGTAGACAAGTGACCTTCTCCA	TTTTATAACTTCTTTATTGAATAGAGTGAAACCTTAAATTTTTTGGAAGATGGTGAGAGGGAAGACTCAAATGCGGAGGATTGAAAATGCTACAAGTAGACAAGTGACCTTCTCCA	116	2	WT or Sub	N/A
461	TTTTATAACTTCTTTTTTGAATAGAGTGAAACCTTAAATTTTTTGGAAGATGGTGAGAGGGAAGACTCAAATGCGGAGGATTGAAAATGCTACAAGTAGACAAGTGACCTTCTCCA	TTTTATAACTTCTTTTTTGAATAGAGTGAAACCTTAAATTTTTT-GAAGATGGTGAGAGGGAAGACTCAAATGCGGAGGATTGAAAATGCTACAAGTAGACAAGTGACCTTCTCCA	115	2	WT or Sub	N/A
462	TTTTATAACTTCTTTTTTGAATAGAGTGAAACCTTAAATTTTTTGGAAGATGGTGAGAGGGAAGACTCAAATG-CGGAGGATTGAAAATGCTACAAGTAGACAAGTGACCTTCTCCA	TTTTATAACTTCTTTTTTGAATAGAGTGAAGCCTTAAATTTTTTGGAAGATGGTGAGAGGGAAGACTCAAATGACGGAGGATTGAAAATGCTACAAGTAGACAAGTGACCTTCTCCA	117	2	Ins	N/A
463	TTTTATAACTTCTTTTTTGAATAGAGTGAAACCTTAAATTTTTTGGAAGATGGTGAGAGGGAAGACTCAAATGCGGAGGATTGAAAATGCTACAAGTAGACAAGTGACCTTCTCCA	TTTTATAACTTCTTTTTTGAATAGAGTGAAACCTTAAATTTTTTGGAAGATGGTGAGAGGGAAGACTCAAATGC-GAGGATTGAAAATGCTACAAGTAGACAAGTGACCTTCTCCA	115	2	WT or Sub	N/A
464	TTTTATAACTTCTTTTTTGAATAGAGTGAAACCTTAAATTTTTTGGAAGATGGTGAGAGGGAAGACTCAAATGCGGAGGATTGAAAATGCTACAAGTAGACAAGTGACCTTCTCCA	TTTTATAACTTCTTTTTTGAATAGAGTCAAACCTTAAATTTTTTGGAAGATGGTGAGAGGGAAGACTCAAATGCGGAGGATTGAAAATGCTACAAGTAGACAAGTGACCTTCTCCA	116	2	WT or Sub	N/A
465	TTTTATAACTTCTTTTTTGAATAGAGTGAAACCTTAAATTTTTTGGAAGATGGTGAGAGGGAAGACTCAAATG-CGGAGGATTGAAAATGCTACAAGTAGACAAGTGACCTTCTCCA	TTTTATAACTTCTTTTTTGAATAGAGTGAAACCTTAAATTTTTTGGAAGATGGTGGGAGGGAAGACTCAAATGTCGGAGGATTGAAAATGCTACAAGTAGACAAGTGACCTTCTCCA	117	2	Ins	N/A
466	TTTTATAACTTCTTTTTTGAATAGAGTGAAACCTTAAATTTTTTGGAAGATGGTGAGAGGGAAGACTCAAATGCGGAGGATTGAAAATGCTACAAGTAGACAAGTGACCTTCTCCA	TTTTATAACCTCTTTTTTGAATAGAGTGAAACCTTAAATTTTTTGGAAGATGGTGAGAGGGAAGACTCAAACGCGGAGGATTGAAAATGCTACAAGTAGACAAGTGACCTTCTCCA	116	2	WT or Sub	N/A
467	TTTTATAACTTCTTTTTTGAATAGAGTGAAACCTTAAATTTTTTGGAAGATGGTGAGAGGGAAGACTCAAATG-CGGAGGATTGAAAATGCTACAAGTAGACAAGTGACCTTCTCCA	TTTTATAACTTCTTTTTTGAATAGAGTGAAACCTTAGATTTTTTGGAAGATGGTGAGAGGGAAGACTCAAATGTCGGAGGATTGAAAATGCTACAAGTAGACAAGTGACCTTCTCCA	117	2	Ins	N/A
468	TTTTATAACTTCTTTTTTGAATAGAGTGAAACCTTAAATTTTTTGGAAGATGGTGAGAGGGAAGACTCAAATGCGGAGGATTGAAAATGCTACAAGTAGACAAGTGACCTTCTCCA	TTTTATAACTTC-TTTTTGAATAGAGTGAAACCTTAAATTTTTTGGAAGATGGTGAGAGGGAAGACTCAAATGCGGAGGATTGAAAATGCTACAAGTAGACAAGTGACCTTCTCCG	115	2	WT or Sub	N/A
469	TTTTATAACTTCTTTTTTGAATAGAGTGAAACCTTAAATTTTTTGGAAGATGGTGAGAGGGAAGACTCAAATGCGGAGGATTGAAAATGCTACAAGTAGACAAGTGACCTTCTCCA	TTTTATAACTTCTTTTTTGAATAGAGTGAAGCCTTAAATTTTTTGGAAGATGGTGAGAGGGAAGACTCAAATGCGGAGGATTGAAAATACTACAAGTAGACAAGTGACCTTCTCCA	116	2	WT or Sub	N/A
470	TTTTATAACTTCTTTTTTGAATAGAGTGAAACCTTAAATTTTTTGGAAGATGGTGAGAGGGAAGACTCAAATGCGGAGGATTGAAAATGCTACAAGTAGACAAGTGACCTTCTCCA	TTTTATAACCTCTTTTTTGAATAGAGTGAAACCTTAAATTTTTTGGAAGATGGTGAGAGGGAAGACTCAAATGCGGAGGATTGAAAATGCTGCAAGTAGACAAGTGACCTTCTCCA	116	2	WT or Sub	N/A
471	TTTTATAACTTCTTTTTTGAATAGAGTGAAACCTTAAATTTTTTGGAAGATGGTGAGAGGGAAGACTCAAAT-GCGGAGGATTGAAAATGCTACAAGTAGACAAGTGACCTTCTCCA	TTTTATAACTTCTTTTTTGAATAGAGTGAAACCTTAAATTTTTTGGAAGATGGTGAGAGGGGAGACTCAAATGGCGGAGGATTGAAAATGCTACAAGTAGACAAGTGACCTTCTCCA	117	2	Ins	N/A
472	TTTTATAACTTCTTTTTTGAATAGAGTGAAACCTTAAATTTTTTGGAAGATGGTGAGAGGGAAGACTCAAATGCGGAGGATTGAAAATGCTACAAGTAGACAAGTGACCTTCTCCA	TTTTATAACTTCTTTTTTGAATAGAGTGAAACCTTAAATTTTTTGGAAGATGGTGAGAGGGAGGACTCAAATGCGGAGGATTGAAAACGCTACAAGTAGACAAGTGACCTTCTCCA	116	2	WT or Sub	N/A
473	TTTTATAACTTCTTTTTTGAATAGAGTGAAACCTTAAATTTTTTGGAAGATGGTGAGAGGGAAGACTCAAATGCGGAGGATTGAAAATGCTACAAGTAGACAAGTGACCTTCTCCA	TTTTATAACTTCTTTTTTGAATAGAGTGAAACCTTAAATTTTTTGGAAGATGGTGAGAGGGAAGACTCAAATGTGGAGGATTGAAAATGTTACAAGTAGACAAGTGACCTTCTCCA	116	2	WT or Sub	N/A
474	TTTTATAACTTCTTTTTTGAATAGAGTGAAACCTTAAATTTTTTGGAAGATGGTGAGAGGGAAGACTCAAATGCGGAGGATTGAAAATGCTACAAGTAGACAAGTGACCTTCTCCA	TTTTATAACTTCTTTTTTGAATGGAGTGAAACCTTAAA-TTTTTGGAAGATGGTGAGAGGGAAGACTCAAATGCGGAGGATTGAAAATGCTACAAGTAGACAAGTGACCTTCTCCA	115	2	WT or Sub	N/A
475	TTTTATAACTTCTTTTTTGAATAGAGTGAAACCTTAAATTTTTTGGAAGATGGTGAGAGGGAAGACTCAAATGCGGAGGATTGAAAATGCTACAAGTAGACAAGTGACCTTCTCCA	TTTTATAACTTCTTTTTTGAATAGAGTGAAACCTTAAATTTTTTGGAAGATGGTGAGAGGGAAGACTCAAATGCGGAGGATTGAAAATGCTACAAGAAGACAAGTGACCTTCTCCA	116	2	WT or Sub	N/A
476	TTTTATAACTTCTTTTTTGAATAGAGTGAAACCTTAAATTTTTTGGAAGATGGTGAGAGGGAAGACTCAAATG-CGGAGGATTGAAAATGCTACAAGTAGACAAGTGACCTTCTCCA	TTTTATAACTTCTTTTTTGAATAGAGTGAAACCTTAAATTTTTTGGAGGATGGTGAGAGGGAAGACTCAAATGTCGGAGGATTGAAAATGCTACAAGTAGACAAGTGACCTTCTCCA	117	2	Ins	N/A
477	TTTTATAACTTCTTTTTTGAATAGAGTGAAACCTTAAATTTTTTGGAAGATGGTGAGAGGGAAGACTCAAATGCGGAGGATTGAAAATGCTACAAGTAGACAAGTGACCTTCTCCA	TTTTATAACTTCTTTTTTGAATAGAGTGAAACCTTAAATTTTTTGGAAGATGGCGAGAGGGAAGACTCAAATGCGGAGGATTGGAAATGCTACAAGTAGACAAGTGACCTTCTCCA	116	2	WT or Sub	N/A
478	TTTTATAACTTCTTTTTTGAATAGAGTGAAACCTTAAATTTTTTGGAAGATGGTGAGAGGGAAGACTCAAATGCGGAGGATTGAAAATGCTACAAGTAGACAAGTGACCTTCTCCA	TTTTATAACTTCTTTTTTGAATAGAGTGGAACCTTAAA-TTTTTGGAAGATGGTGAGAGGGAAGACTCAAATGCGGAGGATTGAAAATGCTACAAGTAGACAAGTGACCTTCTCCA	115	2	WT or Sub	N/A
479	TTTTATAACTTCTTTTTTGAATAGAGTGAAACCTTAAATTTTTTGGAAGATGGTGAGAGGGAAGACTCAAATGCGGAGGATTGAAAATGCTACAAGTAGACAAGTGACCTTCTCCA	TTTTATAACTTC-TTTTTGAATAGAGTGAAACCTTAAATTTTTTGGAAGATGGTGAGAGGGAAGACTCAAATGCGGAGGATTGAAAATGCTACAAGTAGACCAGTGACCTTCTCCA	115	2	WT or Sub	N/A
480	TTTTATAACTTCTTTTTTGAATAGAGTGAAACCTTAAATTTTTTGGAAGATGGTGAGAGGGAAGACTCAAATGCGGAGGATTGAAAATGCTACAAGTAGACAAGTGACCTTCTCCA	TTTTATAACTTCTTTTTTGAATAGAGTGAAACCTTAAATTTTTTGGAAGATGGTGAGACGGAAGACTCAAATGCGGAGGATTGAAAATGCTACAAGTAGACAAGTGACCTTCTCCA	116	2	WT or Sub	N/A
481	TTTTATAACTTCTTTTTTGAATAGAGTGAAACCTTAAATTTTTTGGAAGATGGTGAGAGGGAAGACTCAAATGCGGAGGATTGAAAATGCTACAAGTAGACAAGTGACCTTCTCCA	TTTTACAACTTCTTTTTTGAATAGAGTGGAACCTTAAATTTTTTGGAAGATGGTGAGAGGGAAGACTCAAATGCGGAGGATTGAAAATGCTACAAGTAGACAAGTGACCTTCTCCA	116	2	WT or Sub	N/A

## Sheet: LsSOC1(1st,1uM TSA)
#ID	WT Sequence	RGEN Treated Sequence	Length	Count	Type	HDR
1	TTTTATAACTTCTTTTTTGAATAGAGTGAAACCTTAAATTTTTTGGAAGATGGTGAGAGGGAAGACTCAAATGCGGAGGATTGAAAATGCTACAAGTAGACAAGTGACCTTCTCCA	TTTTATAACTTCTTTTTTGAATAGAGTGAAACCTTAAATTTTTTGGAAGATGGTGAGAGGGAAGACTCAAATGCGGAGGATTGAAAATGCTACAAGTAGACAAGTGACCTTCTCCA	116	49667	WT or Sub	N/A
2	TTTTATAACTTCTTTTTTGAATAGAGTGAAACCTTAAATTTTTTGGAAGATGGTGAGAGGGAAGACTCAAATG-CGGAGGATTGAAAATGCTACAAGTAGACAAGTGACCTTCTCCA	TTTTATAACTTCTTTTTTGAATAGAGTGAAACCTTAAATTTTTTGGAAGATGGTGAGAGGGAAGACTCAAATGTCGGAGGATTGAAAATGCTACAAGTAGACAAGTGACCTTCTCCA	117	1771	Ins	N/A
3	TTTTATAACTTCTTTTTTGAATAGAGTGAAACCTTAAATTTTTTGGAAGATGGTGAGAGGGAAGACTCAAATGCGGAGGATTGAAAATGCTACAAGTAGACAAGTGACCTTCTCCA	TTTTATAACTTCTTTTTTGAATAGAGTGAAACCTTAAA-TTTTTGGAAGATGGTGAGAGGGAAGACTCAAATGCGGAGGATTGAAAATGCTACAAGTAGACAAGTGACCTTCTCCA	115	389	WT or Sub	N/A
4	TTTTATAACTTCTTTTTTGAATAGAGTGAAACCTTAAATTTTTTGGAAGATGGTGAGAGGGAAGACTCAAATGCGGAGGATTGAAAATGCTACAAGTAGACAAGTGACCTTCTCCA	TTTTATAACTTCTTTTTTGAATAGAGTGAAACCTTAAATTTTTTGGAAGATGGTGAGAGGGAAGACTCAAATGCGGAGGATTGAAAATGCTACAAGTAGACCAGTGACCTTCTCCA	116	362	WT or Sub	N/A
5	TTTTATAACTTCTTTTTTGAATAGAGTGAAACCTTAAATTTTTTGGAAGATGGTGAGAGGGAAGACTCAAATG-CGGAGGATTGAAAATGCTACAAGTAGACAAGTGACCTTCTCCA	TTTTATAACTTCTTTTTTGAATAGAGTGAAACCTTAAATTTTTTGGAAGATGGTGAGAGGGAAGACTCAAATGACGGAGGATTGAAAATGCTACAAGTAGACAAGTGACCTTCTCCA	117	343	Ins	N/A
6	TTTTATAACTTCTTTTTTGAATAGAGTGAAACCTTAAATTTTTTGGAAGATGGTGAGAGGGAAGACTCAAAT-GCGGAGGATTGAAAATGCTACAAGTAGACAAGTGACCTTCTCCA	TTTTATAACTTCTTTTTTGAATAGAGTGAAACCTTAAATTTTTTGGAAGATGGTGAGAGGGAAGACTCAAATGGCGGAGGATTGAAAATGCTACAAGTAGACAAGTGACCTTCTCCA	117	330	Ins	N/A
7	TTTTATAACTTCTTTTTTGAATAGAGTGAAACCTTAAATTTTTTGGAAGATGGTGAGAGGGAAGACTCAAATGCGGAGGATTGAAAATGCTACAAGTAGACAAGTGACCTTCTCCA	TTTTATAACTTCTTTTTTGAATAGAGTGAAGCCTTAAATTTTTTGGAAGATGGTGAGAGGGAAGACTCAAATGCGGAGGATTGAAAATGCTACAAGTAGACAAGTGACCTTCTCCA	116	230	WT or Sub	N/A
8	TTTTATAACTTCTTTTTTGAATAGAGTGAAACCTTAAATTTTTTGGAAGATGGTGAGAGGGAAGACTCAAATGCGGAGGATTGAAAATGCTACAAGTAGACAAGTGACCTTCTCCA	TTTTATAACTTCTTTTTTGAATAGAGTGAAACCTTAAATTTTTTGGAAGATGGTGAGAGGGAAGACTCAAATGCGGAGGATTGAAAATGCTGCAAGTAGACAAGTGACCTTCTCCA	116	211	WT or Sub	N/A
9	TTTTATAACTTCTTTTTTGAATAGAGTGAAACCTTAAATTTTTTGGAAGATGGTGAGAGGGAAGACTCAAATGCGGAGGATTGAAAATGCTACAAGTAGACAAGTGACCTTCTCCA	TTTTATAACTTCTTTTTTGAATAGAGTGAAACCTTAAATTTTTTGGAAGATGGTGAGAGGGAAGGCTCAAATGCGGAGGATTGAAAATGCTACAAGTAGACAAGTGACCTTCTCCA	116	209	WT or Sub	N/A
10	TTTTATAACTTCTTTTTTGAATAGAGTGAAACCTTAAATTTTTTGGAAGATGGTGAGAGGGAAGACTCAAATGCGGAGGATTGAAAATGCTACAAGTAGACAAGTGACCTTCTCCA	TTTTATAACTTCTTTTTTGAATAGAGTGAAACCTTAAATTTTTTGGAAGATGGTGAGAGGGAAGACTCAAATGCGGAGGATTGGAAATGCTACAAGTAGACAAGTGACCTTCTCCA	116	203	WT or Sub	N/A
11	TTTTATAACTTCTTTTTTGAATAGAGTGAAACCTTAAATTTTTTGGAAGATGGTGAGAGGGAAGACTCAAATGCGGAGGATTGAAAATGCTACAAGTAGACAAGTGACCTTCTCCA	TTTTATAACTTCTTTTTTGAATAGAGTGAAACCTTAAATTTTTTGGAAGATGGCGAGAGGGAAGACTCAAATGCGGAGGATTGAAAATGCTACAAGTAGACAAGTGACCTTCTCCA	116	186	WT or Sub	N/A
12	TTTTATAACTTCTTTTTTGAATAGAGTGAAACCTTAAATTTTTTGGAAGATGGTGAGAGGGAAGACTCAAATGCGGAGGATTGAAAATGCTACAAGTAGACAAGTGACCTTCTCCA	TTTTATAACTTCTTTTTTGAATAGAGTGAAACCTTAAATTTTTTGGAAGATGGTGAGAGGGAAGACTCAAATGCGGAGGATTGAAAATGTTACAAGTAGACAAGTGACCTTCTCCA	116	177	WT or Sub	N/A
13	TTTTATAACTTCTTTTTTGAATAGAGTGAAACCTTAAATTTTTTGGAAGATGGTGAGAGGGAAGACTCAAATGCGGAGGATTGAAAATGCTACAAGTAGACAAGTGACCTTCTCCA	TTTTATAACTTC-TTTTTGAATAGAGTGAAACCTTAAATTTTTTGGAAGATGGTGAGAGGGAAGACTCAAATGCGGAGGATTGAAAATGCTACAAGTAGACAAGTGACCTTCTCCA	115	173	WT or Sub	N/A
14	TTTTATAACTTCTTTTTTGAATAGAGTGAAACCTTAAATTTTTTGGAAGATGGTGAGAGGGAAGACTCAAATGCGGAGGATTGAAAATGCTACAAGTAGACAAGTGACCTTCTCCA	TTTTATAACTTCTTTTTTGAATAGAGTGAAACCTTAAATTTTTTGGAAGATGGTGAGAGGGAAGACTCAAATGCGGAGGATTGAAAATGCCACAAGTAGACAAGTGACCTTCTCCA	116	171	WT or Sub	N/A
15	TTTTATAACTTCTTTTTTGAATAGAGTGAAACCTTAAATTTTTTGGAAGATGGTGAGAGGGAAGACTCAAATGCGGAGGATTGAAAATGCTACAAGTAGACAAGTGACCTTCTCCA	TTTTATAACTTCTTTTTTGAATAGAGTGAAACCTTAAATTTTTTGGAAGATGGTGAGGGGGAAGACTCAAATGCGGAGGATTGAAAATGCTACAAGTAGACAAGTGACCTTCTCCA	116	165	WT or Sub	N/A
16	TTTTATAACTTCTTTTTTGAATAGAGTGAAACCTTAAATTTTTTGGAAGATGGTGAGAGGGAAGACTCAAATGCGGAGGATTGAAAATGCTACAAGTAGACAAGTGACCTTCTCCA	TTTTATAACTTCTTTTTTGAATAGAGTGGAACCTTAAATTTTTTGGAAGATGGTGAGAGGGAAGACTCAAATGCGGAGGATTGAAAATGCTACAAGTAGACAAGTGACCTTCTCCA	116	163	WT or Sub	N/A
17	TTTTATAACTTCTTTTTTGAATAGAGTGAAACCTTAAATTTTTTGGAAGATGGTGAGAGGGAAGACTCAAATGCGGAGGATTGAAAATGCTACAAGTAGACAAGTGACCTTCTCCA	TTTTATAACTTCTTTTTTGAATAGAGTGAAACCTTAAATTTTTTGGAAGATGGTGGGAGGGAAGACTCAAATGCGGAGGATTGAAAATGCTACAAGTAGACAAGTGACCTTCTCCA	116	161	WT or Sub	N/A
18	TTTTATAACTTCTTTTTTGAATAGAGTGAAACCTTAAATTTTTTGGAAGATGGTGAGAGGGAAGACTCAAATGCGGAGGATTGAAAATGCTACAAGTAGACAAGTGACCTTCTCCA	TTTTATAACTTCTTTTTTGAATAGAGTGAAACCTTAAATTTTTTGGAAGATGGTGAGAGGGAAGACTCAAATGCGGAGGGTTGAAAATGCTACAAGTAGACAAGTGACCTTCTCCA	116	155	WT or Sub	N/A
19	TTTTATAACTTCTTTTTTGAATAGAGTGAAACCTTAAATTTTTTGGAAGATGGTGAGAGGGAAGACTCAAATGCGGAGGATTGAAAATGCTACAAGTAGACAAGTGACCTTCTCCA	TTTTATAACTTCTTTTTTGAATAGAGTGAAACCTTAAATTTTTTGGAAGATGGTGAGAGGGAGGACTCAAATGCGGAGGATTGAAAATGCTACAAGTAGACAAGTGACCTTCTCCA	116	153	WT or Sub	N/A
20	TTTTATAACTTCTTTTTTGAATAGAGTGAAACCTTAAATTTTTTGGAAGATGGTGAGAGGGAAGACTCAAATGCGGAGGATTGAAAATGCTACAAGTAGACAAGTGACCTTCTCCA	TTTTATAACTTCTTTTTTGAATAGAGTGAAACCTTAAATTTTTTGGAAGATGGTGAGAGGGAAGACTCGAATGCGGAGGATTGAAAATGCTACAAGTAGACAAGTGACCTTCTCCA	116	153	WT or Sub	N/A
21	TTTTATAACTTCTTTTTTGAATAGAGTGAAACCTTAAATTTTTTGGAAGATGGTGAGAGGGAAGACTCAAATGCGGAGGATTGAAAATGCTACAAGTAGACAAGTGACCTTCTCCA	TTTTATAACTTCTTTTTTGAATAGAGTGAAACCTTAAATTTTTTGGAAGATGGTGAGAGGGAAGACTCAAATGCGGAGGATTGAAAATACTACAAGTAGACAAGTGACCTTCTCCA	116	153	WT or Sub	N/A
22	TTTTATAACTTCTTTTTTGAATAGAGTGAAACCTTAAATTTTTTGGAAGATGGTGAGAGGGAAGACTCAAATGCGGAGGATTGAAAATGCTACAAGTAGACAAGTGACCTTCTCCA	TTTTATAACTTCTTTTTTGAATAGAGTGAAACCTTAAATTTTTTGGAAGATGGTGAGAGGGGAGACTCAAATGCGGAGGATTGAAAATGCTACAAGTAGACAAGTGACCTTCTCCA	116	152	WT or Sub	N/A
23	TTTTATAACTTCTTTTTTGAATAGAGTGAAACCTTAAATTTTTTGGAAGATGGTGAGAGGGAAGACTCAAATGCGGAGGATTGAAAATGCTACAAGTAGACAAGTGACCTTCTCCA	TTTTATAACTTCTTTTTTGAATAGAGTGAAACCTTAAATTTTTTGGAAGATGGTGAGAGGGAAGACTCAAATGTGGAGGATTGAAAATGCTACAAGTAGACAAGTGACCTTCTCCA	116	151	WT or Sub	N/A
24	TTTTATAACTTCTTTTTTGAATAGAGTGAAACCTTAAATTTTTTGGAAGATGGTGAGAGGGAAGACTCAAATGCGGAGGATTGAAAATGCTACAAGTAGACAAGTGACCTTCTCCA	TTTTATAACTTCTTTTTTGAATAGAGTGAAACCTTAAATTTTTTGGAAGATGGTGAGAGGGAAGACTCAAATACGGAGGATTGAAAATGCTACAAGTAGACAAGTGACCTTCTCCA	116	149	WT or Sub	N/A
25	TTTTATAACTTCTTTTTTGAATAGAGTGAAACCTTAAATTTTTTGGAAGATGGTGAGAGGGAAGACTCAAATGCGGAGGATTGAAAATGCTACAAGTAGACAAGTGACCTTCTCCA	TTTTATAACTTCTTTTTTGAATAGAGCGAAACCTTAAATTTTTTGGAAGATGGTGAGAGGGAAGACTCAAATGCGGAGGATTGAAAATGCTACAAGTAGACAAGTGACCTTCTCCA	116	136	WT or Sub	N/A
26	TTTTATAACTTCTTTTTTGAATAGAGTGAAACCTTAAATTTTTTGGAAGATGGTGAGAGGGAAGACTCAAATGCGGAGGATTGAAAATGCTACAAGTAGACAAGTGACCTTCTCCA	TTTTATAACTTCTTTTTTGAATAGAGTGAAACCTTAAATTTTTTGGAAGATGGTGAGAGGGAAGACTCAAAT-CGGAGGATTGAAAATGCTACAAGTAGACAAGTGACCTTCTCCA	115	135	del	N/A
27	TTTTATAACTTCTTTTTTGAATAGAGTGAAACCTTAAATTTTTTGGAAGATGGTGAGAGGGAAGACTCAAATGCGGAGGATTGAAAATGCTACAAGTAGACAAGTGACCTTCTCCA	TTTTATAACCTCTTTTTTGAATAGAGTGAAACCTTAAATTTTTTGGAAGATGGTGAGAGGGAAGACTCAAATGCGGAGGATTGAAAATGCTACAAGTAGACAAGTGACCTTCTCCA	116	135	WT or Sub	N/A
28	TTTTATAACTTCTTTTTTGAATAGAGTGAAACCTTAAATTTTTTGGAAGATGGTGAGAGGGAAGACTCAAATGCGGAGGATTGAAAATGCTACAAGTAGACAAGTGACCTTCTCCA	TTTTATAACTTCTTTTTTGAATAGGGTGAAACCTTAAATTTTTTGGAAGATGGTGAGAGGGAAGACTCAAATGCGGAGGATTGAAAATGCTACAAGTAGACAAGTGACCTTCTCCA	116	134	WT or Sub	N/A
29	TTTTATAACTTCTTTTTTGAATAGAGTGAAACCTTAAATTTTTTGGAAGATGGTGAGAGGGAAGACTCAAATGCGGAGGATTGAAAATGCTACAAGTAGACAAGTGACCTTCTCCA	TTTTATAACTTCTTTTTTGAATAGAGTGAAACCTTAAATTTTTTGGAAGATGGTGAGAGGGAAGACTCAAATGCGGAGGATTGAAGATGCTACAAGTAGACAAGTGACCTTCTCCA	116	128	WT or Sub	N/A
30	TTTTATAACTTCTTTTTTGAATAGAGTGAAACCTTAAATTTTTTGGAAGATGGTGAGAGGGAAGACTCAAATGCGGAGGATTGAAAATGCTACAAGTAGACAAGTGACCTTCTCCA	TTTTATAACTTCTTTTTTGAATAGAGTGAAACCTTAAATTTTTTGGAAGATGGTGAGAGGGAAGACTCAAATGCGGGGGATTGAAAATGCTACAAGTAGACAAGTGACCTTCTCCA	116	127	WT or Sub	N/A
31	TTTTATAACTTCTTTTTTGAATAGAGTGAAACCTTAAATTTTTTGGAAGATGGTGAGAGGGAAGACTCAAATGCGGAGGATTGAAAATGCTACAAGTAGACAAGTGACCTTCTCCA	TTTTATAACTTCTTTTTTGAATAGAGTGAAACCTTAAATTTTTTGGAAGGTGGTGAGAGGGAAGACTCAAATGCGGAGGATTGAAAATGCTACAAGTAGACAAGTGACCTTCTCCA	116	122	WT or Sub	N/A
32	TTTTATAACTTCTTTTTTGAATAGAGTGAAACCTTAAATTTTTTGGAAGATGGTGAGAGGGAAGACTCAAATGCGGAGGATTGAAAATGCTACAAGTAGACAAGTGACCTTCTCCA	TTTTATAACTTCTTTTTTGGATAGAGTGAAACCTTAAATTTTTTGGAAGATGGTGAGAGGGAAGACTCAAATGCGGAGGATTGAAAATGCTACAAGTAGACAAGTGACCTTCTCCA	116	119	WT or Sub	N/A
33	TTTTATAACTTCTTTTTTGAATAGAGTGAAACCTTAAATTTTTTGGAAGATGGTGAGAGGGAAGACTCAAATGCGGAGGATTGAAAATGCTACAAGTAGACAAGTGACCTTCTCCA	TTTTATAACTTCTTTTTTGAATAGAGTGAAACCTTAAATTTTTTGGAAGATGGTGAGAGGGAAGACCCAAATGCGGAGGATTGAAAATGCTACAAGTAGACAAGTGACCTTCTCCA	116	118	WT or Sub	N/A
34	TTTTATAACTTCTTTTTTGAATAGAGTGAAACCTTAAATTTTTTGGAAGATGGTGAGAGGGAAGACTCAAATGCGGAGGATTGAAAATGCTACAAGTAGACAAGTGACCTTCTCCA	TTTTATAACTTCTTTTTTGAATAGAGTGAAACCTTAAATTTTTTGGAGGATGGTGAGAGGGAAGACTCAAATGCGGAGGATTGAAAATGCTACAAGTAGACAAGTGACCTTCTCCA	116	114	WT or Sub	N/A
35	TTTTATAACTTCTTTTTTGAATAGAGTGAAACCTTAAATTTTTTGGAAGATGGTGAGAGGGAAGACTCAAATGCGGAGGATTGAAAATGCTACAAGTAGACAAGTGACCTTCTCCA	TTTTATAACTCCTTTTTTGAATAGAGTGAAACCTTAAATTTTTTGGAAGATGGTGAGAGGGAAGACTCAAATGCGGAGGATTGAAAATGCTACAAGTAGACAAGTGACCTTCTCCA	116	110	WT or Sub	N/A
36	TTTTATAACTTCTTTTTTGAATAGAGTGAAACCTTAAATTTTTTGGAAGATGGTGAGAGGGAAGACTCAAATGCGGAGGATTGAAAATGCTACAAGTAGACAAGTGACCTTCTCCA	TTTTATAGCTTCTTTTTTGAATAGAGTGAAACCTTAAATTTTTTGGAAGATGGTGAGAGGGAAGACTCAAATGCGGAGGATTGAAAATGCTACAAGTAGACAAGTGACCTTCTCCA	116	106	WT or Sub	N/A
37	TTTTATAACTTCTTTTTTGAATAGAGTGAAACCTTAAATTTTTTGGAAGATGGTGAGAGGGAAGACTCAAATGCGGAGGATTGAAAATGCTACAAGTAGACAAGTGACCTTCTCCA	TTTTATAACTTCTTTTTTGAATAGAGTGAAACCTTAAATTTTTTGGAAGACGGTGAGAGGGAAGACTCAAATGCGGAGGATTGAAAATGCTACAAGTAGACAAGTGACCTTCTCCA	116	101	WT or Sub	N/A
38	TTTTATAACTTCTTTTTTGAATAGAGTGAAACCTTAAATTTTTTGGAAGATGGTGAGAGGGAAGACTCAAATGCGGAGGATTGAAAATGCTACAAGTAGACAAGTGACCTTCTCCA	TTTTATAACTTCTTTTTTGAATAGAGTGAAACCTTAAATTTTTTGGAAGATGGTGAGAGGGAAGACTCAAATGCAGAGGATTGAAAATGCTACAAGTAGACAAGTGACCTTCTCCA	116	101	WT or Sub	N/A
39	TTTTATAACTTCTTTTTTGAATAGAGTGAAACCTTAAATTTTTTGGAAGATGGTGAGAGGGAAGACTCAAATGCGGAGGATTGAAAATGCTACAAGTAGACAAGTGACCTTCTCCA	TTTTATAACTTCTTTTTTGAATAGAGTGAAACCTTAAATTTTTTGGAAGATGGTGAGAGGGAAGACTCAAATGCGGAGGATTGAAAATGCTACAAGTAGACAAGTGGCCTTCTCCA	116	99	WT or Sub	N/A
40	TTTTATAACTTCTTTTTTGAATAGAGTGAAACCTTAAATTTTTTGGAAGATGGTGAGAGGGAAGACTCAAATGCGGAGGATTGAAAATGCTACAAGTAGACAAGTGACCTTCTCCA	TTTTATAACTTCTTTTTTGAATAGAGTGAAACCTTAAATTTTTTGGAAGATGGTGAGAGGGAAGACTCAAATGCGGAGGATTGAAAACGCTACAAGTAGACAAGTGACCTTCTCCA	116	98	WT or Sub	N/A
41	TTTTATAACTTCTTTTTTGAATAGAGTGAAACCTTAAATTTTTTGGAAGATGGTGAGAGGGAAGACTCAAATGCGGAGGATTGAAAATGCTACAAGTAGACAAGTGACCTTCTCCA	TTTTATAACTTCTTTTTTGAATAGAGTGAAACCTTAAATTTTTTGGAAGATGGTGAGAGGGAAGACTCAAATGCGGAGGATTGAAAATGCTACAAGTAGACAAGTGACCTTCTCCG	116	97	WT or Sub	N/A
42	TTTTATAACTTCTTTTTTGAATAGAGTGAAACCTTAAATTTTTTGGAAGATGGTGAGAGGGAAGACTCAAATGCGGAGGATTGAAAATGCTACAAGTAGACAAGTGACCTTCTCCA	TTTTATAACTTCTTTTTTGAATAGAGTGAAACCTTAAATTTTTTGGAAGATGGTGAGAGGGAAGACTCAAACGCGGAGGATTGAAAATGCTACAAGTAGACAAGTGACCTTCTCCA	116	94	WT or Sub	N/A
43	TTTTATAACTTCTTTTTTGAATAGAGTGAAACCTTAAATTTTTTGGAAGATGGTGAGAGGGAAGACTCAAATGCGGAGGATTGAAAATGCTACAAGTAGACAAGTGACCTTCTCCA	TTTTATAACTTCTTTTTTGAATAGAGTGAAACCCTAAATTTTTTGGAAGATGGTGAGAGGGAAGACTCAAATGCGGAGGATTGAAAATGCTACAAGTAGACAAGTGACCTTCTCCA	116	90	WT or Sub	N/A
44	TTTTATAACTTCTTTTTTGAATAGAGTGAAACCTTAAATTTTTTGGAAGATGGTGAGAGGGAAGACTCAAATGCGGAGGATTGAAAATGCTACAAGTAGACAAGTGACCTTCTCCA	TTTTATAACTTCTTTTTTGAATAGAGTGAAACCTTAAATTTTTTGGAAGATGGTGAGAGGGAAGACTCAAGTGCGGAGGATTGAAAATGCTACAAGTAGACAAGTGACCTTCTCCA	116	90	WT or Sub	N/A
45	TTTTATAACTTCTTTTTTGAATAGAGTGAAACCTTAAATTTTTTGGAAGATGGTGAGAGGGAAGACTCAAATGCGGAGGATTGAAAATGCTACAAGTAGACAAGTGACCTTCTCCA	TTTTATAACTTCCTTTTTGAATAGAGTGAAACCTTAAATTTTTTGGAAGATGGTGAGAGGGAAGACTCAAATGCGGAGGATTGAAAATGCTACAAGTAGACAAGTGACCTTCTCCA	116	90	WT or Sub	N/A
46	TTTTATAACTTCTTTTTTGAATAGAGTGAAACCTTAAATTTTTTGGAAGATGGTGAGAGGGAAGACTCAAATGCGGAGGATTGAAAATGCTACAAGTAGACAAGTGACCTTCTCCA	TTTTATAACTTCTTTTTTGAATAGAGTGAAACCTTAAATTTTTTGGAAGATGGTGAGAGAGAAGACTCAAATGCGGAGGATTGAAAATGCTACAAGTAGACAAGTGACCTTCTCCA	116	87	WT or Sub	N/A
47	TTTTATAACTTCTTTTTTGAATAGAGTGAAACCTTAAATTTTTTGGAAGATGGTGAGAGGGAAGACTCAAATGCGGAGGATTGAAAATGCTACAAGTAGACAAGTGACCTTCTCCA	TTTTATAACTTCTTTTTTGAATAGAGTGAGACCTTAAATTTTTTGGAAGATGGTGAGAGGGAAGACTCAAATGCGGAGGATTGAAAATGCTACAAGTAGACAAGTGACCTTCTCCA	116	87	WT or Sub	N/A
48	TTTTATAACTTCTTTTTTGAATAGAGTGAAACCTTAAATTTTTTGGAAGATGGTGAGAGGGAAGACTCAAATGCGGAGGATTGAAAATGCTACAAGTAGACAAGTGACCTTCTCCA	TTTTACAACTTCTTTTTTGAATAGAGTGAAACCTTAAATTTTTTGGAAGATGGTGAGAGGGAAGACTCAAATGCGGAGGATTGAAAATGCTACAAGTAGACAAGTGACCTTCTCCA	116	84	WT or Sub	N/A
49	TTTTATAACTTCTTTTTTGAATAGAGTGAAACCTTAAATTTTTTGGAAGATGGTGAGAGGGAAGACTCAAATGCGGAGGATTGAAAATGCTACAAGTAGACAAGTGACCTTCTCCA	TTTTATAACTTCTTTTTTGAATAGAGTGAAACCTTAAATTTTTTGGAAGATGATGAGAGGGAAGACTCAAATGCGGAGGATTGAAAATGCTACAAGTAGACAAGTGACCTTCTCCA	116	82	WT or Sub	N/A
50	TTTTATAACTTCTTTTTTGAATAGAGTGAAACCTTAAATTTTTTGGAAGATGGTGAGAGGGAAGACTCAAATGCGGAGGATTGAAAATGCTACAAGTAGACAAGTGACCTTCTCCA	TTTTATAACTTCTTTTTTGAATGGAGTGAAACCTTAAATTTTTTGGAAGATGGTGAGAGGGAAGACTCAAATGCGGAGGATTGAAAATGCTACAAGTAGACAAGTGACCTTCTCCA	116	80	WT or Sub	N/A
51	TTTTATAACTTCTTTTTTGAATAGAGTGAAACCTTAAATTTTTTGGAAGATGGTGAGAGGGAAGACTCAAATGCGGAGGATTGAAAATGCTACAAGTAGACAAGTGACCTTCTCCA	TTTTATAACTTCTTTTTTGAGTAGAGTGAAACCTTAAATTTTTTGGAAGATGGTGAGAGGGAAGACTCAAATGCGGAGGATTGAAAATGCTACAAGTAGACAAGTGACCTTCTCCA	116	77	WT or Sub	N/A
52	TTTTATAACTTCTTTTTTGAATAGAGTGAAACCTTAAATTTTTTGGAAGATGGTGAGAGGGAAGACTCAAATGCGGAGGATTGAAAATGCTACAAGTAGACAAGTGACCTTCTCCA	TTTTATAACTTCTTTTTTGAATAGAGTGAAACCTTAAATTTTTTGGGAGATGGTGAGAGGGAAGACTCAAATGCGGAGGATTGAAAATGCTACAAGTAGACAAGTGACCTTCTCCA	116	76	WT or Sub	N/A
53	TTTTATAACTTCTTTTTTGAATAGAGTGAAACCTTAAATTTTTTGGAAGATGGTGAGAGGGAAGACTCAAATG-CGGAGGATTGAAAATGCTACAAGTAGACAAGTGACCTTCTCCA	TTTTATAACTTCTTTTTTGAATAGAGTGAAACCTTAAATTTTTTGGAAGATGGTGAGAGGGAAGACTCAAATGCCGGAGGATTGAAAATGCTACAAGTAGACAAGTGACCTTCTCCA	117	66	Ins	N/A
54	TTTTATAACTTCTTTTTTGAATAGAGTGAAACCTTAAATTTTTTGGAAGATGGTGAGAGGGAAGACTCAAATGCGGAGGATTGAAAATGCTACAAGTAGACAAGTGACCTTCTCCA	TTTTATAACTTCTTTTTTGAATAGAGTGAAACCTTAAATTTTTTGGAAGATAGTGAGAGGGAAGACTCAAATGCGGAGGATTGAAAATGCTACAAGTAGACAAGTGACCTTCTCCA	116	65	WT or Sub	N/A
55	TTTTATAACTTCTTTTTTGAATAGAGTGAAACCTTAAATTTTTTGGAAGATGGTGAGAGGGAAGACTCAAATGCGGAGGATTGAAAATGCTACAAGTAGACAAGTGACCTTCTCCA	TTTTATAACTTCTTTTTTGAATAGAGTGAAACCTTAAATTTTTTGGAAGATGGTGAGAGGGAAGACTCAAATGCGGAGGATTGAAAATGCTACAAGTAGACAAGCGACCTTCTCCA	116	62	WT or Sub	N/A
56	TTTTATAACTTCTTTTTTGAATAGAGTGAAACCTTAAATTTTTTGGAAGATGGTGAGAGGGAAGACTCAAATGCGGAGGATTGAAAATGCTACAAGTAGACAAGTGACCTTCTCCA	TTTTATAACTTCTTTTTTGAATAGAGTGAAACCTTAAATTTTTTGGAAGATGGTGAGAGGGAAGACTCAAATGCGGAGGATTGAAAGTGCTACAAGTAGACAAGTGACCTTCTCCA	116	61	WT or Sub	N/A
57	TTTTATAACTTCTTTTTTGAATAGAGTGAAACCTTAAATTTTTTGGAAGATGGTGAGAGGGAAGACTCAAATGCGGAGGATTGAAAATGCTACAAGTAGACAAGTGACCTTCTCCA	TTTTATGACTTCTTTTTTGAATAGAGTGAAACCTTAAATTTTTTGGAAGATGGTGAGAGGGAAGACTCAAATGCGGAGGATTGAAAATGCTACAAGTAGACAAGTGACCTTCTCCA	116	61	WT or Sub	N/A
58	TTTTATAACTTCTTTTTTGAATAGAGTGAAACCTTAAATTTTTTGGAAGATGGTGAGAGGGAAGACTCAAATGCGGAGGATTGAAAATGCTACAAGTAGACAAGTGACCTTCTCCA	TTTTATAACTTCTTTTTTGAATAGAGTGAAACCTTAAATTTTTTGGAAGATGGTGAGAGGGAAGACTCAAATGCGGAGGATTGAAAATGCTACAAGTAGACGAGTGACCTTCTCCA	116	61	WT or Sub	N/A
59	TTTTATAACTTCTTTTTTGAATAGAGTGAAACCTTAAATTTTTTGGAAGATGGTGAGAGGGAAGACTCAAATGCGGAGGATTGAAAATGCTACAAGTAGACAAGTGACCTTCTCCA	TTTTATAACTTCTTTTTTGAATAGAGTGAAACCTTAAATTTTTTGGAAGATGGTGAGAGGGAAGACTCAAATGCGGAGGATTGAAAATGCTACAAGTAGACAAGTGACCTTCTCCC	116	60	WT or Sub	N/A
60	TTTTATAACTTCTTTTTTGAATAGAGTGAAACCTTAAATTTTTTGGAAGATGGTGAGAGGGAAGACTCAAATGCGGAGGATTGAAAATGCTACAAGTAGACAAGTGACCTTCTCCA	TTTTATAACTTCTTTTTTGAATAGAGTGAAACCTTAAATTTTTTGGAAGATGGTGAGAGGGAAGACTCAAATGCGGAGGATCGAAAATGCTACAAGTAGACAAGTGACCTTCTCCA	116	60	WT or Sub	N/A
61	TTTTATAACTTCTTTTTTGAATAGAGTGAAACCTTAAATTTTTTGGAAGATGGTGAGAGGGAAGACTCAAATGCGGAGGATTGAAAATGCTACAAGTAGACAAGTGACCTTCTCCA	TTTTATAACTTCTTTTTTGAATAGAGTGAAACCTTGAATTTTTTGGAAGATGGTGAGAGGGAAGACTCAAATGCGGAGGATTGAAAATGCTACAAGTAGACAAGTGACCTTCTCCA	116	58	WT or Sub	N/A
62	TTTTATAACTTCTTTTTTGAATAGAGTGAAACCTTAAATTTTTTGGAAGATGGTGAGAGGGAAGACTCAAATGCGGAGGATTGAAAATGCTACAAGTAGACAAGTGACCTTCTCCA	TTTCATAACTTCTTTTTTGAATAGAGTGAAACCTTAAATTTTTTGGAAGATGGTGAGAGGGAAGACTCAAATGCGGAGGATTGAAAATGCTACAAGTAGACAAGTGACCTTCTCCA	116	57	WT or Sub	N/A
63	TTTTATAACTTCTTTTTTGAATAGAGTGAAACCTTAAATTTTTTGGAAGATGGTGAGAGGGAAGACTCAAATGCGGAGGATTGAAAATGCTACAAGTAGACAAGTGACCTTCTCCA	TTTTATAACTTCTTTTTTGAATAGAGTGAAACCTTAAATTTTTTGGAAGATGGTGAGAGGGAAGACTCAGATGCGGAGGATTGAAAATGCTACAAGTAGACAAGTGACCTTCTCCA	116	56	WT or Sub	N/A
64	TTTTATAACTTCTTTTTTGAATAGAGTGAAACCTTAAATTTTTTGGAAGATGGTGAGAGGGAAGACTCAAATGCGGAGGATTGAAAATGCTACAAGTAGACAAGTGACCTTCTCCA	TTTTATAACTTCTTTTTTGAATAGAGTGAAACCTTAAATTTTTTGGAAGATGGTGAGAGGGAAGACTCAAATGCGGAGGACTGAAAATGCTACAAGTAGACAAGTGACCTTCTCCA	116	54	WT or Sub	N/A
65	TTTTATAACTTCTTTTTTGAATAGAGTGAAACCTTAAATTTTTTGGAAGATGGTGAGAGGGAAGACTCAAATGCGGAGGATTGAAAATGCTACAAGTAGACAAGTGACCTTCTCCA	TTTTATAACTTCTTTTTTGAATAGAGTGAAACCTTAAATTTTTTGGAAGATGGTGAGAGGGAAGACTCAAATGCGGAGGATTGAAAATGCTACAAGTAGGCAAGTGACCTTCTCCA	116	53	WT or Sub	N/A
66	TTTTATAACTTCTTTTTTGAATAGAGTGAAACCTTAAATTTTTTGGAAGATGGTGAGAGGGAAGACTCAAATGCGGAGGATTGAAAATGCTACAAGTAGACAAGTGACCTTCTCCA	TTTTATAACTTCTTTTTTGAATAGAGTGAAACCTTAAATTTTTTGGAAGATGGTGAGAGGAAAGACTCAAATGCGGAGGATTGAAAATGCTACAAGTAGACAAGTGACCTTCTCCA	116	52	WT or Sub	N/A
67	TTTTATAACTTCTTTTTTGAATAGAGTGAAACCTTAAATTTTTTGGAAGATGGTGAGAGGGAAGACTCAAATGCGGAGGATTGAAAATGCTACAAGTAGACAAGTGACCTTCTCCA	TTTTATAACTTCTTTTTTGAATAGAGTGAAATCTTAAATTTTTTGGAAGATGGTGAGAGGGAAGACTCAAATGCGGAGGATTGAAAATGCTACAAGTAGACAAGTGACCTTCTCCA	116	51	WT or Sub	N/A
68	TTTTATAACTTCTTTTTTGAATAGAGTGAAACCTTAAATTTTTTGGAAGATGGTGAGAGGGAAGACTCAAATGCGGAGGATTGAAAATGCTACAAGTAGACAAGTGACCTTCTCCA	TTTTATAACTTCTTTTTTGAATAGAGTGAAACCTTAAATTTTTTGGAAGATGGTGAGAGGGAAGACTCAAATGCGGAGGATTGAAAATGCTACAAGTAGACAAGTGACCTTCCCCA	116	51	WT or Sub	N/A
69	TTTTATAACTTCTTTTTTGAATAGAGTGAAACCTTAAATTTTTTGGAAGATGGTGAGAGGGAAGACTCAAATGCGGAGGATTGAAAATGCTACAAGTAGACAAGTGACCTTCTCCA	TTTTATAACTTCTTCTTTGAATAGAGTGAAACCTTAAATTTTTTGGAAGATGGTGAGAGGGAAGACTCAAATGCGGAGGATTGAAAATGCTACAAGTAGACAAGTGACCTTCTCCA	116	49	WT or Sub	N/A
70	TTTTATAACTTCTTTTTTGAATAGAGTGAAACCTTAAATTTTTTGGAAGATGGTGAGAGGGAAGACTCAAATGCGGAGGATTGAAAATGCTACAAGTAGACAAGTGACCTTCTCCA	TTTTATAACTTCTTTTTTGAATAGAGTGAAACCTTAAATTTTTTGGAAGATGGTGAGAGGGAAGACTCAAATGCGGAGGATTGAAAATGCTACAAGTAGACAAATGACCTTCTCCA	116	47	WT or Sub	N/A
71	TTTTATAACTTCTTTTTTGAATAGAGTGAAACCTTAAATTTTTTGGAAGATGGTGAGAGGGAAGACTCAAATGCGGAGGATTGAAAATGCTACAAGTAGACAAGTGACCTTCTCCA	TTTTATAACTTCTTTTTCGAATAGAGTGAAACCTTAAATTTTTTGGAAGATGGTGAGAGGGAAGACTCAAATGCGGAGGATTGAAAATGCTACAAGTAGACAAGTGACCTTCTCCA	116	47	WT or Sub	N/A
72	TTTTATAACTTCTTTTTTGAATAGAGTGAAACCTTAAATTTTTTGGAAGATGGTGAGAGGGAAGACTCAAATGCGGAGGATTGAAAATGCTACAAGTAGACAAGTGACCTTCTCCA	TTTTATAACTTCTTTTTTGAATAGAGTGAAACCTTAAATTTTTTGGAAGATGGTGAGAGGGAAGACTCAAATGCGGAGGATTGAAAATGCTACAAGTAGACAAGTAACCTTCTCCA	116	46	WT or Sub	N/A
73	TTTTATAACTTCTTTTTTGAATAGAGTGAAACCTTAAATTTTTTGGAAGATGGTGAGAGGGAAGACTCAAATGCGGAGGATTGAAAATGCTACAAGTAGACAAGTGACCTTCTCCA	TTTTATAACTTCTTTTTTGAATAGAGTGAAACCTTAAATTTTTCGGAAGATGGTGAGAGGGAAGACTCAAATGCGGAGGATTGAAAATGCTACAAGTAGACAAGTGACCTTCTCCA	116	45	WT or Sub	N/A
74	TTTTATAACTTCTTTTTTGAATAGAGTGAAACCTTAAATTTTTTGGAAGATGGTGAGAGGGAAGACTCAAATGCGGAGGATTGAAAATGCTACAAGTAGACAAGTGACCTTCTCCA	TTTTATAACTTCTTTTTTGAATAGAGTGAAACCTTAAATTTTTTGGAAGATGGTGAGAGGGAAGACTCAAATGCGGAGGATTGAAAATGCTACAAGTAAACAAGTGACCTTCTCCA	116	45	WT or Sub	N/A
75	TTTTATAACTTCTTTTTTGAATAGAGTGAAACCTTAAATTTTTTGGAAGATGGTGAGAGGGAAGACTCAAATGCGGAGGATTGAAAATGCTACAAGTAGACAAGTGACCTTCTCCA	TTTTATAACTTCTTTTTTGAATAGAGTGAAACCTTAAATTTTTTGGAAGATGGTGAGAGGGAAGACTCAAATGCGGAGGATTGAAAATGCTACGAGTAGACAAGTGACCTTCTCCA	116	44	WT or Sub	N/A
76	TTTTATAACTTCTTTTTTGAATAGAGTGAAACCTTAAATTTTTTGGAAGATGGTGAGAGGGAAGACTCAAATGCGGAGGATTGAAAATGCTACAAGTAGACAAGTGACCTTCTCCA	TTTTATAACTTCTTTTTTGAATAGAGTGAAACCTTAAATTTTTTGGAAGATGGTGAGAAGGAAGACTCAAATGCGGAGGATTGAAAATGCTACAAGTAGACAAGTGACCTTCTCCA	116	44	WT or Sub	N/A
77	TTTTATAACTTCTTTTTTGAATAGAGTGAAACCTTAAATTTTTTGGAAGATGGTGAGAGGGAAGACTCAAATGCGGAGGATTGAAAATGCTACAAGTAGACAAGTGACCTTCTCCA	TTTTATAACTTCTTTTTTGAATAGAGTGAAACCTTAAATTTTTTGGAAGATGGTGAGAGGGAAGACTCAAATGCGGAAGATTGAAAATGCTACAAGTAGACAAGTGACCTTCTCCA	116	43	WT or Sub	N/A
78	TTTTATAACTTCTTTTTTGAATAGAGTGAAACCTTAAATTTTTTGGAAGATGGTGAGAGGGAAGACTCAAATGCGGAGGATTGAAAATGCTACAAGTAGACAAGTGACCTTCTCCA	TTTTATAACTTCTTTTTTGAATAGAGTGAAACCTTAGATTTTTTGGAAGATGGTGAGAGGGAAGACTCAAATGCGGAGGATTGAAAATGCTACAAGTAGACAAGTGACCTTCTCCA	116	42	WT or Sub	N/A
79	TTTTATAACTTCTTTTTTGAATAGAGTGAAACCTTAAATTTTTTGGAAGATGGTGAGAGGGAAGACTCAAATGCGGAGGATTGAAAATGCTACAAGTAGACAAGTGACCTTCTCCA	TTTTATAACTTCTTTTTTGAATAGAGTGAAACCTTAAATTTTTTGGAAGATGGTGAGAGGGAAGACTCA---TCGGAGGATTGAAAATGCTACAAGTAGACAAGTGACCTTCTCCA	113	41	del	N/A
80	TTTTATAACTTCTTTTTTGAATAGAGTGAAACCTTAAATTTTTTGGAAGATGGTGAGAGGGAAGACTCAAATGCGGAGGATTGAAAATGCTACAAGTAGACAAGTGACCTTCTCCA	TTTTATAACTTCTTTTTTGAATAGAGTGAAACCTTAAATTTTTTGGAAGATGGTGAGAGGGAAGACTCCAATGCGGAGGATTGAAAATGCTACAAGTAGACAAGTGACCTTCTCCA	116	41	WT or Sub	N/A
81	TTTTATAACTTCTTTTTTGAATAGAGTGAAACCTTAAATTTTTTGGAAGATGGTGAGAGGGAAGACTCAAATGCGGAGGATTGAAAATGCTACAAGTAGACAAGTGACCTTCTCCA	TTTTATAACTTCTTTTTTGAATAGAGTGAAACCTTAAATTTTTTGGAAGATGGTGAGAGGGAAGACTCAAATGCGGAGGATTGAGAATGCTACAAGTAGACAAGTGACCTTCTCCA	116	41	WT or Sub	N/A
82	TTTTATAACTTCTTTTTTGAATAGAGTGAAACCTTAAATTTTTTGGAAGATGGTGAGAGGGAAGACTCAAATGCGGAGGATTGAAAATGCTACAAGTAGACAAGTGACCTTCTCCA	TTTTATAACTTCTTTTTTGAATAGAATGAAACCTTAAATTTTTTGGAAGATGGTGAGAGGGAAGACTCAAATGCGGAGGATTGAAAATGCTACAAGTAGACAAGTGACCTTCTCCA	116	41	WT or Sub	N/A
83	TTTTATAACTTCTTTTTTGAATAGAGTGAAACCTTAAATTTTTTGGAAGATGGTGAGAGGGAAGACTCAAATGCGGAGGATTGAAAATGCTACAAGTAGACAAGTGACCTTCTCCA	TTTTATAACTTCTTTTTTGAATAGAGTGAAACCTTAAATTTTTTGGAAGATGGTGAGAGGGTAGACTCAAATGCGGAGGATTGAAAATGCTACAAGTAGACAAGTGACCTTCTCCA	116	38	WT or Sub	N/A
84	TTTTATAACTTCTTTTTTGAATAGAGTGAAACCTTAAATTTTTTGGAAGATGGTGAGAGGGAAGACTCAAATGCGGAGGATTGAAAATGCTACAAGTAGACAAGTGACCTTCTCCA	TTTTATAACTTCTTTTTTGAACAGAGTGAAACCTTAAATTTTTTGGAAGATGGTGAGAGGGAAGACTCAAATGCGGAGGATTGAAAATGCTACAAGTAGACAAGTGACCTTCTCCA	116	38	WT or Sub	N/A
85	TTTTATAACTTCTTTTTTGAATAGAGTGAAACCTTAAATTTTTTGGAAGATGGTGAGAGGGAAGACTCAAATGCGGAGGATTGAAAATGCTACAAGTAGACAAGTGACCTTCTCCA	TTTTATAACTTCTTTTTTGAATAGAGTGAAACCTTAAACTTTTTGGAAGATGGTGAGAGGGAAGACTCAAATGCGGAGGATTGAAAATGCTACAAGTAGACAAGTGACCTTCTCCA	116	37	WT or Sub	N/A
86	TTTTATAACTTCTTTTTTGAATAGAGTGAAACCTTAAATTTTTTGGAAGATGGTGAGAGGGAAGACTCAAATGCGGAGGATTGAAAATGCTACAAGTAGACAAGTGACCTTCTCCA	TTTTATAACTTCTTTTTTGAATAGAGTGAAACCTTAAATTTTTTGGAAGATGGTGAGAGGGAAGACTCAAATGCGGAGAATTGAAAATGCTACAAGTAGACAAGTGACCTTCTCCA	116	37	WT or Sub	N/A
87	TTTTATAACTTCTTTTTTGAATAGAGTGAAACCTTAAATTTTTTGGAAGATGGTGAGAGGGAAGACTCAAATGCGGAGGATTGAAAATGCTACAAGTAGACAAGTGACCTTCTCCA	TTTTATAACTTCTTTTTTGAATAGAGTGAAACCTTAAATTTTTTGGAAGATGGTGAGAGGGAAGACTCAAATGCGGAGGATTGAAAATGCTACAAGTGGACAAGTGACCTTCTCCA	116	36	WT or Sub	N/A
88	TTTTATAACTTCTTTTTTGAATAGAGTGAAACCTTAAATTTTTTGGAAGATGGTGAGAGGGAAGACTCAAATGCGGAGGATTGAAAATGCTACAAGTAGACAAGTGACCTTCTCCA	TTTTATAACTTCTTTTTTGAATAGAGTGAAACCTTAAATTTTTTGGAAGATGGTGAGAGGGAAGACTCAAATGCGGAGGATTGAAAATGCTACAAGTAGATAAGTGACCTTCTCCA	116	36	WT or Sub	N/A
89	TTTTATAACTTCTTTTTTGAATAGAGTGAAACCTTAAATTTTTTGGAAGATGGTGAGAGGGAAGACTCAAATGCGGAGGATTGAAAATGCTACAAGTAGACAAGTGACCTTCTCCA	TTTTATAACTTCTTTTTTGAATAGAGTGAAACCTTAAATTTTTTGGAAGATGGTGAGAGGGAAGACTCAAATGCGGAGGATTGAAAATGCTACAAGTAGACAAGTGATCTTCTCCA	116	35	WT or Sub	N/A
90	TTTTATAACTTCTTTTTTGAATAGAGTGAAACCTTAAATTTTTTGGAAGATGGTGAGAGGGAAGACTCAAATGCGGAGGATTGAAAATGCTACAAGTAGACAAGTGACCTTCTCCA	TTTTATAACTTCTTTTTTGAATAGAGTGAAACTTTAAATTTTTTGGAAGATGGTGAGAGGGAAGACTCAAATGCGGAGGATTGAAAATGCTACAAGTAGACAAGTGACCTTCTCCA	116	35	WT or Sub	N/A
91	TTTTATAACTTCTTTTTTGAATAGAGTGAAACCTTAAATTTTTTGGAAGATGGTGAGAGGGAAGACTCAAATGCGGAGGATTGAAAATGCTACAAGTAGACAAGTGACCTTCTCCA	TTTTATAACTTCTTTTTTGAATAGAGTGAAACCTTAAATTTTTTGGAAGATGGTGAGAGGGAAGACTCAAATGCGAAGGATTGAAAATGCTACAAGTAGACAAGTGACCTTCTCCA	116	33	WT or Sub	N/A
92	TTTTATAACTTCTTTTTTGAATAGAGTGAAACCTTAAATTTTTTGGAAGATGGTGAGAGGGAAGACTCAAATGCGGAGGATTGAAAATGCTACAAGTAGACAAGTGACCTTCTCCA	TTTTATAACTTCTTTTTTGAATAGAGTGAAACCTTAAATTTTTTGAAAGATGGTGAGAGGGAAGACTCAAATGCGGAGGATTGAAAATGCTACAAGTAGACAAGTGACCTTCTCCA	116	33	WT or Sub	N/A
93	TTTTATAACTTCTTTTTTGAATAGAGTGAAACCTTAAATTTTTTGGAAGATGGTGAGAGGGAAGACTCAAATGCGGAGGATTGAAAATGCTACAAGTAGACAAGTGACCTTCTCCA	TTTTATAACTTCTTTTTTGAATAGAGTGAAACCTTAAATTTTTTGGAAAATGGTGAGAGGGAAGACTCAAATGCGGAGGATTGAAAATGCTACAAGTAGACAAGTGACCTTCTCCA	116	33	WT or Sub	N/A
94	TTTTATAACTTCTTTTTTGAATAGAGTGAAACCTTAAATTTTTTGGAAGATGGTGAGAGGGAAGACTCAAATGCGGAGGATTGAAAATGCTACAAGTAGACAAGTGACCTTCTCCA	TTTTATAACTTCTTTTTTGAATAGAGTGAAACCTTAAATTTTTTGGAAGATGGTGAGAGGGAAGACTCAAATGCGGAGGATTGCAAATGCTACAAGTAGACAAGTGACCTTCTCCA	116	33	WT or Sub	N/A
95	TTTTATAACTTCTTTTTTGAATAGAGTGAAACCTTAAATTTTTTGGAAGATGGTGAGAGGGAAGACTCAAATGCGGAGGATTGAAAATGCTACAAGTAGACAAGTGACCTTCTCCA	TTTTATAACTTCTTTTTTGAATAGAGTGAAACCTTAAATTTTTTGGAAGATGGTGAGAGGGAAGATTCAAATGCGGAGGATTGAAAATGCTACAAGTAGACAAGTGACCTTCTCCA	116	32	WT or Sub	N/A
96	TTTTATAACTTCTTTTTTGAATAGAGTGAAACCTTAAATTTTTTGGAAGATGGTGAGAGGGAAGACTCAAATGCGGAGGATTGAAAATGCTACAAGTAGACAAGTGACCTTCTCCA	TTTTATAACTTCTTTTTTGAATAGAGTGAAACCTTAAATTTTTTGGAAGATGGTGAGAGGGAAGACTCAAATGCGGAGGATTGAAAATGCTACAAATAGACAAGTGACCTTCTCCA	116	32	WT or Sub	N/A
97	TTTTATAACTTCTTTTTTGAATAGAGTGAAACCTTAAATTTTTTGGAAGATGGTGAGAGGGAAGACTCAAATGCGGAGGATTGAAAATGCTACAAGTAGACAAGTGACCTTCTCCA	TTTTATAACTTCTTTTTTGAATAGAGTGAAACCTTAAATTTTTTGGAAGATGGTGAGAGGGAAGACTCAAATGCGGAGGATTGAAAATGCTACAAGTAGACAAGTGACTTTCTCCA	116	32	WT or Sub	N/A
98	TTTTATAACTTCTTTTTTGAATAGAGTGAAACCTTAAATTTTTTGGAAGATGGTGAGAGGGAAGACTCAAATGCGGAGGATTGAAAATGCTACAAGTAGACAAGTGACCTTCTCCA	TTTTATAACTTCTTTTTTGAATAGAGTGAAACCTTAAATTTTTTGGAAGATGGTGAGAGGGAAGACTCAAATGCGGAGGATTGAAAATGCTATAAGTAGACAAGTGACCTTCTCCA	116	31	WT or Sub	N/A
99	TTTTATAACTTCTTTTTTGAATAGAGTGAAACCTTAAATTTTTTGGAAGATGGTGAGAGGGAAGACTCAAATGCGGAGGATTGAAAATGCTACAAGTAGACAAGTGACCTTCTCCA	TTTTATAACTTCTTTTTTGAATAGAGTGAAACCTTAAATTTTTTGGAAGATGGTGAGAGGGAAGACT------CGGAGGATTGAAAATGCTACAAGTAGACAAGTGACCTTCTCCA	110	31	del	N/A
100	TTTTATAACTTCTTTTTTGAATAGAGTGAAACCTTAAATTTTTTGGAAGATGGTGAGAGGGAAGACTCAAATGCGGAGGATTGAAAATGCTACAAGTAGACAAGTGACCTTCTCCA	TTTTATAACTTCTTTTTTGAATAGAGTGAAACCTTAAATTTTTTGGAAGATGGTGAGAGGGAAGACTTAAATGCGGAGGATTGAAAATGCTACAAGTAGACAAGTGACCTTCTCCA	116	30	WT or Sub	N/A
101	TTTTATAACTTCTTTTTTGAATAGAGTGAAACCTTAAATTTTTTGGAAGATGGTGAGAGGGAAGACTCAAATGCGGAGGATTGAAAATGCTACAAGTAGACAAGTGACCTTCTCCA	TTTTATAACTTCTTTTTTGAATAGAGTAAAACCTTAAATTTTTTGGAAGATGGTGAGAGGGAAGACTCAAATGCGGAGGATTGAAAATGCTACAAGTAGACAAGTGACCTTCTCCA	116	30	WT or Sub	N/A
102	TTTTATAACTTCTTTTTTGAATAGAGTGAAACCTTAAATTTTTTGGAAGATGGTGAGAGGGAAGACTCAAATGCGGAGGATTGAAAATGCTACAAGTAGACAAGTGACCTTCTCCA	CTTTATAACTTCTTTTTTGAATAGAGTGAAACCTTAAATTTTTTGGAAGATGGTGAGAGGGAAGACTCAAATGCGGAGGATTGAAAATGCTACAAGTAGACAAGTGACCTTCTCCA	116	29	WT or Sub	N/A
103	TTTTATAACTTCTTTTTTGAATAGAGTGAAACCTTAAATTTTTTGGAAGATGGTGAGAGGGAAGACTCAAATGCGGAGGATTGAAAATGCTACAAGTAGACAAGTGACCTTCTCCA	TTTTATAACTTCTTTTTTGAATAGAGTGAAACCTTAAATTTTTTGGAAG---------------------ATTCGGAGGATTGAAAATGCTACAAGTAGACAAGTGACCTTCTCCA	95	29	del	N/A
104	TTTTATAACTTCTTTTTTGAATAGAGTGAAACCTTAAATTTTTTGGAAGATGGTGAGAGGGAAGACTCAAATGCGGAGGATTGAAAATGCTACAAGTAGACAAGTGACCTTCTCCA	TTTTATAACTTCTTTTTTGAATAGAGTGAAACCTTAAATTTTTTAGAAGATGGTGAGAGGGAAGACTCAAATGCGGAGGATTGAAAATGCTACAAGTAGACAAGTGACCTTCTCCA	116	29	WT or Sub	N/A
105	TTTTATAACTTCTTTTTTGAATAGAGTGAAACCTTAAATTTTTTGGAAGATGGTGAGAGGGAAGACTCAAATGCGGAGGATTGAAAATGCTACAAGTAGACAAGTGACCTTCTCCA	TTTTATAACTTCTTTTTTGAATAGAGTGAAACCTTAAATTTTTTGGAAGATGGTGAGAGGGAAGACTCAAATGCGGAGGATTAAAAATGCTACAAGTAGACAAGTGACCTTCTCCA	116	28	WT or Sub	N/A
106	TTTTATAACTTCTTTTTTGAATAGAGTGAAACCTTAAATTTTTTGGAAGATGGTGAGAGGGAAGACTCAAATGCGGAGGATTGAAAATGCTACAAGTAGACAAGTGACCTTCTCCA	TTTTATAACTTCTTTTTTGAATAGAGTGAAACCTTAAGTTTTTTGGAAGATGGTGAGAGGGAAGACTCAAATGCGGAGGATTGAAAATGCTACAAGTAGACAAGTGACCTTCTCCA	116	28	WT or Sub	N/A
107	TTTTATAACTTCTTTTTTGAATAGAGTGAAACCTTAAATTTTTTGGAAGATGGTGAGAGGGAAGACTCAAATGCGGAGGATTGAAAATGCTACAAGTAGACAAGTGACCTTCTCCA	TTTTATAACTTCTTTTTTGAATAGAGTGAAACCTTAAATTTTTTGGAAGATGGTGAGAGGGAAGACTCAA--TCGGAGGATTGAAAATGCTACAAGTAGACAAGTGACCTTCTCCA	114	28	del	N/A
108	TTTTATAACTTCTTTTTTGAATAGAGTGAAACCTTAAATTTTTTGGAAGATGGTGAGAGGGAAGACTCAAATGCGGAGGATTGAAAATGCTACAAGTAGACAAGTGACCTTCTCCA	TTTTATAACTTCTTTTTTGAATAGAGTGAAACCTTAAATTTTTTGGAAGATGGTGAGAGGGAAGACT-----------GATTGAAAATGCTACAAGTAGACAAGTGACCTTCTCCA	105	28	del	N/A
109	TTTTATAACTTCTTTTTTGAATAGAGTGAAACCTTAAA-TTTTTTGGAAGATGGTGAGAGGGAAGACTCAAATGCGGAGGATTGAAAATGCTACAAGTAGACAAGTGACCTTCTCCA	TTTTATAACTTCTTTTTTGAATAGAGTGAAACCTTAAATTTTTTTGGAAGATGGTGAGAGGGAAGACTCAAATGCGGAGGATTGAAAATGCTACAAGTAGACAAGTGACCTTCTCCA	117	27	WT or Sub	N/A
110	TTTTATAACTTCTTTTTTGAATAGAGTGAAACCTTAAATTTTTTGGAAGATGGTGAGAGGGAAGACTCAAATGCGGAGGATTGAAAATGCTACAAGTAGACAAGTGACCTTCTCCA	TTTTATAACTTCTTTTTTGAATAGAGTGAAACCTTAAATTTTTTGGAAGATGGTGAGAGGGAAAACTCAAATGCGGAGGATTGAAAATGCTACAAGTAGACAAGTGACCTTCTCCA	116	27	WT or Sub	N/A
111	TTTTATAACTTCTTTTTTGAATAGAGTGAAACCTTAAATTTTTTGGAAGATGGTGAGAGGGAAGACTCAAATGCGGAGGATTGAAAATGCTACAAGTAGACAAGTGACCTTCTCCA	TTTTATAACTTCTTTTTTGAATAGAGTGAAACCTCAAATTTTTTGGAAGATGGTGAGAGGGAAGACTCAAATGCGGAGGATTGAAAATGCTACAAGTAGACAAGTGACCTTCTCCA	116	27	WT or Sub	N/A
112	TTTTATAACTTCTTTTTTGAATAGAGTGAAACCTTAAATTTTTTGGAAGATGGTGAGAGGGAAGACTCAAATGCGGAGGATTGAAAATGCTACAAGTAGACAAGTGACCTTCTCCA	TTTTATAACTTCTTTTTTGAATAGAGTGAAACCTTAAATTTTTTGGAAGATGGTGAGAGGGAAGACTCAAATGCGGAGGATTGAAAATGCTACAAGTAGACAAGTGACCTTCTCTA	116	26	WT or Sub	N/A
113	TTTTATAACTTCTTTTTTGAATAGAGTGAAACCTTAAATTTTTTGGAAGATGGTGAGAGGGAAGACTCAAATGCGGAGGATTGAAAATGCTACAAGTAGACAAGTGACCTTCTCCA	TTTTATAACTTCTTTTTTGAATAAAGTGAAACCTTAAATTTTTTGGAAGATGGTGAGAGGGAAGACTCAAATGCGGAGGATTGAAAATGCTACAAGTAGACAAGTGACCTTCTCCA	116	26	WT or Sub	N/A
114	TTTTATAACTTCTTTTTTGAATAGAGTGAAACCTTAAATTTTTTGGAAGATGGTGAGAGGGAAGACTCAAATGCGGAGGATTGAAAATGCTACAAGTAGACAAGTGACCTTCTCCA	TTTTATAACTTCTTTTTTGAATAGAGTGAAACCTTAAATTTTTTGGAAGATGGTGAGAGGGAAGACTCAAATGCGGAGGATTGAAAATGCTACAAGTAGACAAGTGACCCTCTCCA	116	26	WT or Sub	N/A
115	TTTTATAACTTCTTTTTTGAATAGAGTGAAACCTTAAATTTTTTGGAAGATGGTGAGAGGGAAGACTCAAATGCGGAGGATTGAAAATGCTACAAGTAGACAAGTGACCTTCTCCA	TTTTATAACTTCTTTTTTGAATAGAGTGAAACCTTAAATTTTTTGGAAGATGGTGAAAGGGAAGACTCAAATGCGGAGGATTGAAAATGCTACAAGTAGACAAGTGACCTTCTCCA	116	26	WT or Sub	N/A
116	TTTTATAACTTCTTTTTTGAATAGAGTGAAACCTTAAATTTTTTGGAAGATGGTGAGAGGGAAGACTCAAATGCGGAGGATTGAAAATGCTACAAGTAGACAAGTGACCTTCTCCA	TTTTATAACTTCTTTTTTGAATAGAGTGAAACCTTAAATTTTTTGGAAGATGGTGAGAGGGAAGACTCAAATGCGGAGGATTGAAAATGCTACAAGTAGACAAGTGACCTTCTTCA	116	26	WT or Sub	N/A
117	TTTTATAACTTCTTTTTTGAATAGAGTGAAACCTTAAATTTTTTGGAAGATGGTGAGAGGGAAGACTCAAATGCGGAGGATTGAAAATGCTACAAGTAGACAAGTGACCTTCTCCA	TTTTATAACTTCTTTTTTGAATAGAGTGAAACCTTAAATTTTTTGGAAGATGGTGAGAGGGAAGACTCAAATGCGGAGGATTGAAAATGCTACAAGCAGACAAGTGACCTTCTCCA	116	25	WT or Sub	N/A
118	TTTTATAACTTCTTTTTTGAATAGAGTGAAACCTTAAATTTTTTGGAAGATGGTGAGAGGGAAGACTCAAATGCGGAGGATTGAAAATGCTACAAGTAGACAAGTGACCTTCTCCA	TTTTATAACTTCTTTTTTGAATAGAGTGAAACCTTAAATTTTTTGGAAGATGGTGAGAGGGAAGACTCAAATGCGGAGGATTGAAAATGCTACAAGTAGACAGGTGACCTTCTCCA	116	24	WT or Sub	N/A
119	TTTTATAACTTCTTTTTTGAATAGAGTGAAACCTTAAATTTTTTGGAAGATGGTGAGAGGGAAGACTCAAATGCGGAGGATTGAAAATGCTACAAGTAGACAAGTGACCTTCTCCA	TTCTATAACTTCTTTTTTGAATAGAGTGAAACCTTAAATTTTTTGGAAGATGGTGAGAGGGAAGACTCAAATGCGGAGGATTGAAAATGCTACAAGTAGACAAGTGACCTTCTCCA	116	24	WT or Sub	N/A
120	TTTTATAACTTCTTTTTTGAATAGAGTGAAACCTTAAATTTTTTGGAAGATGGTGAGAGGGAAGACTCAAATGCGGAGGATTGAAAATGCTACAAGTAGACAAGTGACCTTCTCCA	TTTTGTAACTTCTTTTTTGAATAGAGTGAAACCTTAAATTTTTTGGAAGATGGTGAGAGGGAAGACTCAAATGCGGAGGATTGAAAATGCTACAAGTAGACAAGTGACCTTCTCCA	116	23	WT or Sub	N/A
121	TTTTATAACTTCTTTTTTGAATAGAGTGAAACCTTAAATTTTTTGGAAGATGGTGAGAGGGAAGACTCAAATGCGGAGGATTGAAAATGCTACAAGTAGACAAGTGACCTTCTCCA	TTTTATAACTTCTTTTTTGAATAGAGTGAAACCTTAAATTTTTTGGAAGATGGTGAGAGGGAAGACTCAAATGCGGAGGATTGAAAATGCTACAAGTAGACAAGTGACCTCCTCCA	116	23	WT or Sub	N/A
122	TTTTATAACTTCTTTTTTGAATAGAGTGAAACCTTAAATTTTTTGGAAGATGGTGAGAGGGAAGACTCAAATGCGGAGGATTGAAAATGCTACAAGTAGACAAGTGACCTTCTCCA	TTTTATAACTTCTTTTTTGAATAGAGTGAAACCTTAAATTTTTTGGAAGATGGTGAGAGGGAAGACTCAAATGCGGAGGATTGAAAATGCTACAAGTAGAC-AGTGACCTTCTCCA	115	23	WT or Sub	N/A
123	TTTTATAACTTCTTTTTTGAATAGAGTGAAACCTTAAATTTTTTGGAAGATGGTGAGAGGGAAGACTCAAATGCGGAGGATTGAAAATGCTACAAGTAGACAAGTGACCTTCTCCA	TTTTATAACTTCTTTTCTGAATAGAGTGAAACCTTAAATTTTTTGGAAGATGGTGAGAGGGAAGACTCAAATGCGGAGGATTGAAAATGCTACAAGTAGACAAGTGACCTTCTCCA	116	23	WT or Sub	N/A
124	TTTTATAACTTCTTTTTTGAATAGAGTGAAACCTTAAATTTTTTGGAAGATGGTGAGAGGGAAGACTCAAATGCGGAGGATTGAAAATGCTACAAGTAGACAAGTGACCTTCTCCA	TTTTATAACTTCTTTTTTGAATAGAGTGAAACCTTAAATTTTTTGGAAGATGGTAAGAGGGAAGACTCAAATGCGGAGGATTGAAAATGCTACAAGTAGACAAGTGACCTTCTCCA	116	23	WT or Sub	N/A
125	TTTTATAACTTCTTTTTTGAATAGAGTGAAACCTTAAATTTTTTGGAAGATGGTGAGAGGGAAGACTCAAATGCGGAGGATTGAAAATGCTACAAGTAGACAAGTGACCTTCTCCA	TTTTATAACTTCTTTTTTGAATAGAGTGAAACCTTAAATTTTCTGGAAGATGGTGAGAGGGAAGACTCAAATGCGGAGGATTGAAAATGCTACAAGTAGACAAGTGACCTTCTCCA	116	23	WT or Sub	N/A
126	TTTTATAACTTCTTTTTTGAATAGAGTGAAACCTTAAATTTTTTGGAAGATGGTGAGAGGGAAGACTCAAATGCGGAGGATTGAAAATGCTACAAGTAGACAAGTGACCTTCTCCA	TTTTATAATTTCTTTTTTGAATAGAGTGAAACCTTAAATTTTTTGGAAGATGGTGAGAGGGAAGACTCAAATGCGGAGGATTGAAAATGCTACAAGTAGACAAGTGACCTTCTCCA	116	23	WT or Sub	N/A
127	TTTTATAACTTCTTTTTTGAATAGAGTGAAACCTTAAATTTTTTGGAAGATGGTGAGAGGGAAGACTCAAATGCGGAGGATTGAAAATGCTACAAGTAGACAAGTGACCTTCTCCA	TTTTATAACTTCTTTTTTGAATAGAGTGAAACCTTAAATTTTTTGGAAGATGGTGAGAGGGAAGACTCAAATGCGGAGGATTGAAAATGCTACAAGTAGACAAGTGACCTTCTCCT	116	22	WT or Sub	N/A
128	TTTTATAACTTCTTTTTTGAATAGAGTGAAACCTTAAATTTTTTGGAAGATGGTGAGAGGGAAGACTCAAATGCGGAGGATTGAAAATGCTACAAGTAGACAAGTGACCTTCTCCA	TTTTATAACTTCTTTTTTGAATAGAGTGAAACCTTAAATTTTTTGGAAGATGGTGAGAGGGAAGACTCAAATGCGGAGGATTGAAAATGCTACAGGTAGACAAGTGACCTTCTCCA	116	22	WT or Sub	N/A
129	TTTTATAACTTCTTTTTTGAATAGAGTGAAACCTTAAATTTTTTGGAAGATGGTGAGAGGGAAGACTCAAATGCGGAGGATTGAAAATGCTACAAGTAGACAAGTGACCTTCTCCA	TTTTATAACTTCTTTTTTGAATAGAGTGAAACCTTAAATCTTTTGGAAGATGGTGAGAGGGAAGACTCAAATGCGGAGGATTGAAAATGCTACAAGTAGACAAGTGACCTTCTCCA	116	21	WT or Sub	N/A
130	TTTTATAACTTCTTTTTTGAATAGAGTGAAACCTTAAATTTTTTGGAAGATGGTGAGAGGGAAGACTCAAATGCGGAGGATTGAAAATGCTACAAGTAGACAAGTGACCTTCTCCA	TTTTATAACTTCTTTTTTGAATAGAGTGAAACCTTAAATTTTTTGGAAGATGGTGTGAGGGAAGACTCAAATGCGGAGGATTGAAAATGCTACAAGTAGACAAGTGACCTTCTCCA	116	20	WT or Sub	N/A
131	TTTTATAACTTCTTTTTTGAATAGAGTGAAACCTTAAATTTTTTGGAAGATGGTGAGAGGGAAGACTCAAATGCGGAGGATTGAAAATGCTACAAGTAGACAAGTGACCTTCTCCA	TTTTATAACTTCTTTTTTGAATAGAGTGAAACCTTAAATTTTTTGGAAGATGGTGAGAGGGAAGACTCAAATGCGGAGGATTGAAAATGCTACAAGTAGACAAGTGACCTTCTACA	116	20	WT or Sub	N/A
132	TTTTATAACTTCTTTTTTGAATAGAGTGAAACCTTAAATTTTTTGGAAGATGGTGAGAGGGAAGACTCAAATGCGGAGGATTGAAAATGCTACAAGTAGACAAGTGACCTTCTCCA	TTTTATAACTTCTTTTTTGAATAGAGTGAAACCTTAAATTTTTTGGAAGATGGTGAGAGGGAAGACTCAGA--CGGAGGATTGAAAATGCTACAAGTAGACAAGTGACCTTCTCCA	114	19	del	N/A
133	TTTTATAACTTCTTTTTTGAATAGAGTGAAACCTTAAATTTTTTGGAAGATGGTGAGAGGGAAGACTCAAATGCGGAGGATTGAAAATGCTACAAGTAGACAAGTGACCTTCTCCA	TTTTATAACTTCTTTTTTGAATAGAGTGAAACCTTAAATTTTTTGGAAGATGGTGAGAGGGAAGACTCAAAT--GGAGGATTGAAAATGCTACAAGTAGACAAGTGACCTTCTCCA	114	19	del	N/A
134	TTTTATAACTTCTTTTTTGAATAGAGTGAAACCTTAAATTTTTTGGAAGATGGTGAGAGGGAAGACTCAAATGCGGAGGATTGAAAATGCTACAAGTAGACAAGTGACCTTCTCCA	TTTTATAACTTCTTTTTTGAATAGAGTGAAACCTTAAATTTTTTGGAAGATGGTGAGAGGGAAGACTCAAATGCGGTGGATTGAAAATGCTACAAGTAGACAAGTGACCTTCTCCA	116	19	WT or Sub	N/A
135	TTTTATAACTTCTTTTTTGAATAGAGTGAAACCTTAAATTTTTTGGAAGATGGTGAGAGGGAAGACTCAAATGCGGAGGATTGAAAATGCTACAAGTAGACAAGTGACCTTCTCCA	TTTTATAACTTCTTTTTTGAATAGAGTGAACCCTTAAATTTTTTGGAAGATGGTGAGAGGGAAGACTCAAATGCGGAGGATTGAAAATGCTACAAGTAGACAAGTGACCTTCTCCA	116	19	WT or Sub	N/A
136	TTTTATAACTTCTTTTTTGAATAGAGTGAAACCTTAAATTTTTTGGAAGATGGTGAGAGGGAAGACTCAAATG-CGGAGGATTGAAAATGCTACAAGTAGACAAGTGACCTTCTCCA	TTTTATAACTTCTTTTTTGAATAGAGTGAAACCTTAAA-TTTTTGGAAGATGGTGAGAGGGAAGACTCAAATGTCGGAGGATTGAAAATGCTACAAGTAGACAAGTGACCTTCTCCA	116	19	WT or Sub	N/A
137	TTTTATAACTTCTTTTTTGAATAGAGTGAAACCTTAAATTTTTTGGAAGATGGTGAGAGGGAAGACTCAAATGCGGAGGATTGAAAATGCTACAAGTAGACAAGTGACCTTCTCCA	TTTTATAACTTCTTTTTTGAATAGAGTGAAACCTTAAATTTTTTGGAAGATGGTGAGCGGGAAGACTCAAATGCGGAGGATTGAAAATGCTACAAGTAGACAAGTGACCTTCTCCA	116	19	WT or Sub	N/A
138	TTTTATAACTTCTTTTTTGAATAGAGTGAAACCTTAAATTTTTTGGAAGATGGTGAGAGGGAAGACTCAAATGCGGAGGATTGAAAATGCTACAAGTAGACAAGTGACCTTCTCCA	TTTTATAACTTCTTTTTTGAATAGAGTGAAACCTTAAATTTTTTGGATGATGGTGAGAGGGAAGACTCAAATGCGGAGGATTGAAAATGCTACAAGTAGACAAGTGACCTTCTCCA	116	19	WT or Sub	N/A
139	TTTTATAACTTCTTTTTTGAATAGAGTGAAACCTTAAATTTTTTGGAAGATGGTGAGAGGGAAGACTCAAATGCGGAGGATTGAAAATGCTACAAGTAGACAAGTGACCTTCTCCA	TTTTATAACTTCTTTTTTGAATAGAGTGAAACCTTAAATTTTTTGGAAGATGGTGAGAGGGAAGACTCAAA----------TGAAAATGCTACAAGTAGACAAGTGACCTTCTCCA	106	18	del	N/A
140	TTTTATAACTTCTTTTTTGAATAGAGTGAAACCTTAAATTTTTTGGAAGATGGTGAGAGGGAAGACTCAAATGCGGAGGATTGAAAATGCTACAAGTAGACAAGTGACCTTCTCCA	TTTTATAACTTCTTTTTTAAATAGAGTGAAACCTTAAATTTTTTGGAAGATGGTGAGAGGGAAGACTCAAATGCGGAGGATTGAAAATGCTACAAGTAGACAAGTGACCTTCTCCA	116	18	WT or Sub	N/A
141	TTTTATAACTTCTTTTTTGAATAGAGTGAAACCTTAAATTTTTTGGAAGATGGTGAGAGGGAAGACTCAAATGCGGAGGATTGAAAATGCTACAAGTAGACAAGTGACCTTCTCCA	TTTGATAACTTCTTTTTTGAATAGAGTGAAACCTTAAATTTTTTGGAAGATGGTGAGAGGGAAGACTCAAATGCGGAGGATTGAAAATGCTACAAGTAGACAAGTGACCTTCTCCA	116	17	WT or Sub	N/A
142	TTTTATAACTTCTTTTTTGAATAGAGTGAAACCTTAAATTTTTTGGAAGATGGTGAGAGGGAAGACTCAAATGCGGAGGATTGAAAATGCTACAAGTAGACAAGTGACCTTCTCCA	TTTTATAACTTCTTTTTTGAATAGAGTGAAACCTTAAATTTTTTGGAAGATGGTGAGTGGGAAGACTCAAATGCGGAGGATTGAAAATGCTACAAGTAGACAAGTGACCTTCTCCA	116	17	WT or Sub	N/A
143	TTTTATAACTTCTTTTTTGAATAGAGTGAAACCTTAAATTTTTTGGAAGATGGTGAGAGGGAAGACTCAAATGCGGAGGATTGAAAATGCTACAAGTAGACAAGTGACCTTCTCCA	TTTTATAACTTCTTTTTTGAATAGAGTGAAACCTTAAATTTCTTGGAAGATGGTGAGAGGGAAGACTCAAATGCGGAGGATTGAAAATGCTACAAGTAGACAAGTGACCTTCTCCA	116	17	WT or Sub	N/A
144	TTTTATAACTTCTTTTTTGAATAGAGTGAAACCTTAAATTTTTTGGAAGATGGTGAGAGGGAAGACTCAAATGCGGAGGATTGAAAATGCTACAAGTAGACAAGTGACCTTCTCCA	TTTTATAACTTCTTTTTTGAATAGAGTGAAACCTTAAATTTTTTGGAAGATGGTGAGAGGGAAGACTCAAATGCGGAGGCTTGAAAATGCTACAAGTAGACAAGTGACCTTCTCCA	116	17	WT or Sub	N/A
145	TTTTATAACTTCTTTTTTGAATAGAGTGAAACCTTAAATTTTTTGGAAGATGGTGAGAGGGAAGACTCAAATGCGGAGGATTGAAAATGCTACAAGTAGACAAGTGACCTTCTCCA	TTTTATAACGTCTTTTTTGAATAGAGTGAAACCTTAAATTTTTTGGAAGATGGTGAGAGGGAAGACTCAAATGCGGAGGATTGAAAATGCTACAAGTAGACAAGTGACCTTCTCCA	116	17	WT or Sub	N/A
146	TTTTATAACTTCTTTTTTGAATAGAGTGAAACCTTAAATTTTTTGGAAGATGGTGAGAGGGAAGACTCAAATGCGGAGGATTGAAAATGCTACAAGTAGACAAGTGACCTTCTCCA	TTTTATAACTTCTTTTTTGAATAGAGTGAAACCTTAAATTTTTTGGAAGATGGTGAGAGGGAAGACTCAAATTCGGAGGATTGAAAATGCTACAAGTAGACAAGTGACCTTCTCCA	116	17	WT or Sub	N/A
147	TTTTATAACTTCTTTTTTGAATAGAGTGAAACCTTAAATTTTTTGGAAGATGGTGAGAGGGAAGACTCAAATGCGGAGGATTGAAAATGCTACAAGTAGACAAGTGACCTTCTCCA	TTTTATAACTTCTTTTTTGAATAGAGTGAAACCTTAAATTTTTTGGAAGATGGTGAGAGGGAAGACTCAAAT------GATTGAAAATGCTACAAGTAGACAAGTGACCTTCTCCA	110	16	del	N/A
148	TTTTATAACTTCTTTTTTGAATAGAGTGAAACCTTAAATTTTTTGGAAGATGGTGAGAGGGAAGACTCAAATGCGGAGGATTGAAAATGCTACAAGTAGACAAGTGACCTTCTCCA	TTTTATAACTTCTTTTTTGAATAGAGTGAAACCTTAAATTTTTTGGAAGATGGTGAGAGGGAAGACTCA----CGGAGGATTGAAAATGCTACAAGTAGACAAGTGACCTTCTCCA	112	16	del	N/A
149	TTTTATAACTTCTTTTTTGAATAGAGTGAAACCTTAAATTTTTTGGAAGATGGTGAGAGGGAAGACTCAAATGCGGAGGATTGAAAATGCTACAAGTAGACAAGTGACCTTCTCCA	TTTTATAACTTCTTTTTTGAATAGAGTGAAACCTTAAATTTTTTGGAAGATGGTGAGAGGGAAGACTCAAATGCGGAGGATTGAAAATGCTACAAGTAGACAAGTGACCTTTTCCA	116	16	WT or Sub	N/A
150	TTTTATAACTTCTTTTTTGAATAGAGTGAAACCTTAAATTTTTTGGAAGATGGTGAGAGGGAAGACTCAAATGCGGAGGATTGAAAATGCTACAAGTAGACAAGTGACCTTCTCCA	TTTTATAACTTCTTTTTTGAATAGAGTGAATCCTTAAATTTTTTGGAAGATGGTGAGAGGGAAGACTCAAATGCGGAGGATTGAAAATGCTACAAGTAGACAAGTGACCTTCTCCA	116	16	WT or Sub	N/A
151	TTTTATAACTTCTTTTTTGAATAGAGTGAAACCTTAAATTTTTTGGAAGATGGTGAGAGGGAAGACTCAAATGCGGAGGATTGAAAATGCTACAAGTAGACAAGTGACCTTCTCCA	TTTTATAACTTCTTTTTTGAATAGAGTGAAACCTTAAATTTTTTGGAAGATGGTGAGAGGGAAGACTCAAATGCGGAGGATTG-AAATGCTACAAGTAGACAAGTGACCTTCTCCA	115	16	WT or Sub	N/A
152	TTTTATAACTTCTTTTTTGAATAGAGTGAAACCTTAAATTTTTTGGAAGATGGTGAGAGGGAAGACTCAAATGCGGAGGATTGAAAATGCTACAAGTAGACAAGTGACCTTCTCCA	TTTTATAACTTTTTTTTTGAATAGAGTGAAACCTTAAATTTTTTGGAAGATGGTGAGAGGGAAGACTCAAATGCGGAGGATTGAAAATGCTACAAGTAGACAAGTGACCTTCTCCA	116	16	WT or Sub	N/A
153	TTTTATAACTTCTTTTTTGAATAGAGTGAAACCTTAAATTTTTTGGAAGATGGTGAGAGGGAAGACTCAAATGCGGAGGATTGAAAATGCTACAAGTAGACAAGTGACCTTCTCCA	TTTTATAACTTCTTTTTTGAATAGAGTGAAACCTTAAATTTTTTGGAAGATGGTGAGAGGGACGACTCAAATGCGGAGGATTGAAAATGCTACAAGTAGACAAGTGACCTTCTCCA	116	16	WT or Sub	N/A
154	TTTTATAACTTCTTTTTTGAATAGAGTGAAACCTTAAATTTTTTGGAAGATGGTGAGAGGGAAGACTCAAATGCGGAGGATTGAAAATGCTACAAGTAGACAAGTGACCTTCTCCA	TTTTATAACTTCTTTTTTGAATAGAGTGAAACCTTAAATTTTTTGGAAGATGGTGAGAGGGAAGACTCAAAT---GAGGATTGAAAATGCTACAAGTAGACAAGTGACCTTCTCCA	113	16	del	N/A
155	TTTTATAACTTCTTTTTTGAATAGAGTGAAACCTTAAATTTTTTGGAAGATGGTGAGAGGGAAGACTCAAATGCGGAGGATTGAAAATGCTACAAGTAGACAAGTGACCTTCTCCA	TTTTATAACTTCTTTTTTGAATAGAGTGAAACCTTAAATTTTTTGGAAGATGGTGAGAGGGAAGACTCAAATGCGGAGGATTGAAAATGCTACAAGTAGACAAGTGACCTTATCCA	116	16	WT or Sub	N/A
156	TTTTATAACTTCTTTTTTGAATAGAGTGAAACCTTAAATTTTTTGGAAGATGGTGAGAGGGAAGACTCAAATGCGGAGGATTGAAAATGCTACAAGTAGACAAGTGACCTTCTCCA	TTTTATAACTTCTTTTTTGAATAGAGTGCAACCTTAAATTTTTTGGAAGATGGTGAGAGGGAAGACTCAAATGCGGAGGATTGAAAATGCTACAAGTAGACAAGTGACCTTCTCCA	116	15	WT or Sub	N/A
157	TTTTATAACTTCTTTTTTGAATAGAGTGAAACCTTAAATTTTTTGGAAGATGGTGAGAGGGAAGACTCAAATGCGGAGGATTGAAAATGCTACAAGTAGACAAGTGACCTTCTCCA	TTTTATAACTTCTTTTTTGAATAGAGTGAAACCTTAAATTCTTTGGAAGATGGTGAGAGGGAAGACTCAAATGCGGAGGATTGAAAATGCTACAAGTAGACAAGTGACCTTCTCCA	116	15	WT or Sub	N/A
158	TTTTATAACTTCTTTTTTGAATAGAGTGAAACCTTAAATTTTTTGGAAGATGGTGAGAGGGAAGACTCAAATGCGGAGGATTGAAAATGCTACAAGTAGACAAGTGACCTTCTCCA	TTTTATAACTTCTTTTTTGAATAGAGTGAAACCTTAAATTTTTTGGAAGATGGTGAGAGGGAAGACTCAAATGCGGAGGATTGAAACTGCTACAAGTAGACAAGTGACCTTCTCCA	116	15	WT or Sub	N/A
159	TTTTATAACTTCTTTTTTGAATAGAGTGAAACCTTAAATTTTTTGGAAGATGGTGAGAGGGAAGACTCAAATGCGGAGGATTGAAAATGCTACAAGTAGACAAGTGACCTTCTCCA	TTTTATAACTTCTTTTTTGAATAGAGTGAAACCTTCAATTTTTTGGAAGATGGTGAGAGGGAAGACTCAAATGCGGAGGATTGAAAATGCTACAAGTAGACAAGTGACCTTCTCCA	116	15	WT or Sub	N/A
160	TTTTATAACTTCTTTTTTGAATAGAGTGAAACCTTAAATTTTTTGGAAGATGGTGAGAGGGAAGACTCAAATGCGGAGGATTGAAAATGCTACAAGTAGACAAGTGACCTTCTCCA	TTTTATAACTTCTTTTTTGAATAGAGTGAAACCTTAAATTTTTTGGAAGATGGTGAGAGGGCAGACTCAAATGCGGAGGATTGAAAATGCTACAAGTAGACAAGTGACCTTCTCCA	116	15	WT or Sub	N/A
161	TTTTATAACTTCTTTTTTGAATAGAGTGAAACCTTAAATTTTTTGGAAGATGGTGAGAGGGAAGACTCAAATGCGGAGGATTGAAAATGCTACAAGTAGACAAGTGACCTTCTCCA	TTTTATAACTTCTTTTTTGAATAGAGTGAAACCTTAAATTTTTTGGAAGCTGGTGAGAGGGAAGACTCAAATGCGGAGGATTGAAAATGCTACAAGTAGACAAGTGACCTTCTCCA	116	15	WT or Sub	N/A
162	TTTTATAACTTCTTTTTTGAATAGAGTGAAACCTTAAATTTTTTGGAAGATGGTGAGAGGGAAGACTCAAATGCGGAGGATTGAAAATGCTACAAGTAGACAAGTGACCTTCTCCA	TTTTATAACTTCTTTTTTGAATAGAGTGAAACCTT-AATTTTTTGGAAGATGGTGAGAGGGAAGACTCAAATGCGGAGGATTGAAAATGCTACAAGTAGACAAGTGACCTTCTCCA	115	14	WT or Sub	N/A
163	TTTTATAACTTCTTTTTTGAATAGAGTGAAACCTTAAATTTTTTGGAAGATGGTGAGAGGGAAGACTCAAATGCGGAGGATTGAAAATGCTACAAGTAGACAAGTGACCTTCTCCA	TTTTATAACTTCTTTTTTGAATAGAGTGAAACCTTAAATTTTTTGGAAGATGGTGA-----------------CGGAGGATTGAAAATGCTACAAGTAGACAAGTGACCTTCTCCA	99	14	del	N/A
164	TTTTATAACTTCTTTTTTGAATAGAGTGAAACCTTAAATTTTTTGGAAGATGGTGAGAGGGAAGACTCAAATGCGGAGGATTGAAAATGCTACAAGTAGACAAGTGACCTTCTCCA	TTTTATAACTTCTTTTTTGAATAGAGTGAAACCTTAAATTTTTTGGAAGATGGTGAGAGGGAAGACTCAAATGCGGAGGATTGTAAATGCTACAAGTAGACAAGTGACCTTCTCCA	116	14	WT or Sub	N/A
165	TTTTATAACTTCTTTTTTGAATAGAGTGAAACCTTAAATTTTTTGGAAGATGGTGAGAGGGAAGACTCAAATG-CGGAGGATTGAAAATGCTACAAGTAGACAAGTGACCTTCTCCA	TTTTATAACTTCTTTTTTGAATAGAGTGAAACCTTAAATTTTTTGGAAGATGGTGAGAGGGAAGACTCAAATGTCGGAGGATTGAAAATGCTACAAGTAGACCAGTGACCTTCTCCA	117	14	Ins	N/A
166	TTTTATAACTTCTTTTTTGAATAGAGTGAAACCTTAAATTTTTTGGAAGATGGTGAGAGGGAAGACTCAAATGCGGAGGATTGAAAATGCTACAAGTAGACAAGTGACCTTCTCCA	TTTTATAACTTCTTTTTTGAATAGAGTGAAACCTTAAATTTTTTGGAAGATGGTGAGAGGGAAGACTCAAATGCGGAGGATTGAACATGCTACAAGTAGACAAGTGACCTTCTCCA	116	14	WT or Sub	N/A
167	TTTTATAACTTCTTTTTTGAATAGAGTGAAACCTTAAATTTTTTGGAAGATGGTGAGAGGGAAGACTCAAATGCGGAGGATTGAAAATGCTACAAGTAGACAAGTGACCTTCTCCA	TTTTATAACTTCTTTTTTGAATAGAGTGAAACCTTAAATTTTTTGGAAGATGGTGAGAGGGAAGACTCAAATGCTGAGGATTGAAAATGCTACAAGTAGACAAGTGACCTTCTCCA	116	13	WT or Sub	N/A
168	TTTTATAACTTCTTTTTTGAATAGAGTGAAACCTTAAATTTTTTGGAAGATGGTGAGAGGGAAGACTCAAATGCGGAGGATTGAAAATGCTACAAGTAGACAAGTGACCTTCTCCA	TTTTATAACTTCTTTTTGGAATAGAGTGAAACCTTAAATTTTTTGGAAGATGGTGAGAGGGAAGACTCAAATGCGGAGGATTGAAAATGCTACAAGTAGACAAGTGACCTTCTCCA	116	13	WT or Sub	N/A
169	TTTTATAACTTCTTTTTTGAATAGAGTGAAACCTTAAATTTTTTGGAAGATGGTGAGAGGGAAGACTCAAATGCGGAGGATTGAAAATGCTACAAGTAGACAAGTGACCTTCTCCA	TTTTATAACTTCTTTTTTGAATAGAGTGAAACCTTAAATTTTTTGGAAGATGGTGAGAGGGAAGACTCTAATGCGGAGGATTGAAAATGCTACAAGTAGACAAGTGACCTTCTCCA	116	13	WT or Sub	N/A
170	TTTTATAACTTCTTTTTTGAATAGAGTGAAACCTTAAATTTTTTGGAAGATGGTGAGAGGGAAGACTCAAATGCGGAGGATTGAAAATGCTACAAGTAGACAAGTGACCTTCTCCA	TTTTATAACTTCTCTTTTGAATAGAGTGAAACCTTAAATTTTTTGGAAGATGGTGAGAGGGAAGACTCAAATGCGGAGGATTGAAAATGCTACAAGTAGACAAGTGACCTTCTCCA	116	13	WT or Sub	N/A
171	TTTTATAACTTCTTTTTTGAATAGAGTGAAACCTTAAATTTTTTGGAAGATGGTGAGAGGGAAGACTCAAATGCGGAGGATTGAAAATGCTACAAGTAGACAAGTGACCTTCTCCA	TTTTATAACTTCTTTTTTGAATTGAGTGAAACCTTAAATTTTTTGGAAGATGGTGAGAGGGAAGACTCAAATGCGGAGGATTGAAAATGCTACAAGTAGACAAGTGACCTTCTCCA	116	12	WT or Sub	N/A
172	TTTTATAACTTCTTTTTTGAATAGAGTGAAACCTTAAATTTTTTGGAAGATGGTGAGAGGGAAGACTCAAATGCGGAGGATTGAAAATGCTACAAGTAGACAAGTGACCTTCTCCA	TTTTATAACTTCTTTTTTGAATAGAGTGAAACCTTAAATTTTTTGGAAGATGGTGAGAGGGAAGACTCAA---------ATTGAAAATGCTACAAGTAGACAAGTGACCTTCTCCA	107	12	del	N/A
173	TTTTATAACTTCTTTTTTGAATAGAGTGAAACCTTAAATTTTTTGGAAGATGGTGAGAGGGAAGACTCAAATGCGGAGGATTGAAAATGCTACAAGTAGACAAGTGACCTTCTCCA	TTTTATAACTTCTTTTTTGAATAGAGTGAAACCTTAAATTTTTTGGAAGATGGTGAGAGGGAAGACTCAAATGCGGAGGATTGAAAAGGCTACAAGTAGACAAGTGACCTTCTCCA	116	12	WT or Sub	N/A
174	TTTTATAACTTCTTTTTTGAATAGAGTGAAACCTTAAATTTTTTGGAAGATGGTGAGAGGGAAGACTCAAATGCGGAGGATTGAAAATGCTACAAGTAGACAAGTGACCTTCTCCA	TTTTATAACTTCTTTTTTGAATAGAGTGAAACCTTAAATTTTTTGGAAGATGGTGAGAGGGAAGACTCAAATGCGGAGGATTGAAAATGCTACAAGTAGACAAGTGTCCTTCTCCA	116	12	WT or Sub	N/A
175	TTTTATAACTTCTTTTTTGAATAGAGTGAAACCTTAAATTTTTTGGAAGATGGTGAGAGGGAAGACTCAAATGCGGAGGATTGAAAATGCTACAAGTAGACAAGTGACCTTCTCCA	TTTTATAACTTCTTTTTTGAATAGAGTGAAACCTTAAATTTTTTGGAAGATGGTGAGAGGGAAGA---------GGAGGATTGAAAATGCTACAAGTAGACAAGTGACCTTCTCCA	107	12	del	N/A
176	TTTTATAACTTCTTTTTTGAATAGAGTGAAACCTTAAATTTTTTGGAAGATGGTGAGAGGGAAGACTCAAATGCGGAGGATTGAAAATGCTACAAGTAGACAAGTGACCTTCTCCA	TTTTATAACTTCTTTTTTGAATAGAGTGAAACCTTAAATTTTTTGGAAGATGGTGAGAGGGAAGACTCAAATGCGGAGGATTGAAAATGCTACAAGTAGACAAGTGACCTTCTCAA	116	12	WT or Sub	N/A
177	TTTTATAACTTCTTTTTTGAATAGAGTGAAACCTTAAATTTTTTGGAAGATGGTGAGAGGGAAGACTCAAATGCGGAGGATTGAAAATGCTACAAGTAGACAAGTGACCTTCTCCA	TTTTATAACTTCTTTTTTGAATAGAGTG-AACCTTAAATTTTTTGGAAGATGGTGAGAGGGAAGACTCAAATGCGGAGGATTGAAAATGCTACAAGTAGACAAGTGACCTTCTCCA	115	12	WT or Sub	N/A
178	TTTTATAACTTCTTTTTTGAATAGAGTGAAACCTTAAATTTTTTGGAAGATGGTGAGAGGGAAGACTCAAATGCGGAGGATTGAAAATGCTACAAGTAGACAAGTGACCTTCTCCA	TTTTATAACTTCTTTTTTGTATAGAGTGAAACCTTAAATTTTTTGGAAGATGGTGAGAGGGAAGACTCAAATGCGGAGGATTGAAAATGCTACAAGTAGACAAGTGACCTTCTCCA	116	11	WT or Sub	N/A
179	TTTTATAACTTCTTTTTTGAATAGAGTGAAACCTTAAATTTTTTGGAAGATGGTGAGAGGGAAGACTCAAATGCGGAGGATTGAAAATGCTACAAGTAGACAAGTGACCTTCTCCA	TTTTATAACTTCTTTTTTGAATAGAGTGAAACCTTAAATTTTTTGGAAGATGGTGAGAGGGAAGACTCAAATGCGGCGGATTGAAAATGCTACAAGTAGACAAGTGACCTTCTCCA	116	11	WT or Sub	N/A
180	TTTTATAACTTCTTTTTTGAATAGAGTGAAACCTTAAATTTTTTGGAAGATGGTGAGAGGGAAGACTCAAATGCGGAGGATTGAAAATGCTACAAGTAGACAAGTGACCTTCTCCA	TTTTATAACTTCTTTTTTGAATAGAGTGAAACCTTAAATTTTTTGGAAGATGGTGAGAGGGAAGACTCAAATGCGTAGGATTGAAAATGCTACAAGTAGACAAGTGACCTTCTCCA	116	11	WT or Sub	N/A
181	TTTTATAACTTCTTTTTTGAATAGAGTGAAACCTTAAATTTTTTGGAAGATGGTGAGAGGGAAGACTCAAATGCGGAGGATTGAAAATGCTACAAGTAGACAAGTGACCTTCTCCA	TTTTATAACTTCTTTTTTGAATAGCGTGAAACCTTAAATTTTTTGGAAGATGGTGAGAGGGAAGACTCAAATGCGGAGGATTGAAAATGCTACAAGTAGACAAGTGACCTTCTCCA	116	11	WT or Sub	N/A
182	TTTTATAACTTCTTTTTTGAATAGAGTGAAACCTTAAATTTTTTGGAAGATGGTGAGAGGGAAGACTCAAATG-CGGAGGATTGAAAATGCTACAAGTAGACAAGTGACCTTCTCCA	TTTTATAACTTCTTTTTTGAATAGAGTGAAACCTTAAATTTTTTGGAAGATGGTGAGAGGGAAGAC-----TGTCGGAGGATTGAAAATGCTACAAGTAGACAAGTGACCTTCTCCA	112	11	del	N/A
183	TTTTATAACTTCTTTTTTGAATAGAGTGAAACCTTAAATTTTTTGGAAGATGGTGAGAGGGAAGACTCAAATGCGGAGGATTGAAAATGCTACAAGTAGACAAGTGACCTTCTCCA	TTTTATAACTTCTTTTTTGAATAGAGTGAAACCTTAAATTTTTTGGAAGATGGTGAGAGGGAAGACTCA-------AGGATTGAAAATGCTACAAGTAGACAAGTGACCTTCTCCA	109	11	del	N/A
184	TTTTATAACTTCTTTTTTGAATAGAGTGAAACCTTAAATTTTTTGGAAGATGGTGAGAGGGAAGACTCAAATGCGGAGGATTGAAAATGCTACAAGTAGACAAGTGACCTTCTCCA	TTTTATAACTTCGTTTTTGAATAGAGTGAAACCTTAAATTTTTTGGAAGATGGTGAGAGGGAAGACTCAAATGCGGAGGATTGAAAATGCTACAAGTAGACAAGTGACCTTCTCCA	116	11	WT or Sub	N/A
185	TTTTATAACTTCTTTTTTGAATAGAGTGAAACCTTAAATTTTTTGGAAGATGGTGAGAGGGAAGACTCAAATGCGGAGGATTGAAAATGCTACAAGTAGACAAGTGACCTTCTCCA	TTTTATAACTTCTTTCTTGAATAGAGTGAAACCTTAAATTTTTTGGAAGATGGTGAGAGGGAAGACTCAAATGCGGAGGATTGAAAATGCTACAAGTAGACAAGTGACCTTCTCCA	116	10	WT or Sub	N/A
186	TTTTATAACTTCTTTTTTGAATAGAGTGAAACCTTAAATTTTTTGGAAGATGGTGAGAGGGAAGACTCAAATGCGGAGGATTGAAAATGCTACAAGTAGACAAGTGACCTTCTCCA	TTTTATAACTTCTTTTTTGAATAGAGTGAAACCTTAAATTTTTTGGAAGATGGTGAGAGGGATGACTCAAATGCGGAGGATTGAAAATGCTACAAGTAGACAAGTGACCTTCTCCA	116	10	WT or Sub	N/A
187	TTTTATAACTTCTTTTTTGAATAGAGTGAAACCTTAAATTTTTTGGAAGATGGTGAGAGGGAAGACTCAAATGCGGAGGATTGAAAATGCTACAAGTAGACAAGTGACCTTCTCCA	TTTTATAACTTCTTTTTTGAATAGAGTGAAACCTTAAATTTTTTGGTAGATGGTGAGAGGGAAGACTCAAATGCGGAGGATTGAAAATGCTACAAGTAGACAAGTGACCTTCTCCA	116	10	WT or Sub	N/A
188	TTTTATAACTTCTTTTTTGAATAGAGTGAAACCTTAAATTTTTTGGAAGATGGTGAGAGGGAAGACTCAAATGCGGAGGATTGAAAATGCTACAAGTAGACAAGTGACCTTCTCCA	TTTTATAACTTCTTTTTTGAATAGAGTGAAACCTTAAATTTTTTGGAAGATGGTGAGAGGGAAGACTCAAATGCGGAGGATTGAATATGCTACAAGTAGACAAGTGACCTTCTCCA	116	10	WT or Sub	N/A
189	TTTTATAACTTCTTTTTTGAATAGAGTGAAACCTTAAATTTTTTGGAAGATGGTGAGAGGGAAGACTCAAATGCGGAGGATTGAAAATGCTACAAGTAGACAAGTGACCTTCTCCA	TTTTATAACTTCTTTTTTGAATAGAGTGAAACCTTAAATTTTTTGGAAGATGGTGAGAGGGAAGACTCAAATGAGGAGGATTGAAAATGCTACAAGTAGACAAGTGACCTTCTCCA	116	10	WT or Sub	N/A
190	TTTTATAACTTCTTTTTTGAATAGAGTGAAACCTTAAATTTTTTGGAAGATGGTGAGAGGGAAGACTCAAATGCGGAGGATTGAAAATGCTACAAGTAGACAAGTGACCTTCTCCA	TTTTATAACTTCTTTTTTGAATAGAGTGTAACCTTAAATTTTTTGGAAGATGGTGAGAGGGAAGACTCAAATGCGGAGGATTGAAAATGCTACAAGTAGACAAGTGACCTTCTCCA	116	10	WT or Sub	N/A
191	TTTTATAACTTCTTTTTTGAATAGAGTGAAACCTTAAATTTTTTGGAAGATGGTGAGAGGGAAGACTCAAATG-CGGAGGATTGAAAATGCTACAAGTAGACAAGTGACCTTCTCCA	TTTTATAACTTCTTTTTTGAATAGAGTGAAACCTTAAATTTTTTGGAAGATGGCGAGAGGGAAGACTCAAATGTCGGAGGATTGAAAATGCTACAAGTAGACAAGTGACCTTCTCCA	117	10	Ins	N/A
192	TTTTATAACTTCTTTTTTGAATAGAGTGAAACCTTAAATTTTTTGGAAGATGGTGAGAGGGAAGACTCAAATGCGGAGGATTGAAAATGCTACAAGTAGACAAGTGACCTTCTCCA	TTTTATAACTTCTTTTTTGAATAGAGTGAAACCTTAAATTTTTTGGAAGATGGTGAGAGGGAAGACGCAAATGCGGAGGATTGAAAATGCTACAAGTAGACAAGTGACCTTCTCCA	116	10	WT or Sub	N/A
193	TTTTATAACTTCTTTTTTGAATAGAGTGAAACCTTAAATTTTTTGGAAGATGGTGAGAGGGAAGACTCAAATGCGGAGGATTGAAAATGCTACAAGTAGACAAGTGACCTTCTCCA	TTTTATAACTTCTTTTTTGAATAGAGTGAAACCTTAAATTTTTTGGAAGAGGGTGAGAGGGAAGACTCAAATGCGGAGGATTGAAAATGCTACAAGTAGACAAGTGACCTTCTCCA	116	10	WT or Sub	N/A
194	TTTTATAACTTCTTTTTTGAATAGAGTGAAACCTTAAATTTTTTGGAAGATGGTGAGAGGGAAGACTCAAATGCGGAGGATTGAAAATGCTACAAGTAGACAAGTGACCTTCTCCA	TTTTATAACTTCTTTTTTGAATCGAGTGAAACCTTAAATTTTTTGGAAGATGGTGAGAGGGAAGACTCAAATGCGGAGGATTGAAAATGCTACAAGTAGACAAGTGACCTTCTCCA	116	10	WT or Sub	N/A
195	TTTTATAACTTCTTTTTTGAATAGAGTGAAACCTTAAATTTTTTGGAAGATGGTGAGAGGGAAGACTCAAATGCGGAGGATTGAAAATGCTACAAGTAGACAAGTGACCTTCTCCA	TTTTATAACTTCTTTTTTGAATAGAGTGAAACCTTTAATTTTTTGGAAGATGGTGAGAGGGAAGACTCAAATGCGGAGGATTGAAAATGCTACAAGTAGACAAGTGACCTTCTCCA	116	10	WT or Sub	N/A
196	TTTTATAACTTCTTTTTTGAATAGAGTGAAACCTTAAATTTTTTGGAAGATGGTGAGAGGGAAGACTCAAATGCGGAGGATTGAAAATGCTACAAGTAGACAAGTGACCTTCTCCA	TTTTATAACTTCTTTTTTGAATAGAGTGAAACCTTAAATTTTTTGGAAGATGGTGAGAGGGAAGACTCAACTGCGGAGGATTGAAAATGCTACAAGTAGACAAGTGACCTTCTCCA	116	10	WT or Sub	N/A
197	TTTTATAACTTCTTTTTTGAATAGAGTGAAACCTTAAATTTTTTGGAAGATGGTGAGAGGGAAGACTCAAATGCGGAGGATTGAAAATGCTACAAGTAGACAAGTGACCTTCTCCA	TTTTATAACTTCTTTTTTGAATAGAGTGAAACCTTAAATTTTTTGGAAGATGGTGAGAGGGAAGACTCAAATGCGGAGGATTGAAAATGCTCCAAGTAGACAAGTGACCTTCTCCA	116	9	WT or Sub	N/A
198	TTTTATAACTTCTTTTTTGAATAGAGTGAAACCTTAAATTTTTTGGAAGATGGTGAGAGGGAAG-----------ACTCAAA-----------TG-------------------CGGAGGATTGAAAATGCTACAAGTAGACAAGTGACCTTCTCCA	TTTTATAACTTCTTTTTTGAATAGAGTGAAACCTTAAATTTTTTGGAAGATGGTGAGAGGGAAGGATCCCTATCTAC-CAAAATTTTTACTTCTGGTTCCGGCGAACGAATAAACGGAGGATTGAAAATGCTACAAGTAGACAAGTGACCTTCTCCA	156	9	Ins	N/A
199	TTTTATAACTTCTTTTTTGAATAGAGTGAAACCTTAAATTTTTTGGAAGATGGTGAGAGGGAAGACTCAAATGCGGAGGATTGAAAATGCTACAAGTAGACAAGTGACCTTCTCCA	TTTTATAACTTCTTTTTTGAATAGAGTGAAACCTTAAATTTTTTGGAAGATGGTGAGAGTGAA-----------GGAGGATTGAAAATGCTACAAGTAGACAAGTGACCTTCTCCA	105	9	del	N/A
200	TTTTATAACTTCTTTTTTGAATAGAGTGAAACCTTAAATTTTTTGGAAGATGGTGAGAGGGAAGACTCAAATGCGGAGGATTGAAAATGCTACAAGTAGACAAGTGACCTTCTCCA	TTTTATAACTTCTTTTTTGAATAGAGTGAAACCTTAAATTTTTTGGAAGATGGGGAGAGGGAAGACTCAAATGCGGAGGATTGAAAATGCTACAAGTAGACAAGTGACCTTCTCCA	116	9	WT or Sub	N/A
201	TTTTATAACTTCTTTTTTGAATAGAGTGAAACCTTAAATTTTTTGGAAGATGGTGAGAGGGAAGACTCAAATG-CGGAGGATTGAAAATGCTACAAGTAGACAAGTGACCTTCTCCA	TTTTATAACTTC-TTTTTGAATAGAGTGAAACCTTAAATTTTTTGGAAGATGGTGAGAGGGAAGACTCAAATGTCGGAGGATTGAAAATGCTACAAGTAGACAAGTGACCTTCTCCA	116	9	WT or Sub	N/A
202	TTTTATAACTTCTTTTTTGAATAGAGTGAAACCTTAAATTTTTTGGAAGATGGTGAGAGGGAAGACTCAAATGCGGAGGATTGAAAATGCTACAAGTAGACAAGTGACCTTCTCCA	TTTTATAACTTCTTTTTTGAATAGAGTGAAACCTTAAATTTTTTGGAAGATGGTGAGAGGGAAGACTCAAATGCGGAGGATTGAAAATGCAACAAGTAGACAAGTGACCTTCTCCA	116	9	WT or Sub	N/A
203	TTTTATAACTTCTTTTTTGAATAGAGTGAAACCTTAAATTTTTTGGAAGATGGTGAGAGGGAAGACTCAAATGCGGAGGATTGAAAATGCTACAAGTAGACAAGTGACCTTCTCCA	TTTTATAACTTCTTTTTTGAATAGAGTGAAACCTTAAATTTTTTGGAAGATGGTGAGAGGGAAGACTCAAATGCGGAGGATTGAAAATGCTACAAGTAGA-AAGTGACCTTCTCCA	115	9	WT or Sub	N/A
204	TTTTATAACTTCTTTTTTGAATAGAGTGAAACCTTAAATTTTTTGGAAGATGGTGAGAGGGAAGACTCAAATGCGGAGGATTGAAAATGCTACAAGTAGACAAGTGACCTTCTCCA	TTTTATAACTTCTTTTTTGAATAGAGTGAAACCTTAAATTTTTTGGAAGATGGTGAGAGGGAAGACTCAAATGCGGAGGATTGAAAATGCTACAAGTAGTCAAGTGACCTTCTCCA	116	9	WT or Sub	N/A
205	TTTTATAACTTCTTTTTTGAATAGAGTGAAACCTTAAATTTTTTGGAAGATGGTGAGAGGGAAGACTCAAATGCGGAGGATTGAAAATGCTACAAGTAGACAAGTGACCTTCTCCA	TTTTATAACTTCTTTTTTGAATAGAGTGAAACCTTAAATTTTTTGGAAGATGGTGAGAGGGAAGACTCA---------GATTGAAAATGCTACAAGTAGACAAGTGACCTTCTCCA	107	9	del	N/A
206	TTTTATAACTTCTTTTTTGAATAGAGTGAAACCTTAAATTTTTTGGAAGATGGTGAGAGGGAAGACTCAAATGCGGAGGATTGAAAATGCTACAAGTAGACAAGTGACCTTCTCCA	TTTTATAACTTCTTTTTTGAATAGAGTGAAACCTTAAATTTTTTGGAAGATGGTGAGAGGGAAGACTCAAATGCGGAGGATTGAAAATGCTACAAGTAGACTAGTGACCTTCTCCA	116	9	WT or Sub	N/A
207	TTTTATAACTTCTTTTTTGAATAGAGTGAAACCTTAAATTTTTTGGAAGATGGTGAGAGGGAAGACTCAAATGCGGAGGATTGAAAATGCTACAAGTAGACAAGTGACCTTCTCCA	TCTTATAACTTCTTTTTTGAATAGAGTGAAACCTTAAATTTTTTGGAAGATGGTGAGAGGGAAGACTCAAATGCGGAGGATTGAAAATGCTACAAGTAGACAAGTGACCTTCTCCA	116	9	WT or Sub	N/A
208	TTTTATAACTTCTTTTTTGAATAGAGTGAAACCTTAAATTTTTTGGAAGATGGTGAGAGGGAAGACTCAAATGCGGAGGATTGAAAATGCTACAAGTAGACAAGTGACCTTCTCCA	TTTTATAACTACTTTTTTGAATAGAGTGAAACCTTAAATTTTTTGGAAGATGGTGAGAGGGAAGACTCAAATGCGGAGGATTGAAAATGCTACAAGTAGACAAGTGACCTTCTCCA	116	9	WT or Sub	N/A
209	TTTTATAACTTCTTTTTTGAATAGAGTGAAACCTTAAATTTTTTGGAAGATGGTGAGAGGGAAGACTCAAATGCGGAGGATTGAAAATGCTACAAGTAGACAAGTGACCTTCTCCA	TTTTATAACTTCTTTTTTGAATAGAGTGAAACCTTAAATTTTTTGGAAGATGGTGAGAGGGAAGACTCAAATGCGGAGGATTGAAAATGCTACAAGTAGACAAGTGACCTTCACCA	116	9	WT or Sub	N/A
210	TTTTATAACTTCTTTTTTGAATAGAGTGAAACCTTAAATTTTTTGGAAGATGGTGAGAGGGAAGACTCAAATGCGGAGGATTGAAAATGCTACAAGTAGACAAGTGACCTTCTCCA	TTTTATAACTTCTTTTTTGAATAGAGTGAAACCTTAAATTTTTTGGAAGATGGTGAGAGGGAAGACTCAAATGCGGAGGATTGAAAATGCTACAAGTAGCCAAGTGACCTTCTCCA	116	9	WT or Sub	N/A
211	TTTTATAACTTCTTTTTTGAATAGAGTGAAACCTTAAATTTTTTGGAAGATGGTGAGAGGGAAGACTCAAATGCGGAGGATTGAAAATGCTACAAGTAGACAAGTGACCTTCTCCA	TTTTATAACTTCTTTTTTGAATAGAGTGAAACCTTAAATTTTTTGGAAGATGGAGAGAGGGAAGACTCAAATGCGGAGGATTGAAAATGCTACAAGTAGACAAGTGACCTTCTCCA	116	9	WT or Sub	N/A
212	TTTTATAACTTCTTTTTTGAATAGAGTGAAACCTTAAATTTTTTGGAAGATGGTGAGAGGGAAGACTCAAATGCGGAGGATTGAAAATGCTACAAGTAGACAAGTGACCTTCTCCA	TTTTATAACTTCTTTTTTGAATAGAGTGAAACCTTAAATTTTTTGGAAGATGGTGAGAGGGAAGACTCAAA--CGGAGGATTGAAAATGCTACAAGTAGACAAGTGACCTTCTCCA	114	9	del	N/A
213	TTTTATAACTTCTTTTTTGAATAGAGTGAAACCTTAAATTTTTTGGAAGATGGTGAGAGGGAAGACTCAAATGCGGAGGATTGAAAATGCTACAAGTAGACAAGTGACCTTCTCCA	TTTTATAACTTCTTTTTTGAATAGAGTGAAACCTTAAATTTTTTGGAAGATGGTGAGAGGGAAGACTCAAATGCGGAGGATTGAAAATGCTACAAGTAGACAAGGGACCTTCTCCA	116	9	WT or Sub	N/A
214	TTTTATAACTTCTTTTTTGAATAGAGTGAAACCTTAAATTTTTTGGAAGATGGTGAGAGGGAAGACTCAAATGCGGAGGATTGAAAATGCTACAAGTAGACAAGTGACCTTCTCCA	TTTTATAACTTCTTTTTTGAATAGAGGGAAACCTTAAATTTTTTGGAAGATGGTGAGAGGGAAGACTCAAATGCGGAGGATTGAAAATGCTACAAGTAGACAAGTGACCTTCTCCA	116	9	WT or Sub	N/A
215	TTTTATAACTTCTTTTTTGAATAGAGTGAAACCTTAAATTTTTTGGAAGATGGTGAGAGGGAAGACTCAAATGCGGAGGATTGAAAATGCTACAAGTAGACAAGTGACCTTCTCCA	TTTTATAACTTCTTTTTTGAATAGAGTGAAACCTTAAATTTTTTGGAAGATGGTGAGAGGGAAGACTCAAA---GGAGGATTGAAAATGCTACAAGTAGACAAGTGACCTTCTCCA	113	9	del	N/A
216	TTTTATAACTTCTTTTTTGAATAGAGTGAAACCTTAAATTTTTTGGAAGATGGTGAGAGGGAAGACTCAAATGCGGAGGATTGAAAATGCTACAAGTAGACAAGTGACCTTCTCCA	TTTTATAACTTCTTTTTTGAATAGAGTGAAACCGTAAATTTTTTGGAAGATGGTGAGAGGGAAGACTCAAATGCGGAGGATTGAAAATGCTACAAGTAGACAAGTGACCTTCTCCA	116	9	WT or Sub	N/A
217	TTTTATAACTTCTTTTTTGAATAGAGTGAAACCTTAAATTTTTTGGAAGATGGTGAGAGGGAAGACTCAAATGCGGAGGATTGAAAATGCTACAAGTAGACAAGTGACCTTCTCCA	TTTTATAACTTCTTTTTTGAATAGAGTGAAACCTTAAATTTTTTGGAAGATGGTGAGAGGGAAGACTCAAATGCGGAGGATTGAAAATGATACAAGTAGACAAGTGACCTTCTCCA	116	8	WT or Sub	N/A
218	TTTTATAACTTCTTTTTTGAATAGAGTGAAACCTTAAATTTTTTGGAAGATGGTGAGAGGGAAGACTCAAATGCGGAGGATTGAAAATGCTACAAGTAGACAAGTGACCTTCTCCA	TTTTATAACTTCTTTTTTGAATAGAGTGAAACCTTAAATTTTTTGGAAGATGGTGAGAGGGAAGACTCAAATGCGGAGGATTGAAAATGCTACAAGTATACAAGTGACCTTCTCCA	116	8	WT or Sub	N/A
219	TTTTATAACTTCTTTTTTGAATAGAGTGAAACCTTAAATTTTTTGGAAGATGGTGAGAGGGAAGACTCAAATG-CGGAGGATTGAAAATGCTACAAGTAGACAAGTGACCTTCTCCA	TTTTATAACTTCTTTTTTGAATAGAGTGAAACCTTAAATTTTTTGGAAGATGGTGAGAGGGAAGACTCGAATGTCGGAGGATTGAAAATGCTACAAGTAGACAAGTGACCTTCTCCA	117	8	Ins	N/A
220	TTTTATAACTTCTTTTTTGAATAGAGTGAAACCTTAAATTTTTTGGAAGATGGTGAGAGGGAAGACTCAAATGCGGAGGATTGAAAATGCTACAAGTAGACAAGTGACCTTCTCCA	TTTTATAACTTCTTTTTTGAATAGAGTGAAACCTTAAATTTTTTGGAAGATGGTGCGAGGGAAGACTCAAATGCGGAGGATTGAAAATGCTACAAGTAGACAAGTGACCTTCTCCA	116	8	WT or Sub	N/A
221	TTTTATAACTTCTTTTTTGAATAGAGTGAAACCTTAAATTTTTTGGAAGATGGTGAGAGGGAAGACTCAAATGCGGAGGATTGAAAATGCTACAAGTAGACAAGTGACCTTCTCCA	TTTTATAACTTCTTTTTTGAATAGAGTGAAACCTTAAATTTTTTGGAAGATGGTGAGAGGTAAGACTCAAATGCGGAGGATTGAAAATGCTACAAGTAGACAAGTGACCTTCTCCA	116	8	WT or Sub	N/A
222	TTTTATAACTTCTTTTTTGAATAGAGTGAAACCTTAAATTTTTTGGAAGATGGTGAGAGGGAAGACTCAAATGCGGAGGATTGAAAATGCTACAAGTAGACAAGTGACCTTCTCCA	TTTTATAACTTCTTTTTTGAATAGAGTGAAACCTTAAATTTTTTGGAAGATGGTGAGAGGGAAGACTCAAATGCGGAGGATTGAAAATGCTACAAGTAGACAAGTGACCTTCTGCA	116	8	WT or Sub	N/A
223	TTTTATAACTTCTTTTTTGAATAGAGTGAAACCTTAAATTTTTTGGAAGATGGTGAGAGGGAAGACTCAAATGCGGAGGATTGAAAATGCTACAAGTAGACAAGTGACCTTCTCCA	TTTTATAACTTCTTTTTTGAATAGAGTGAAACCTTAAATTTTTTGGAAGATGGTGAGAGGGAAGACACAAATGCGGAGGATTGAAAATGCTACAAGTAGACAAGTGACCTTCTCCA	116	8	WT or Sub	N/A
224	TTTTATAACTTCTTTTTTGAATAGAGTGAAACCTTAAATTTTTTGGAAGATGGTGAGAGGGAAGACTCAAATGCGGAGGATTGAAAATGCTACAAGTAGACAAGTGACCTTCTCCA	TTTTATAACTTCTTTTTTGAATAGAGTGATACCTTAAATTTTTTGGAAGATGGTGAGAGGGAAGACTCAAATGCGGAGGATTGAAAATGCTACAAGTAGACAAGTGACCTTCTCCA	116	8	WT or Sub	N/A
225	TTTTATAACTTCTTTTTTGAATAGAGTGAAACCTTAAATTTTTTGGAAGATGGTGAGAGGGAAGACTCAAATGCGGAGGATTGAAAATGCTACAAGTAGACAAGTGACCTTCTCCA	TTTTATAACTTCTTTTTTGAATAGAGAGAAACCTTAAATTTTTTGGAAGATGGTGAGAGGGAAGACTCAAATGCGGAGGATTGAAAATGCTACAAGTAGACAAGTGACCTTCTCCA	116	8	WT or Sub	N/A
226	TTTTATAACTTCTTTTTTGAATAGAGTGAAACCTTAAATTTTTTGGAAGATGGTGAGAGGGAAGACTCAAATGCGGAGGATTGAAAATGCTACAAGTAGACAAGTGACCTTCTCCA	TTTTTTAACTTCTTTTTTGAATAGAGTGAAACCTTAAATTTTTTGGAAGATGGTGAGAGGGAAGACTCAAATGCGGAGGATTGAAAATGCTACAAGTAGACAAGTGACCTTCTCCA	116	8	WT or Sub	N/A
227	TTTTATAACTTCTTTTTTGAATAGAGTGAAACCTTAAATTTTTTGGAAGATGGTGAGAGGGAAGACTCAAATGCGGAGGATTGAAAATGCTACAAGTAGACAAGTGACCTTCTCCA	TTTTATAACTTCTTTTTTGAATAGAGTGAAACCTTAAATTTTTTGGAAGATGGTGAGAGGGAAGACTCAAATGCGGAGGATTGAAAATGCTACAAGTAGACAACTGACCTTCTCCA	116	8	WT or Sub	N/A
228	TTTTATAACTTCTTTTTTGAATAGAGTGAAACCTTAAATTTTTTGGAAGATGGTGAGAGGGAAGACTCAAATGCGGAGGATTGAAAATGCTACAAGTAGACAAGTGACCTTCTCCA	TTTTATAACTTCTTTTTTGAATAGAGTGAAACCATAAATTTTTTGGAAGATGGTGAGAGGGAAGACTCAAATGCGGAGGATTGAAAATGCTACAAGTAGACAAGTGACCTTCTCCA	116	8	WT or Sub	N/A
229	TTTTATAACTTCTTTTTTGAATAGAGTGAAACCTTAAATTTTTTGGAAGATGGTGAGAGGGAAGACTCAAATG-CGGAGGATTGAAAATGCTACAAGTAGACAAGTGACCTTCTCCA	TTTTATAACTTCTTTTTTGAATAGAGTGAAACCTTAAATTTTTTGGAAGATGGTGAGAGGGAAGACTCAAATGTCGGAGGATTGGAAATGCTACAAGTAGACAAGTGACCTTCTCCA	117	8	Ins	N/A
230	TTTTATAACTTCTTTTTTGAATAGAGTGAAACCTTAAATTTTTTGGAAGATGGTGAGAGGGAAGACTCAAATG-CGGAGGATTGAAAATGCTACAAGTAGACAAGTGACCTTCTCCA	TTTTATAACTTCTTTTTTGAATAGAGTGAAACCTTAAATTTTTTGGAAGATGGTGAGAGGGAAGACTCAAATGTCGGAGGATTGAAGATGCTACAAGTAGACAAGTGACCTTCTCCA	117	8	Ins	N/A
231	TTTTATAACTTCTTTTTTGAATAGAGTGAAACCTTAAATTTTTTGGAAGATGGTGAGAGGGAAGACTCAAATGCGGAGGATTGAAAATGCTACAAGTAGACAAGTGACCTTCTCCA	TTTTATAACTTCTTTTTTGAATAGAGTGAAACCTTAAATTTTTTGGAAGATGGTGAGAGGGAAGACTCAAATGCGGAGGATTGAAAATGCTACAAGTAGACAAGTGCCCTTCTCCA	116	8	WT or Sub	N/A
232	TTTTATAACTTCTTTTTTGAATAGAGTGAAACCTTAAATTTTTTGGAAGATGGTGAGAGGGAAGACTCAAATG-CGGAGGATTGAAAATGCTACAAGTAGACAAGTGACCTTCTCCA	TTTTATAACTTCTTTTTTGAATAGAGTGAAACCTTAAATTTTTTGGAAGATGGTGAGAGGGAAGGCTCAAATGTCGGAGGATTGAAAATGCTACAAGTAGACAAGTGACCTTCTCCA	117	8	Ins	N/A
233	TTTTATAACTTCTTTTTTGAATAGAGTGAAACCTTAAATTTTTTGGAAGATGGTGAGAGGGAAGACTCAAATGCGGAGGATTGAAAATGCTACAAGTAGACAAGTGACCTTCTCCA	TTTTATAACTTCTTTTTTGAATAGAGTGAAACCTTAAATTTTTTGGAAGATGGTGAGAGGGAAGACTCAAATGCGGAGGATTGAAAATGCTACAAGTAGACAAGTGACCATCTCCA	116	8	WT or Sub	N/A
234	TTTTATAACTTCTTTTTTGAATAGAGTGAAACCTTAAATTTTTTGGAAGATGGTGAGAGGGAAGACTCAAATGCGGAGGATTGAAAATGCTACAAGTAGACAAGTGACCTTCTCCA	TTTTATAACTTCTTTTTTGAATAGAGTGAAACCTTAAATTTTTTGGAAGATGGTGAGAGGGAAGACTCAAATGCGGAGGTTTGAAAATGCTACAAGTAGACAAGTGACCTTCTCCA	116	8	WT or Sub	N/A
235	TTTTATAACTTCTTTTTTGAATAGAGTGAAACCTTAAATTTTTTGGAAGATGGTGAGAGGGAAGACTCAAATGCGGAGGATTGAAAATGCTACAAGTAGACAAGTGACCTTCTCCA	TTTTATAACTTCTTTTTTGAATAGTGTGAAACCTTAAATTTTTTGGAAGATGGTGAGAGGGAAGACTCAAATGCGGAGGATTGAAAATGCTACAAGTAGACAAGTGACCTTCTCCA	116	8	WT or Sub	N/A
236	TTTTATAACTTCTTTTTTGAATAGAGTGAAACCTTAAATTTTTTGGAAGATGGTGAGAGGGAAGACTCAAATGCGGAGGATTGAAAATGCTACAAGTAGACAAGTGACCTTCTCCA	TTTTATAACTTCTTTTTTGAATAGAGTGAAACCTTAAATTTTTTGGACGATGGTGAGAGGGAAGACTCAAATGCGGAGGATTGAAAATGCTACAAGTAGACAAGTGACCTTCTCCA	116	7	WT or Sub	N/A
237	TTTTATAACTTCTTTTTTGAATAGAGTGAAACCTTAAATTTTTTGGAAGATGGTGAGAGGGAAGACTCAAATGCGGAGGATTGAAAATGCTACAAGTAGACAAGTGACCTTCTCCA	TTTTATAACTTCTTTTTTGAATAGAGTGAAACCTTAAATTTTTTGGAAGATGGTGAGAGGGAAGACTCAATTGCGGAGGATTGAAAATGCTACAAGTAGACAAGTGACCTTCTCCA	116	7	WT or Sub	N/A
238	TTTTATAACTTCTTTTTTGAATAGAGTGAAACCTTAAATTTTTTGGAAGATGGTGAGAGGGAAGACTCAAATGCGGAGGATTGAAAATGCTACAAGTAGACAAGTGACCTTCTCCA	TTTTATAACTTCTTTTTTGAATAGAGTGAAACCTTAAATTTTTTGGAAGATTGTGAGAGGGAAGACTCAAATGCGGAGGATTGAAAATGCTACAAGTAGACAAGTGACCTTCTCCA	116	7	WT or Sub	N/A
239	TTTTATAACTTCTTTTTTGAATAGAGTGAAACCTTAAATTTTTTGGAAGATGGTGAGAGGGAAGACTCAAATG-CGGAGGATTGAAAATGCTACAAGTAGACAAGTGACCTTCTCCA	TTTTATAACTTCTTTTTTGAATAGAGTGAAACCTTAAATTTTTTGGAAGATGGTGAGAGGGAAGACTCAAATGTCGGAGGATTGAAAATGCTACAAGTAGACAAGTGGCCTTCTCCA	117	7	Ins	N/A
240	TTTTATAACTTCTTTTTTGAATAGAGTGAAACCTTAAATTTTTTGGAAGATGGTGAGAGGGAAGACTCAAATGCGGAGGATTGAAAATGCTACAAGTAGACAAGTGACCTTCTCCA	TTTTATAACTTCTTTTTTGAATAGAGTGAAACCTAAAATTTTTTGGAAGATGGTGAGAGGGAAGACTCAAATGCGGAGGATTGAAAATGCTACAAGTAGACAAGTGACCTTCTCCA	116	7	WT or Sub	N/A
241	TTTTATAACTTCTTTTTTGAATAGAGTGAAACCTTAAATTTTTTGGAAGATGGTGAGAGGGAAGACTCAAATG-CGGAGGATTGAAAATGCTACAAGTAGACAAGTGACCTTCTCCA	TTTTATAACTTCTTTTTTGAATAGAGTGAAACCTTAAATTTTTTGGAAGATGGTGAGAGGGAGGACTCAAATGTCGGAGGATTGAAAATGCTACAAGTAGACAAGTGACCTTCTCCA	117	7	Ins	N/A
242	TTTTATAACTTCTTTTTTGAATAGAGTGAAACCTTAAATTTTTTGGAAGATGGTGAGAGGGAAGACTCAAATG-CGGAGGATTGAAAATGCTACAAGTAGACAAGTGACCTTCTCCA	TTTTATAACTTCTTTTTTGAATAGAGTGAAACCTTAAATTTTTTGGAAGATGGTGAGAGGGAAGACTCAAGTGTCGGAGGATTGAAAATGCTACAAGTAGACAAGTGACCTTCTCCA	117	7	Ins	N/A
243	TTTTATAACTTCTTTTTTGAATAGAGTGAAACCTTAAATTTTTTGGAAGATGGTGAGAGGGAAGACTCAAATGCGGAGGATTGAAAATGCTACAAGTAGACAAGTGACCTTCTCCA	TTTTATAACTTCTTTTTTGAATAGAGTGAAACCTTAAATTTTTTGGAAGATGGTGAGAGGGAAGACTCAAATGCGGAGGATTGAAAATGCTACAAGTAGACATGTGACCTTCTCCA	116	7	WT or Sub	N/A
244	TTTTATAACTTCTTTTTTGAATAGAGTGAAACCTTAAATTTTTTGGAAGATGGTGAGAGGGAAGACTCAAATGCGGAGGATTGAAAATGCTACAAGTAGACAAGTGACCTTCTCCA	TTTTATAACTTCTTTTTTGAATAGAGTGAAACCTTAAATTTTTTGGAAGATGGTGAGAGGG-AGACTCAAATGCGGAGGATTGAAAATGCTACAAGTAGACAAGTGACCTTCTCCA	115	7	WT or Sub	N/A
245	TTTTATAACTTCTTTTTTGAATAGAGTGAAACCTTAAATTTTTTGGAAGATGGTGAGAGGGAAGACTCAAATGCGGAGGATTGAAAATGCTACAAGTAGACAAGTGACCTTCTCCA	TTTTATAACATCTTTTTTGAATAGAGTGAAACCTTAAATTTTTTGGAAGATGGTGAGAGGGAAGACTCAAATGCGGAGGATTGAAAATGCTACAAGTAGACAAGTGACCTTCTCCA	116	7	WT or Sub	N/A
246	TTTTATAACTTCTTTTTTGAATAGAGTGAAACCTTAAATTTTTTGGAAGATGGTGAGAGGGAAGACTCAAATG-CGGAGGATTGAAAATGCTACAAGTAGACAAGTGACCTTCTCCA	TTTTATAACTTCTTTTTTGAATAGAGTGAAGCCTTAAATTTTTTGGAAGATGGTGAGAGGGAAGACTCAAATGTCGGAGGATTGAAAATGCTACAAGTAGACAAGTGACCTTCTCCA	117	7	Ins	N/A
247	TTTTATAACTTCTTTTTTGAATAGAGTGAAACCTTAAATTTTTTGGAAGATGGTGAGAGGGAAGACTCAAATG-CGGAGGATTGAAAATGCTACAAGTAGACAAGTGACCTTCTCCA	TTTTATAACTTCTTTTTTGAATAGAGTGAAACCTTAAATTTTTTGGAAGATGGTGAGAGGGAAGACTCAAATGTCGGAGGATTGAAAATGCTGCAAGTAGACAAGTGACCTTCTCCA	117	7	Ins	N/A
248	TTTTATAACTTCTTTTTTGAATAGAGTGAAACCTTAAATTTTTTGGAAGATGGTGAGAGGGAAGACTCAAATGCGGAGGATTGAAAATGCTACAAGTAGACAAGTGACCTTCTCCA	TTTTATACCTTCTTTTTTGAATAGAGTGAAACCTTAAATTTTTTGGAAGATGGTGAGAGGGAAGACTCAAATGCGGAGGATTGAAAATGCTACAAGTAGACAAGTGACCTTCTCCA	116	7	WT or Sub	N/A
249	TTTTATAACTTCTTTTTTGAATAGAGTGAAACCTTAAATTTTTTGGAAGATGGTGAGAGGGAAGACTCAAATGCGGAGGATTGAAAATGCTACAAGTAGACAAGTGACCTTCTCCA	TTTTATAACTTCTTTTTTGAATAGAGTGAAACCTTAAATTTTTTGGAAGATGGTGAGAGGGAAGACTCAAATGCGGAGGATTGAAAATGCTTCAAGTAGACAAGTGACCTTCTCCA	116	7	WT or Sub	N/A
250	TTTTATAACTTCTTTTTTGAATAGAGTGAAACCTTAAATTTTTTGGAAGATGGTGAGAGGGAAGACTCAAATGCGGAGGATTGAAAATGCTACAAGTAGACAAGTGACCTTCTCCA	TTTTATAACTTCTTTTTTGAATAGAGTGAAACCTTAAATTTTTTGGAAGATGGTGAGAGGGAAGACTCAAATGCGGAGGATTGAAAATGCTACAAGTAGACAAGAGACCTTCTCCA	116	7	WT or Sub	N/A
251	TTTTATAACTTCTTTTTTGAATAGAGTGAAACCTTAAATTTTTTGGAAGATGGTGAGAGGGAAGACTCAAATGCGGAGGATTGAAAATGCTACAAGTAGACAAGTGACCTTCTCCA	TTTTATAACTTCTTTTTTGAATAGAGTGAAACCTTAAATTTTTTGGAAGATGGTGAGAGGGAAGACTCAAATGCGGAGGATTGAAATTGCTACAAGTAGACAAGTGACCTTCTCCA	116	7	WT or Sub	N/A
252	TTTTATAACTTCTTTTTTGAATAGAGTGAAACCTTAAATTTTTTGGAAGATGGTGAGAGGGAAGACTCAAATGCGGAGGATTGAAAATGCTACAAGTAGACAAGTGACCTTCTCCA	TTTTATAACTTCTTTTTTGAATAGAGTGAAACCTTAAATTTTTTGGAAGATGGTGAGAGGGAAGACTCAA---CGGAGGATTGAAAATGCTACAAGTAGACAAGTGACCTTCTCCA	113	7	del	N/A
253	TTTTATAACTTCTTTTTTGAATAGAGTGAAACCTTAAATTTTTTGGAAGATGGTGAGAGGGAAGACTCAAATG-CGGAGGATTGAAAATGCTACAAGTAGACAAGTGACCTTCTCCA	TTTTATAACTTCTTTTTTGAATAGAGTGAAACCTTAAATTTTTTGGAAGATGGTGAGAGGGAAGACTCAAATGTCGGAGGATTGAAAACGCTACAAGTAGACAAGTGACCTTCTCCA	117	7	Ins	N/A
254	TTTTATAACTTCTTTTTTGAATAGAGTGAAACCTTAAATTTTTTGGAAGATGGTGAGAGGGAAGACTCAAATGCGGAGGATTGAAAATGCTACAAGTAGACAAGTGACCTTCTCCA	TTTTATATCTTCTTTTTTGAATAGAGTGAAACCTTAAATTTTTTGGAAGATGGTGAGAGGGAAGACTCAAATGCGGAGGATTGAAAATGCTACAAGTAGACAAGTGACCTTCTCCA	116	6	WT or Sub	N/A
255	TTTTATAACTTCTTTTTTGAATAGAGTGAAACCTTAAATTTTTTGGAAGATGGTGAGAGGGAAGACTCAAATGCGGAGGATTGAAAATGCTACAAGTAGACAAGTGACCTTCTCCA	TTTTATAACTTCTTTTTTGAATAGAGTGAAACCTTAAATTTTTTGGAAGATGGTGAGAGGGAAGACTCAAATGCGGAGGATTGAAAATGCGACAAGTAGACAAGTGACCTTCTCCA	116	6	WT or Sub	N/A
256	TTTTATAACTTCTTTTTTGAATAGAGTGAAACCTTAAATTTTTTGGAAGATGGTGAGAGGGAAGACTCAAATGCGGAGGATTGAAAATGCTACAAGTAGACAAGTGACCTTCTCCA	TTTTATAACTTCTTTTTTGAATAGAGTGAAACCTTAAATTTTTTGGAAGATGGTGAGAGGGAA----------CGGAGGATTGAAAATGCTACAAGTAGACAAGTGACCTTCTCCA	106	6	del	N/A
257	TTTTATAACTTCTTTTTTGAATAGAGTGAAACCTTAAATTTTTTGGAAGATGGTGAGAGGGAAGACTCAAATGCGGAGGATTGAAAATGCTACAAGTAGACAAGTGACCTTCTCCA	TTTTATAACTTCTTTTTTGAATAGAGTGAAACCTTAAATTTTTTGGAAGATGGTGAGAGGGAAGTCTCAAATGCGGAGGATTGAAAATGCTACAAGTAGACAAGTGACCTTCTCCA	116	6	WT or Sub	N/A
258	TTTTATAACTTCTTTTTTGAATAGAGTGAAACCTTAAATTTTTTGGAAGATGGTGAGAGGGAAGACTCAAATGCGGAGGATTGAAAATGCTACAAGTAGACAAGTGACCTTCTCCA	TTTTATAACTTCTTTTTTGAATAGAGTGAAACCTTAAATTTTTTGGAAGATGGTGA----------------GCGGAGGATTGAAAATGCTACAAGTAGACAAGTGACCTTCTCCA	100	6	del	N/A
259	TTTTATAACTTCTTTTTTGAATAGAGTGAAACCTTAAATTTTTTGGAAGATGGTGAGAGGGAAGACTCAAATG-CGGAGGATTGAAAATGCTACAAGTAGACAAGTGACCTTCTCCA	TTTTATAACCTCTTTTTTGAATAGAGTGAAACCTTAAATTTTTTGGAAGATGGTGAGAGGGAAGACTCAAATGTCGGAGGATTGAAAATGCTACAAGTAGACAAGTGACCTTCTCCA	117	6	Ins	N/A
260	TTTTATAACTTCTTTTTTGAATAGAGTGAAACCTTAAATTTTTTGGAAGATGGTGAGAGGGAAGACTCAAATGCGGAGGATTGAAAATGCTACAAGTAGACAAGTGACCTTCTCCA	TTTTATAACTTCTTTTTTGAATAGAGTGAAACCTTAAATTTTTTGGAAGAAGGTGAGAGGGAAGACTCAAATGCGGAGGATTGAAAATGCTACAAGTAGACAAGTGACCTTCTCCA	116	6	WT or Sub	N/A
261	TTTTATAACTTCTTTTTTGAATAGAGTGAAACCTTAAATTTTTTGGAAGATGGTGAGAGGGAAGACTCAAATGCGGAGGATTGAAAATGCTACAAGTAGACAAGTGACCTTCTCCA	TTTTATAACTTCTTTTTTGAATAGAGTGAAACCTTAAATTTTTTGGAAGATGTTGAGAGGGAAGACTCAAATGCGGAGGATTGAAAATGCTACAAGTAGACAAGTGACCTTCTCCA	116	6	WT or Sub	N/A
262	TTTTATAACTTCTTTTTTGAATAGAGTGAAACCTTAAATTTTTTGGAAGATGGTGAGAGGGAAGACTCAAATGCGGAGGATTGAAAATGCTACAAGTAGACAAGTGACCTTCTCCA	TTTTATAACTTCTTTTTTGAATAGAGTGAAACCTTAAATTTTTTGGAAGATGGTGAGAGGGAAGACTCAAATGCGGATGATTGAAAATGCTACAAGTAGACAAGTGACCTTCTCCA	116	6	WT or Sub	N/A
263	TTTTATAACTTCTTTTTTGAATAGAGTGAAACCTTAAATTTTTTGGAAGATGGTGAGAGGGAAGACTCAAATG-CGGAGGATTGAAAATGCTACAAGTAGACAAGTGACCTTCTCCA	TTTTATAACTTCTTTTTTGAATAGAGTGAGACCTTAAATTTTTTGGAAGATGGTGAGAGGGAAGACTCAAATGTCGGAGGATTGAAAATGCTACAAGTAGACAAGTGACCTTCTCCA	117	6	Ins	N/A
264	TTTTATAACTTCTTTTTTGAATAGAGTGAAACCTTAAATTTTTTGGAAGATGGTGAGAGGGAAGACTCAAATGCGGAGGATTGAAAATGCTACAAGTAGACAAGTGACCTTCTCCA	TTTTATAACTTCTTTTTTGAATAGAGTGAAACCTTAAATTTTTTGGAAGATGGTGAGAGGGAAGACTCAAA-GCGGAGGATTGAAAATGCTACAAGTAGACAAGTGACCTTCTCCA	115	6	del	N/A
265	TTTTATAACTTCTTTTTTGAATAGAGTGAAACCTTAAATTTTTTGGAAGATGGTGAGAGGGAAGACTCAAATGCGGAGGATTGAAAATGCTACAAGTAGACAAGTGACCTTCTCCA	TTTTATAACTTCTTTTTTGAATAGAGTGAAACCTTAAATTTTTTGGAATATGGTGAGAGGGAAGACTCAAATGCGGAGGATTGAAAATGCTACAAGTAGACAAGTGACCTTCTCCA	116	6	WT or Sub	N/A
266	TTTTATAACTTCTTTTTTGAATAGAGTGAAACCTTAAATTTTTTGGAAGATGGTGAGAGGGAAGACTCAAAT-GCGGAGGATTGAAAATGCTACAAGTAGACAAGTGACCTTCTCCA	TTTTATAACTTCTTTTTTGAATAGGGTGAAACCTTAAATTTTTTGGAAGATGGTGAGAGGGAAGACTCAAATGGCGGAGGATTGAAAATGCTACAAGTAGACAAGTGACCTTCTCCA	117	6	Ins	N/A
267	TTTTATAACTTCTTTTTTGAATAGAGTGAAACCTTAAATTTTTTGGAAGATGGTGAGAGGGAAGACTCAAATG-CGGAGGATTGAAAATGCTACAAGTAGACAAGTGACCTTCTCCA	TTTTATAACTTCTTTTTTGAATAGAGTGAAACCTTAAATTTTTTGGAAGATGGTGAGAGGGGAGACTCAAATGTCGGAGGATTGAAAATGCTACAAGTAGACAAGTGACCTTCTCCA	117	6	Ins	N/A
268	TTTTATAACTTCTTTTTTGAATAGAGTGAAACCTTAAATTTTTTGGAAGATGGTGAGAGGGAAGACTCAAATGCGGAGGATTGAAAATGCTACAAGTAGACAAGTGACCTTCTCCA	TTTTATAACTTCTTTTTTGACTAGAGTGAAACCTTAAATTTTTTGGAAGATGGTGAGAGGGAAGACTCAAATGCGGAGGATTGAAAATGCTACAAGTAGACAAGTGACCTTCTCCA	116	6	WT or Sub	N/A
269	TTTTATAACTTCTTTTTTGAATAGAGTGAAACCTTAAATTTTTTGGAAGATGGTGAGAGGGAAGACTCAAATGCGGAGGATTGAAAATGCTACAAGTAGACAAGTGACCTTCTCCA	TTTTATAACTTCTTTTTTGAATAGAGTGAAACCTTAAATTTTTTGGAAGATGGTGAGAGGGAAGACTCAAATGCGGAGGATTGAAAATGCTACAAGTAGACAAGTCACCTTCTCCA	116	6	WT or Sub	N/A
270	TTTTATAACTTCTTTTTTGAATAGAGTGAAACCTTAAATTTTTTGGAAGATGGTGAGAGGGAAGACTCAAATGCGGAGGATTGAAAATGCTACAAGTAGACAAGTGACCTTCTCCA	TTTTATAACTGCTTTTTTGAATAGAGTGAAACCTTAAATTTTTTGGAAGATGGTGAGAGGGAAGACTCAAATGCGGAGGATTGAAAATGCTACAAGTAGACAAGTGACCTTCTCCA	116	6	WT or Sub	N/A
271	TTTTATAACTTCTTTTTTGAATAGAGTGAAACCTTAAATTTTTTGGAAGATGGTGAGAGGGAAGACTCAAATGCGGAGGATTGAAAATGCTACAAGTAGACAAGTGACCTTCTCCA	TTTTATAACTTCTTTGTTGAATAGAGTGAAACCTTAAATTTTTTGGAAGATGGTGAGAGGGAAGACTCAAATGCGGAGGATTGAAAATGCTACAAGTAGACAAGTGACCTTCTCCA	116	6	WT or Sub	N/A
272	TTTTATAACTTCTTTTTTGAATAGAGTGAAACCTTAAATTTTTTGGAAGATGGTGAGAGGGAAGACTCAAATGCGGAGGATTGAAAATGCTACAAGTAGACAAGTGACCTTCTCCA	TTTTATAACTTCTTTTTTGAATAGAGTGAAACCTTAAATGTTTTGGAAGATGGTGAGAGGGAAGACTCAAATGCGGAGGATTGAAAATGCTACAAGTAGACAAGTGACCTTCTCCA	116	6	WT or Sub	N/A
273	TTTTATAACTTCTTTTTTGAATAGAGTGAAACCTTAAATTTTTTGGAAGATGGTGAGAGGGAAGACTCAAATGCGGAGGATTGAAAATGCTACAAGTAGACAAGTGACCTTCTCCA	TGTTATAACTTCTTTTTTGAATAGAGTGAAACCTTAAATTTTTTGGAAGATGGTGAGAGGGAAGACTCAAATGCGGAGGATTGAAAATGCTACAAGTAGACAAGTGACCTTCTCCA	116	6	WT or Sub	N/A
274	TTTTATAACTTCTTTTTTGAATAGAGTGAAACCTTAAATTTTTTGGAAGATGGTGAGAGGGAAGACTCAAATG-CGGAGGATTGAAAATGCTACAAGTAGACAAGTGACCTTCTCCA	TTTTATAACTTCTTTTTTGAATAGAGTGAAACCTTAAATTTTTTGGAAGATGGTGAGAGGGAAGACTCAAATGTCGGAGGATTGAAAATACTACAAGTAGACAAGTGACCTTCTCCA	117	6	Ins	N/A
275	TTTTATAACTTCTTTTTTGAATAGAGTGAAACCTTAAATTTTTTGGAAGATGGTGAGAGGGAAGACTCAAATGCGGAGGATTGAAAATGCTACAAGTAGACAAGTGACCTTCTCCA	TTTTATAACTTCTTGTTTGAATAGAGTGAAACCTTAAATTTTTTGGAAGATGGTGAGAGGGAAGACTCAAATGCGGAGGATTGAAAATGCTACAAGTAGACAAGTGACCTTCTCCA	116	6	WT or Sub	N/A
276	TTTTATAACTTCTTTTTTGAATAGAGTGAAACCTTAAATTTTTTGGAAGATGGTGAGAGGGAAGACTCAAATGCGGAGGATTGAAAATGCTACAAGTAGACAAGTGACCTTCTCCA	TTTTATAACTTCTTTTTTGAATAGAGTGAAACCTTAAATTTTTGGGAAGATGGTGAGAGGGAAGACTCAAATGCGGAGGATTGAAAATGCTACAAGTAGACAAGTGACCTTCTCCA	116	6	WT or Sub	N/A
277	TTTTATAACTTCTTTTTTGAATAGAGTGAAACCTTAAATTTTTTGGAAGATGGTGAGAGGGAAGACTCAAATGCGGAGGATTGAAAATGCTACAAGTAGACAAGTGACCTTCTCCA	TTTTATAACTTCTTTTTTGAATATAGTGAAACCTTAAATTTTTTGGAAGATGGTGAGAGGGAAGACTCAAATGCGGAGGATTGAAAATGCTACAAGTAGACAAGTGACCTTCTCCA	116	6	WT or Sub	N/A
278	TTTTATAACTTCTTTTTTGAATAGAGTGAAACCTTAAATTTTTTGGAAGATGGTGAGAGGGAAGACTCAAATGCGGAGGATTGAAAATGCTACAAGTAGACAAGTGACCTTCTCCA	TTTTATAACTTCTTTTTTGAAAAGAGTGAAACCTTAAATTTTTTGGAAGATGGTGAGAGGGAAGACTCAAATGCGGAGGATTGAAAATGCTACAAGTAGACAAGTGACCTTCTCCA	116	5	WT or Sub	N/A
279	TTTTATAACTTCTTTTTTGAATAGAGTGAAACCTTAAATTTTTTGGAAGATGGTGAGAGGGAAGACTCAAATGCGGAGGATTGAAAATGCTACAAGTAGACAAGTGACCTTCTCCA	TTTTATAACTTCTTTTTTGAATAGAGTGAAACCTTAAATTTTTTGGAAGATGGTGAGAGGGAAGACTCAAATGCGGAGGATTGAAAATGCTAAAAGTAGACAAGTGACCTTCTCCA	116	5	WT or Sub	N/A
280	TTTTATAACTTCTTTTTTGAATAGAGTGAAACCTTAAATTTTTTGGAAGATGGTGAGAGGGAAGACTCAAATG-CGGAGGATTGAAAATGCTACAAGTAGACAAGTGACCTTCTCCA	TTTTATAACTTCTTTTTTGAATAGAGTGAAACCTTGAATTTTTTGGAAGATGGTGAGAGGGAAGACTCAAATGTCGGAGGATTGAAAATGCTACAAGTAGACAAGTGACCTTCTCCA	117	5	Ins	N/A
281	TTTTATAACTTCTTTTTTGAATAGAGTGAAACCTTAAATTTTTTGGAAGATGGTGAGAGGGAAGACTCAAATGCGGAGGATTGAAAATGCTACAAG-TAGACAAGTGACCTTCTCCA	TTTTATAACTTCTTTTTTGAATAGAGTGAAACCTTAAATTTTTTGGAAGATGGTGAGAGGGAAGACTCAAATGCGGAGGATTGAAAATGCTACAAGTTAGACAAGTGACCTTCTCCA	117	5	WT or Sub	N/A
282	TTTTATAACTTCTTTTTTGAATAGAGTGAAACCTTAAATTTTTTGGAAGATGGTGAGAGGGAAGACTCAAATG-CGGAGGATTGAAAATGCTACAAGTAGACAAGTGACCTTCTCCA	TTTTATAACTCCTTTTTTGAATAGAGTGAAACCTTAAATTTTTTGGAAGATGGTGAGAGGGAAGACTCAAATGTCGGAGGATTGAAAATGCTACAAGTAGACAAGTGACCTTCTCCA	117	5	Ins	N/A
283	TTTTATAACTTCTTTTTTGAATAGAGTGAAACCTTAAATTTTTTGGAAGATGGTGAGAGGGAAGACTCAAATG-CGGAGGATTGAAAATGCTACAAGTAGACAAGTGACCTTCTCCA	TTTTATAACTTCTTTTTTGAATGGAGTGAAACCTTAAATTTTTTGGAAGATGGTGAGAGGGAAGACTCAAATGTCGGAGGATTGAAAATGCTACAAGTAGACAAGTGACCTTCTCCA	117	5	Ins	N/A
284	TTTTATAACTTCTTTTTTGAATAGAGTGAAACCTTAAATTTTTTGGAAGATGGTGAGAGGGAAGACTCAAATGCGGAGGATTGAAAATGCTACAAGTAGACAAGTGACCTTCTCCA	TTTTATAACTTCTTTTTTGAATAGAGTGAAACCTTAAATTTTTTGGAAGATGGTGAGA-GGAAGACTCAAATGCGGAGGATTGAAAATGCTACAAGTAGACAAGTGACCTTCTCCA	115	5	WT or Sub	N/A
285	TTTTATAACTTCTTTTTTGAATAGAGTGAAACCTTAAATTTTTTGGAAGATGGTGAGAGGGAAGACTCAAATGCGGAGGATTGAAAATGCTACAAGTAGACAAGTGACCTTCTCCA	TTTTATAACTTCTTTTTTGAATAGAGTGAAACCTTAAATTTTTTGGAAGATGGTGAGAGGGAAGACTCACATGCGGAGGATTGAAAATGCTACAAGTAGACAAGTGACCTTCTCCA	116	5	WT or Sub	N/A
286	TTTTATAACTTCTTTTTTGAATAGAGTGAAACCTTAAATTTTTTGGAAGATGGTGAGAGGGAAGACTCAAATGCGGAGGATTGAAAATGCTACAAGTAGACAAGTGACCTTCTCCA	TTTTATAACTTCTTTTTTGCATAGAGTGAAACCTTAAATTTTTTGGAAGATGGTGAGAGGGAAGACTCAAATGCGGAGGATTGAAAATGCTACAAGTAGACAAGTGACCTTCTCCA	116	5	WT or Sub	N/A
287	TTTTATAACTTCTTTTTTGAATAGAGTGAAACCTTAAATTTTTTGGAAGATGGTGAGAGGGAAGACTCAAATG-CGGAGGATTGAAAATGCTACAAGTAGACAAGTGACCTTCTCCA	TTTTATAACTTCTTTTTTGAATAGAGTGAAACCTTAAATTTTTTGGAAGATGGTGAGAGGGAAGACTCAAATGTCGGAGGATTGAAAATGCCACAAGTAGACAAGTGACCTTCTCCA	117	5	Ins	N/A
288	TTTTATAACTTCTTTTTTGAATAGAGTGAAACCTTAAATTTTTTGGAAGATGGTGAGAGGGAAGACTCAAATGCGGAGGATTGAAAATGCTACAAGTAGACAAGTGACCTTCTCCA	TTTTATAACTTCTTTTTTGAATAGAGTGAAACCTTAAATTTTTTGGAAGATGGTGAGAGGGAAGACTCAAATGCGGAGGATTGAAAATGCTACAAGTAGACACGTGACCTTCTCCA	116	5	WT or Sub	N/A
289	TTTTATAACTTCTTTTTTGAATAGAGTGAAACCTTAAATTTTTTGGAAGATGGTGAGAGGGAAGACTCAAATG-CGGAGGATTGAAAATGCTACAAGTAGACAAGTGACCTTCTCCA	TTTTATAACTTCTTTTTTGAATAGAGTGGAACCTTAAATTTTTTGGAAGATGGTGAGAGGGAAGACTCAAATGTCGGAGGATTGAAAATGCTACAAGTAGACAAGTGACCTTCTCCA	117	5	Ins	N/A
290	TTTTATAACTTCTTTTTTGAATAGAGTGAAACCTTAAATTTTTTGGAAGATGGTGAGAGGGAAGACTCAAATGCGGAGGATTGAAAATGCTACAAGTAGA-CAAGTGACCTTCTCCA	TTTTATAACTTCTTTTTTGAATAGAGTGAAACCTTAAATTTTTTGGAAGATGGTGAGAGGGAAGACTCAAATGCGGAGGATTGAAAATGCTACAAGTAGACCAAGTGACCTTCTCCA	117	5	WT or Sub	N/A
291	TTTTATAACTTCTTTTTTGAATAGAGTGAAACCTTAAATTTTTTGGAA--------------------------------------GATGG---TGA-------GAGGGAAGACTCAAATGCGGAGGATTGAAAATGCTACAAGTAGACAAGTGACCTTCTCCA	TTTTATAACTTCTTTTTTGAATAGAGTGAAACCTTAAATTTTTTATAACTCCTATGTCGTCTCCTGCAAATATTTCTGTTGATACTGATGGTTTTGACTTCTTTCATGGAGAACT------TGGAGGATTGAAAATGCTACAAGTAGACAAGTGACCTTCTCCA	158	5	Ins	N/A
292	TTTTATAACTTCTTTTTTGAATAGAGTGAAACCTTAAATTTTTTGGAAGATGGTGAGAGGGAAGACTCAAATGCGGAGGATTGAAAATGCTACAAGTAGACAAGTGACCTTCTCCA	TTTTATAACTTCTTTTTTGAATAGAGTGAAACCTTAAATTTTTTGGAAGTTGGTGAGAGGGAAGACTCAAATGCGGAGGATTGAAAATGCTACAAGTAGACAAGTGACCTTCTCCA	116	5	WT or Sub	N/A
293	TTTTATAACTTCTTTTTTGAATAGAGTGAAACCTTAAATTTTTTGGAAGATGGTGAGAGGGAAGACTCAAATGCGGAGGATTGAAAATGCTACAAGTAGACAAGTGACCTTCTCCA	TTTTATAACTTCTTTTTTGAATAGAGTGAAACCTTAAATTTTTTGGAAGATGGTGAGAGGGAAGACTCAAATGCGGAGGATTGAAAATGCTACAAGTAGAGAAGTGACCTTCTCCA	116	5	WT or Sub	N/A
294	TTTTATAACTTCTTTTTTGAATAGAGTGAAACCTTAAATTTTTTGGAAGATGGTGAGAGGGAAGACTCAAATGCGGAGGATTGAAAATGCTACAAGTAGACAAGTGACCTTCTCCA	TTTTATAACTTCTTTTTTGAATAGAGTGAAACCTTAAATTTTTTGGAAGATGGTGAGAGGGAATACTCAAATGCGGAGGATTGAAAATGCTACAAGTAGACAAGTGACCTTCTCCA	116	5	WT or Sub	N/A
295	TTTTATAACTTCTTTTTTGAATAGAGTGAAACCTTAAATTTTTTGGAAGATGGTGAGAGGGAAGACTCAAATG-CGGAGGATTGAAAATGCTACAAGTAGACAAGTGACCTTCTCCA	TTTTATAACTTCTTTTTTGAATAGAGTGAAACCTTAAATTTTTTGGAAGATGGTGAGAGGGAAGACTCAAATGTCGGAGGATTGAAAATGCTACAAGTAGACAAGTGACCTTCTCCG	117	5	Ins	N/A
296	TTTTATAACTTCTTTTTTGAATAGAGTGAAACCTTAAATTTTTTGGAAGATGGTGAGAGGGAAGACTCAAATGCGGAGGATTGAAAATGCTACAAGTAGACAAGTGACCTTCTCCA	TTTTATAACTTCTTTTTTGAATAGAGTGAAACCTTAAATTTTTTGGAAGATGGTGAGATGGAAGACTCAAATGCGGAGGATTGAAAATGCTACAAGTAGACAAGTGACCTTCTCCA	116	5	WT or Sub	N/A
297	TTTTATAACTTCTTTTTTGAATAGAGTGAAACCTTAAATTTTTTGGAAGATGGTGAGAGGGAAGACTCAAATG-CGGAGGATTGAAAATGCTACAAGTAGACAAGTGACCTTCTCCA	TTTTATAACTTCTTTTTTGAATAGAGTGAAACCTTAAATTTTTTGGAAGATGGTGAGAGGGAAGACTCAAATGTCGGAGGATTGAAAATGTTACAAGTAGACAAGTGACCTTCTCCA	117	5	Ins	N/A
298	TTTTATAACTTCTTTTTTGAATAGAGTGAAACCTTAAATTTTTTGGAAGATGGTGAGAGGGAAGACTCAAATGCGGAGGATTGAAAATGCTACAAGTAGACAAGTGACCTTCTCCA	TTTTATAACTTCTTTTTTGAATAGAGTGAAACCTTAAATTTTTTGGAAGATGGTGAGAGGGAAGACTCAAATGCGGAGGATTGAAAATGCTACAAGTAGACAAGTGACCTGCTCCA	116	5	WT or Sub	N/A
299	TTTTATAACTTCTTTTTTGAATAGAGTGAAACCTTAAATTTTTTGGAAGATGGTGAGAGGGAAGACTCAAATGCGGAGGATTGAAAATGCTACAAGTAGACAAGTGACCTTCTCCA	TTTTATAACTTCTTTTTTGAATAGAGTGAAACCTTAAATTTTTTGGAAGATGGTGAGAGGGAAGCCTCAAATGCGGAGGATTGAAAATGCTACAAGTAGACAAGTGACCTTCTCCA	116	5	WT or Sub	N/A
300	TTTTATAACTTCTTTTTTGAATAGAGTGAAACCTTAAATTTTTTGGAAGATGGTGAGAGGGAAGACTCAAATG-CGGAGGATTGAAAATGCTACAAGTAGACAAGTGACCTTCTCCA	TTTTATAGCTTCTTTTTTGAATAGAGTGAAACCTTAAATTTTTTGGAAGATGGTGAGAGGGAAGACTCAAATGTCGGAGGATTGAAAATGCTACAAGTAGACAAGTGACCTTCTCCA	117	5	Ins	N/A
301	TTTTATAACTTCTTTTTTGAATAGAGTGAAACCTTAAATTTTTTGGAAGATGGTGAGAGGGAAGACTCAAATGCGGAGGATTGAAAATGCTACAAGTAGACAAGTGACCTTCTCCA	TTTTATAACTTCTTTTTTGAATAGAGTGAAACCTTAAATTTTTTGGAAGATGGTGATAGGGAAGACTCAAATGCGGAGGATTGAAAATGCTACAAGTAGACAAGTGACCTTCTCCA	116	5	WT or Sub	N/A
302	TTTTATAACTTCTTTTTTGAATAGAGTGAAACCTTAAATTTTTTGGAAGATGGTGAGAGGGAAGACTCAAATGCGGAGGATTGAAAATGCTACAAGTAGACAAGTGACCTTCTCCA	GTTTATAACTTCTTTTTTGAATAGAGTGAAACCTTAAATTTTTTGGAAGATGGTGAGAGGGAAGACTCAAATGCGGAGGATTGAAAATGCTACAAGTAGACAAGTGACCTTCTCCA	116	5	WT or Sub	N/A
303	TTTTATAACTTCTTTTTTGAATAGAGTGAAACCTTAAATTTTTTGGAAGATGGTGAGAGGGAAGACTCAAATG-CGGAGGATTGAAAATGCTACAAGTAGACAAGTGACCTTCTCCA	TTTTATAACTTCTTTTTTGAATAGAGTGAAACCTTAAATTTTTTGGAAGATGGTGGGAGGGAAGACTCAAATGTCGGAGGATTGAAAATGCTACAAGTAGACAAGTGACCTTCTCCA	117	5	Ins	N/A
304	TTTTATAACTTCTTTTTTGAATAGAGTGAAACCTTAAATTTTTTGGAAGATGGTGAGAGGGAAGACTCAAATG-CGGAGGATTGAAAATGCTACAAGTAGACAAGTGACCTTCTCCA	TTTTATAACTTCTTTTTTGAATAGAGTGAAACCTTAAATTTTTTGGAAGATGGTGAGAGGGAAGACTCAAATGTCGGAGGATTGAAAATGCTACAAGTAGATAAGTGACCTTCTCCA	117	4	Ins	N/A
305	TTTTATAACTTCTTTTTTGAATAGAGTGAAACCTTAAATTTTTTGGAAGATGGTGAGAGGGAAGACTCAAATG-CGGAGGATTGAAAATGCTACAAGTAGACAAGTGACCTTCTCCA	TTTTATAACTTCTTTTTTGAATAGAGTGAAACCTTAAATTTTTTGGAAGATGGTGAGAGGGAAGACTCAAATGTCGGAGGATTGAAAATGCTACAAGTAGACAAGTGACCTTCCCCA	117	4	Ins	N/A
306	TTTTATAACTTCTTTTTTGAATAGAGTGAAACCTTAAATTTTTTGGAAGATGGTGAGAGGGAAGACTCAAATGCGGAGGATTGAAAATGCTACAAGTAGACAAGTGACCTTCTCCA	TTTTATAACTTCTTTTTTGAATAGAGTGAAACCTTAAATTTTTTGGAAGATGGTGAGAGGGAAGACTCAAATGCGGAGGATTGAAAATGCTACAAGTAGACAAGTGACCTTCTCGA	116	4	WT or Sub	N/A
307	TTTTATAACTTCTTTTTTGAATAGAGTGAAACCTTAAATTTTTTGGAAGATGGTGAGAGGGAAGACTCAAATGCGGAGGATTGAAAATGCTACAAGTAGACAAGTGACCTTCTCCA	TTTTATAACTTCTTTTTTGAATAGAGTGAAACCTTAAATTTTTTGGAAGATGGTGAGAGGGAAGACTCAAATGCGGAGGATTGAAAATGCTACAAGTAGACAAGTGACATTCTCCA	116	4	WT or Sub	N/A
308	TTTTATAACTTCTTTTTTGAATAGAGTGAAACCTTAAATTTTTTGGAAGATGGTGAGAGGGAAGACTCAAATG-CGGAGGATTGAAAATGCTACAAGTAGACAAGTGACCTTCTCCA	TTTTATAACTTCTTTTTTGAATAGAGTGAAACCTTAAATTTTTTGGAAGATGGTGAGGGGGAAGACTCAAATGTCGGAGGATTGAAAATGCTACAAGTAGACAAGTGACCTTCTCCA	117	4	Ins	N/A
309	TTTTATAACTTCTTTTTTGAATAGAGTGAAACCTTAAATTTTTTGGAAGATGGTGAGAGGGAAGACTCAAATG-CGGAGGATTGAAAATGCTACAAGTAGACAAGTGACCTTCTCCA	TTTTATAACTTCTTTTTTGAATAGAGTGAAATCTTAAATTTTTTGGAAGATGGTGAGAGGGAAGACTCAAATGTCGGAGGATTGAAAATGCTACAAGTAGACAAGTGACCTTCTCCA	117	4	Ins	N/A
310	TTTTATAACTTCTTTTTTGAATAGAGTGAAACCTTAAATTTTTTGGAAGATGGTGAGAGGGAAGACTCAAATGCGGAGGATTGAAAATGCTACAAGTAGACAAGTGACCTTCTCCA	TTTTATAACTTCTTTTTTGAATAGAGTGAAACCTTAAATTTTTTTGAAGATGGTGAGAGGGAAGACTCAAATGCGGAGGATTGAAAATGCTACAAGTAGACAAGTGACCTTCTCCA	116	4	WT or Sub	N/A
311	TTTTATAACTTCTTTTTTGAATAGAGTGAAACCTTAAATTTTTTGGAAGATGGTGAGAGGGAAGACTCAAATGCGGAGGATTGAAAATGCTACAAGTAGACAAGTGACCTTCTCCA	TTTTATAACTTCTTTTTTGAATAGAGTGAAACCTTAAATTTTTTGGAAGATGGTGAGAGGGAAGACTCAAATGCGGAGGATTGAAAATGCTACAAGTAGACAAGTGACCTACTCCA	116	4	WT or Sub	N/A
312	TTTTATAACTTCTTTTTTGAATAGAGTGAAACCTTAAATTTTTTGGAAGATGGTGAGAGGGAAGACTCAAATGCGGAGGATTGAAAATGCTACAAGTAGACAAGTGACCTTCTCCA	TTTTATAACTTCTTTTTTGAATAGAGTGAAACCTTAAATTTTTTGGAAGATGGTGAGAGGGAAGACTCAAATGCGGAGGATTGAAAATTCTACAAGTAGACAAGTGACCTTCTCCA	116	4	WT or Sub	N/A
313	TTTTATAACTTCTTTTTTGAATAGAGTGAAACCTTAAATTTTTTGGAAGATGGTGAGAGGGAAGACTCAAATGCGGAGGATTGAAAATGCTACAAGTAGACAAGTGACCTTCTCCA	TTTTATAACTTCTTTTTTGAATAGAGTGAAACCTTAAATTTTTTGGAAGATGGTGAGAGGGAAGACTC-AATGCGGAGGATTGAAAATGCTACAAGTAGACAAGTGACCTTCTCCA	115	4	del	N/A
314	TTTTATAACTTCTTTTTTGAATAGAGTGAAACCTTAAATTTTTTGGAAGATGGTGAGAGGGAAGACTCAAATGCGGAGGATTGAAAATGCTACAAGTAGACAAGTGACCTTCTCCA	TTTTATAACTTCTTTTTTGAATAGAGTGAAACCTTAAATTTTTTGGAAGATGGTGAGAGGGAAGACTCAAATGCGGAGGAATGAAAATGCTACAAGTAGACAAGTGACCTTCTCCA	116	4	WT or Sub	N/A
315	TTTTATAACTTCTTTTTTGAATAGAGTGAAACCTTAAATTTTTTGGAAGATGGTGAGAGGGAAGACTCAAATGCGGAGGATTGAAAATGCTACAAGTAGACAAGTGACCTTCTCCA	TTTTATAACTTCTTATTTGAATAGAGTGAAACCTTAAATTTTTTGGAAGATGGTGAGAGGGAAGACTCAAATGCGGAGGATTGAAAATGCTACAAGTAGACAAGTGACCTTCTCCA	116	4	WT or Sub	N/A
316	TTTTATAACTTCTTTTTTGAATAGAGTGAAACCTTAAATTTTTTGGAAGATGGTGAGAGGGAAGACTCAAATG-CGGAGGATTGAAAATGCTACAAGTAGACAAGTGACCTTCTCCA	TTTTATAACTTCTTTTTTGAATAGAGTGAAACCTTAAATTTTTTGGAAGATGGTGAGAGGGAAGACTCAAATGTCGGAGGATTGAAAATGCTACAAGTGGACAAGTGACCTTCTCCA	117	4	Ins	N/A
317	TTTTATAACTTCTTTTTTGAATAGAGTGAAACCTTAAATTTTTTGGAAGATGGTGAGAGGGAAGACTCAAATG-CGGAGGATTGAAAATGCTACAAGTAGACAAGTGACCTTCTCCA	TTTTATAACTTCTTTTTTGAATAGGGTGAAACCTTAAATTTTTTGGAAGATGGTGAGAGGGAAGACTCAAATGTCGGAGGATTGAAAATGCTACAAGTAGACAAGTGACCTTCTCCA	117	4	Ins	N/A
318	TTTTATAACTTCTTTTTTGAATAGAGTGAAACCTTAAATTTTTTGGAAGATGGTGAGAGGGAAGACTCAAATG-CGGAGGATTGAAAATGCTACAAGTAGACAAGTGACCTTCTCCA	TTTTATAACTTCTTTTTTGAATAGAGTGAAACCTTAAATTTTTTGGAAGATGGTGAGAGGGAAGACTCAAATGTCGGAGGATTGCAAATGCTACAAGTAGACAAGTGACCTTCTCCA	117	4	Ins	N/A
319	TTTTATAACTTCTTTTTTGAATAGAGTGAAACCTTAAATTTTTTGGAAGATGGTGAGAGGGAAGACTCAAATGCGGAGGATTGAAAATGCTACAAGTAGACAAGTGACCTTCTCCA	TTTTATAACTTCTTTTTTGAATAGAGTGAAACCTTAAATTTTTTGGAAGATGGTGAGAGGGAAGACTCAAATGTGGAGGATTGAAAATGCTACAAGTAGACCAGTGACCTTCTCCA	116	4	WT or Sub	N/A
320	TTTTATAACTTCTTTTTTGAATAGAGTGAAACCTTAAATTTTTTGGAAGATGGTGAGAGGGAAGACTCAAATGCGGAGGATTGAAAATGCTACAAGTAGACAAGTGACCTTCTCCA	TTTTATAACTTCTTTTTTGAATAGAGTGAAACCTTAAATTTTTTGGAAGATGGTGAGAGGGAAGACTCAAATGCGGAGGATTGAAAATGCTACAAGTAGACAAGTGACCTTCGCCA	116	4	WT or Sub	N/A
321	TTTTATAACTTCTTTTTTGAATAGAGTGAAACCTTAAATTTTTTGGAAGATGGTGAGAGGGAAGACTCAAATGCGGAGGATTGAAAATGCTACAAGTAGACAAGTGACCTTCTCCA	TTTTATAACTTCTTTTTTGAATAGAGTGACACCTTAAATTTTTTGGAAGATGGTGAGAGGGAAGACTCAAATGCGGAGGATTGAAAATGCTACAAGTAGACAAGTGACCTTCTCCA	116	4	WT or Sub	N/A
322	TTTTATAACTTCTTTTTTGAATAGAGTGAAACCTTAAATTTTTTGGAAGATGGTGAGAGGGAAGACTCAAATGCGGAGGATTGAAAATGCTACAAGTAGACAAGTGACCTTCTCCA	TTTTATCACTTCTTTTTTGAATAGAGTGAAACCTTAAATTTTTTGGAAGATGGTGAGAGGGAAGACTCAAATGCGGAGGATTGAAAATGCTACAAGTAGACAAGTGACCTTCTCCA	116	4	WT or Sub	N/A
323	TTTTATAACTTCTTTTTTGAATAGAGTGAAACCTTAAATTTTTTGGAAGATGGTGAGAGGGAAGACTCAAATGCGGAGGATTGAAAATGCTACAAGTAGACAAGTGACCTTCTCCA	TTTTATAACTTCTTTTTTGAATAGAGTGAAACCTTAAATTTTTTGGAAGATGGTGAGAGGGAAGACTCAAAAGCGGAGGATTGAAAATGCTACAAGTAGACAAGTGACCTTCTCCA	116	4	WT or Sub	N/A
324	TTTTATAACTTCTTTTTTGAATAGAGTGAAACCTTAAATTTTTTGGAAGATGGTGAGAGGGAAGACTCAAAT-GCGGAGGATTGAAAATGCTACAAGTAGACAAGTGACCTTCTCCA	TTTTATAACTTC-TTTTTGAATAGAGTGAAACCTTAAATTTTTTGGAAGATGGTGAGAGGGAAGACTCAAATGGCGGAGGATTGAAAATGCTACAAGTAGACAAGTGACCTTCTCCA	116	4	WT or Sub	N/A
325	TTTTATAACTTCTTTTTTGAATAGAGTGAAACCTTAAATTTTTTGGAAGATGGTGAGAGGGAAGACTCAAATGCGGAGGATTGAAAATGCTACAAGTAGACAAGTGACCTTCTCCA	TTTTATAACTTCTTTTTTGAATAGAGTGAAACCTTACATTTTTTGGAAGATGGTGAGAGGGAAGACTCAAATGCGGAGGATTGAAAATGCTACAAGTAGACAAGTGACCTTCTCCA	116	4	WT or Sub	N/A
326	TTTTATAACTTCTTTTTTGAATAGAGTGAAACCTTAAATTTTTTGGAAGATGGTGAGAGGGAAGACTCAAATGCGGAGGATTGAAAATGCTACAAGTAGACAAGTGACCTTCTCCA	TTTTATAACTTCTTTTTTGAATAGAGTGAAACCTTAAAATTTTTGGAAGATGGTGAGAGGGAAGACTCAAATGCGGAGGATTGAAAATGCTACAAGTAGACAAGTGACCTTCTCCA	116	4	WT or Sub	N/A
327	TTTTATAACTTCTTTTTTGAATAGAGTGAAACCTTAAATTTTTTGGAAGATGGTGAGAGGGAAGACTCAAATGCGGAGGATTGAAAATGCTACAAGTAGACAAGTGACCTTCTCCA	TTTTATAACTTCTTTTTTGAATAGAGTGAAACCTTAAATTTTTTGGAAGATGGTGAGAGGGAAGACTCATATGCGGAGGATTGAAAATGCTACAAGTAGACAAGTGACCTTCTCCA	116	4	WT or Sub	N/A
328	TTTTATAACTTCTTTTTTGAATAGAGTGAAACCTTAAATTTTTTGGAAGATGGTGAGAGGGAAGACTCAAATGCGGAGGATTGAAAATGCTACAAGTAGACAAGTGACCTTCTCCA	TTTTATAACTTCTATTTTGAATAGAGTGAAACCTTAAATTTTTTGGAAGATGGTGAGAGGGAAGACTCAAATGCGGAGGATTGAAAATGCTACAAGTAGACAAGTGACCTTCTCCA	116	4	WT or Sub	N/A
329	TTTTATAACTTCTTTTTTGAATAGAGTGAAACCTTAAATTTTTTGGAAGATGGTGAGAGGGAAGACTCAAATGCGGAGGATTGAAAATGCTACAAGTAGACAAGTGACCTTCTCCA	TTTTATAACTTCTTTTTTGAATAGAGTGAAACCTTAAATTTTTTGGAAGATGGTGAGAGGGAAGACTCAAATGCGGAGGATTGAAAATGCTACCAGTAGACAAGTGACCTTCTCCA	116	4	WT or Sub	N/A
330	TTTTATAACTTCTTTTTTGAATAGAGTGAAACCTTAAATTTTTTGGAAGATGGTGAGAGGGAAGACTCAAATGCGGAGGATTGAAAATGCTACAAGTAGACAAGTGACCTTCTCCA	TTTTATAACTTCTTTTTTGAATAGAGTGAAACCTTAAATTTTTTGGAAGATGGTGAGAGGGAAGACTCAAATGCGGAGGATTGAAAATGCTACAAGGAGACAAGTGACCTTCTCCA	116	4	WT or Sub	N/A
331	TTTTATAACTTCTTTTTTGAATAGAGTGAAACCTTAAATTTTTTGGAAGATGGTGAGAGGGAAGACTCAAATGCGGAGGATTGAAAATGCTACAAGTAGACAAGTGACCTTCTCCA	TTTTATAACTTCTTTTTTGAATAGAGTGAAACCTTAAATTTTTTGGAAGATGGTGAGAGTGAAGACTCAAATGCGGAGGATTGAAAATGCTACAAGTAGACAAGTGACCTTCTCCA	116	4	WT or Sub	N/A
332	TTTTATAACTTCTTTTTTGAATAGAGTGAAACCTTAAATTTTTTGGAAGATGGTGAGAGGGAAGACTCAAATGCGGAGGATTGAAAATGCTACAAGTAGACAAGTGACCTTCTCCA	TTTTATAACTTCTTTTTTGAATAGAGTGAAACCTTAAATTTTGTGGAAGATGGTGAGAGGGAAGACTCAAATGCGGAGGATTGAAAATGCTACAAGTAGACAAGTGACCTTCTCCA	116	4	WT or Sub	N/A
333	TTTTATAACTTCTTTTTTGAATAGAGTGAAACCTTAAATTTTTTGGAAGATGGTGAGAGGGAAGACTCAAATGCGGAGGATTGAAAATGCTACAAGTAGACAAGTGACCTTCTCCA	TTTTATAACTTCTTTTTTGAATAGAGTGAAACCTTAAATTTTTTGGAAGATGCTGAGAGGGAAGACTCAAATGCGGAGGATTGAAAATGCTACAAGTAGACAAGTGACCTTCTCCA	116	4	WT or Sub	N/A
334	TTTTATAACTTCTTTTTTGAATAGAGTGAAACCTTAAATTTTTTGGAAGATGGTGAGAGGGAAGACTCAAATGCGGAGGATTGAAAATGCTACAAGTAGACAAGTGACCTTCTCCA	TTTTATAACTTCTTTTTTGAATAGAGTGAAACCTTAAATTTTTTGGAAGATGGTGAGAGGGAAGACTCAAATGCGGAGGATTGAAAATGCTACAAGT-GACAAGTGACCTTCTCCA	115	4	WT or Sub	N/A
335	TTTTATAACTTCTTTTTTGAATAGAGTGAAACCTTAAATTTTTTGGAAGATGGTGAGAGGGAAGACTCAAATG-CGGAGGATTGAAAATGCTACAAGTAGACAAGTGACCTTCTCCA	CTTTATAACTTCTTTTTTGAATAGAGTGAAACCTTAAATTTTTTGGAAGATGGTGAGAGGGAAGACTCAAATGTCGGAGGATTGAAAATGCTACAAGTAGACAAGTGACCTTCTCCA	117	4	Ins	N/A
336	TTTTATAACTTCTTTTTTGAATAGAGTGAAACCTTAAATTTTTTGGAAGATGGTGAGAGGGAAGACTCAAATGCGGAGGATTGAAAATGCTACAAGTAGACAAGTGACCTTCTCCA	TTTTATAACTTCTTTTTTGAATAGAGTGAAACCTTAAATTTTTTGGAAGATGGTGAGAGGGAAGACTCAAATGCGGAGGATTGAAAATGCTACAAGTAGACAAGTGACGTTCTCCA	116	4	WT or Sub	N/A
337	TTTTATAACTTCTTTTTTGAATAGAGTGAAACCTTAAATTTTTTGGAAGATGGTGAGAGGGAAGACTCAAATG-CGGAGGATTGAAAATGCTACAAGTAGACAAGTGACCTTCTCCA	TTTTATAACTTCTTTTTTGAATAGAGCGAAACCTTAAATTTTTTGGAAGATGGTGAGAGGGAAGACTCAAATGTCGGAGGATTGAAAATGCTACAAGTAGACAAGTGACCTTCTCCA	117	4	Ins	N/A
338	TTTTATAACTTCTTTTTTGAATAGAGTGAAACCTTAAATTTTTTGGAAGATGGTGAGAGGGAAGACTCAAATG-CGGAGGATTGAAAATGCTACAAGTAGACAAGTGACCTTCTCCA	TTTTATAACTTCTTTTTTGAATAGAGTGAAACCCTAAATTTTTTGGAAGATGGTGAGAGGGAAGACTCAAATGACGGAGGATTGAAAATGCTACAAGTAGACAAGTGACCTTCTCCA	117	4	Ins	N/A
339	TTTTATAACTTCTTTTTTGAATAGAGTGAAACCTTAAATTTTTTGGAAGATGGTGAGAGGGAAGACTCAAATG-CGGAGGATTGAAAATGCTACAAGTAGACAAGTGACCTTCTCCA	TTTTATAACTTCTTTTTTGAATAGAGTGAAACCTTAAATTTTTTGGAAGATGGTGAGAGGGAAGACTCAAATGTCGGAGGATCGAAAATGCTACAAGTAGACAAGTGACCTTCTCCA	117	4	Ins	N/A
340	TTTTATAACTTCTTTTTTGAATAGAGTGAAACCTTAAATTTTTTGGAAGATGGTGAGAGGGAAGACTCAAATGCGGAGGATTGAAAATGCTACAAGTAGACAAGTGACCTTCTCCA	TTTTATAACTTCTTTTTTGAATAGAGTGAAACCTTAAATTTTTTGGAAGATGGTGAGAGGGAAGACTCA--------------AAAATGCTACAAGTAGACAAGTGACCTTCTCCA	102	4	del	N/A
341	TTTTATAACTTCTTTTTTGAATAGAGTGAAACCTTAAATTTTTTGGAAGATGGTGAGAGGGAAGACTCAAAT-GCGGAGGATTGAAAATGCTACAAGTAGACAAGTGACCTTCTCCA	TTTTATAACTTCTTTTTTGAATAGAGTGAAACCTTAAATTTTTTGGAAGATGGTGAGAGGGAAGACTCAAATATCGGAGGATTGAAAATGCTACAAGTAGACAAGTGACCTTCTCCA	117	3	Ins	N/A
342	TTTTATAACTTCTTTTTTGAATAGAGTGAAACCTTAAATTTTTTGGAAGATGGTGAGAGGGAAGACTCAAAT-GCGGAGGATTGAAAATGCTACAAGTAGACAAGTGACCTTCTCCA	TTTTATAACTTCTTTTTTGAATAGAGTGAAACCTTAAATTTTTTGGAAGATGGTGAGAGGGAAGACTCAAATGGCGGAGGATTGAAAATGCTACAAGTAAACAAGTGACCTTCTCCA	117	3	Ins	N/A
343	TTTTATAACTTCTTTTTTGAATAGAGTGAAACCTTAAATTTTTTGGAAGATGGTGAGAGGGAAGACTCAAATG-CGGAGGATTGAAAATGCTACAAGTAGACAAGTGACCTTCTCCA	TTTTATAACTTCTTTTTTGAATAGAGTGAAACCTTAAGTTTTTTGGAAGATGGTGAGAGGGAAGACTCAAATGTCGGAGGATTGAAAATGCTACAAGTAGACAAGTGACCTTCTCCA	117	3	Ins	N/A
344	TTTTATAACTTCTTTTTTGAATAGAGTGAAACCTTAAATTTTTTGGAAGATGGTGAGAGGGAAGACTCAAATGCGGAGGATTGAAAATGCTACAAGTAGACAAGTGACCTTCTCCA	TTTTATAACTTCTTTTTTGAATAGAGTGAAACCTTAAA-TTTTTGGAAGATGGTGAGAGGGAAGACCCAAATGCGGAGGATTGAAAATGCTACAAGTAGACAAGTGACCTTCTCCA	115	3	del	N/A
345	TTTTATAACTTCTTTTTTGAATAGAGTGAAACCTTAAATTTTTTGGAAGATGGTGAGAGGGAAGACTCAAATG-CGGAGGATTGAAAATGCTACAAGTAGACAAGTGACCTTCTCCA	TTTTATAACTTCTTTTTTGAATAGAGTGAAACCTTAAATTTTTTGGAAGGTGGTGAGAGGGAAGACTCAAATGTCGGAGGATTGAAAATGCTACAAGTAGACAAGTGACCTTCTCCA	117	3	Ins	N/A
346	TTTTATAACTTCTTTTTTGAATAGAGTGAAACCTTAAATTTTTTGGAAGATGGTGAGAGGGAAGACTCAAATG----------------------------------------------------------CGGAGGATTGAAAATGCTACAAGTAGACAAGTGACCTTCTCCA	TTTTATAACTTCTTTTTTGAATAGAGTGAAACCTTAAATTTTTTGGAAGATGGTGAGAGGGAAGACTCAAATGATTTCTAGTAGCAATACATCGCGAACCTAGATGTAAAATATATCTCTTCTCACCATCCCGGAGGATTGAAAATGCTACAAGTAGACAAGTGACCTTCTCCA	174	3	Ins	N/A
347	TTTTATAACTTCTTTTTTGAATAGAGTGAAACCTTAAATTTTTTGGAAGATGGTGAGAGGGAAGACTCAAATGCGGAGGATTGAAAATGCTACAAGTAGACAAGTGACCTTCTCCA	TTTTAAAACTTCTTTTTTGAATAGAGTGAAACCTTAAATTTTTTGGAAGATGGTGAGAGGGAAGACTCAAATGCGGAGGATTGAAAATGCTACAAGTAGACAAGTGACCTTCTCCA	116	3	WT or Sub	N/A
348	TTTTATAACTTCTTTTTTGAATAGAGTGAAACCTTAAATTTTTTGGAAGATGGTGAGAGGGAAGACTCAAATGCGGAGGATTGAAAATGCTACAAGTAGACAAGTGACCTTCTCCA	TTTTATAACTTCTTTTTTGAATAGAGTGAAACCTTAAATTTTTTGGAAGATGGTGAGAGGGAGGACTCAAATGCGGAGGGTTGAAAATGCTACAAGTAGACAAGTGACCTTCTCCA	116	3	WT or Sub	N/A
349	TTTTATAACTTCTTTTTTGAATAGAGTGAAACCTTAAATTTTTTGGAAGATGGTGAGAGGGAAGACTCAAATGCGGAGGATTGAAAATGCTACAAGTAGACAAGTGACCTTCTCCA	TTTTATAACTTCTTTTTTGAATAGAGTGAAACCTTAAATTTTTTGGAAGATGGTGAGAGGGAAGACTCAAATGCGGAGGATGGAAAATGCTACAAGTAGACAAGTGACCTTCTCCA	116	3	WT or Sub	N/A
350	TTTTATAACTTCTTTTTTGAATAGAGTGAAACCTTAAATTTTTTGGAAGATGGTGAGAGGGAAGACTCAAATGCGGAGGATTGAAAATGCTACAAGTAGACAAGTGACCTTCTCCA	TTTTATAACTTCTTTTTTGAATAGAGTGAAACCTTAAATTTTTTGGAAGATGGTGAGAGGGAAGACTCAAATGCGGAGGATAGAAAATGCTACAAGTAGACAAGTGACCTTCTCCA	116	3	WT or Sub	N/A
351	TTTTATAACTTCTTTTTTGAATAGAGTGAAACCTTAAATTTTTTGGAAGATGGTGAGAGGGAAGACTCAAATGCGGAGGATTGAAAATGCTACAAGTAGACAAGTGACCTTCTCCA	TTTTATAACTTCTTTTTTGAATAGAGTGGAACCTTAAATTTTTTGGAAGATGGTGAGAGGGAAGACTCAAATGCGGAGGATTGAAAATGCTACAAGTAGACCAGTGACCTTCTCCA	116	3	WT or Sub	N/A
352	TTTTATAACTTCTTTTTTGAATAGAGTGAAACCTTAAATTTTTTGGAAGATGGTGAGAGGGAAGACTCAAATGCGGAGGATTGAAAATGCTACAAGTAGACAAGTGACCTTCTCCA	TTTTATAACTTCTTTTTTGAATAGAGTGAAACCTTAGATTTTTTGGAAGATGGTGAGAGGGAAGACTCAA--TCGGAGGATTGAAAATGCTACAAGTAGACAAGTGACCTTCTCCA	114	3	del	N/A
353	TTTTATAACTTCTTTTTTGAATAGAGTGAAACCTTAAATTTTTTGGAAGATGGTGAGAGGGAAGACTCAAATGCGGAGGATTGAAAATGCTACAAGTAGACAAGTGACCTTCTCCA	TTTTATAACTTCTTTTTTGAATAGAGTGAAGCCTTAAATTTTTTGGAAGATGGTGAGAGGGAAGACTCAAATGCGGAGGATTGGAAATGCTACAAGTAGACAAGTGACCTTCTCCA	116	3	WT or Sub	N/A
354	TTTTATAACTTCTTTTTTGAATAGAGTGAAACCTTAAATTTTTTGGAAGATGGTGAGAGGGAAGACTCAAATGCGGAGGATTGAAAATGCTACAAGTAGACAAGTGACCTTCTCCA	TTTTATAACTTCTTTTTTGAATAGAGTGAAACCTTAAATTTTTTGGAAGATGGTGAGAGGGAAGACTAAAATGCGGAGGATTGAAAATGCTACAAGTAGACAAGTGACCTTCTCCA	116	3	WT or Sub	N/A
355	TTTTATAACTTCTTTTTTGAATAGAGTGAAACCTTAAATTTTTTGGAAGATGGTGAGAGGGAAGACTCAAATGCGGAGGATTGAAAATGCTACAAGTAGACAAGTGACCTTCTCCA	TTTTATAACTTCTGTTTTGAATAGAGTGAAACCTTAAATTTTTTGGAAGATGGTGAGAGGGAAGACTCAAATGCGGAGGATTGAAAATGCTACAAGTAGACAAGTGACCTTCTCCA	116	3	WT or Sub	N/A
356	TTTTATAACTTCTTTTTTGAATAGAGTGAAACCTTAAATTTTTTGGAAGATGGTGAGAGGGAAGACTCAAATGCGGAGGATTGAAAATGCTACAAGTAGACAAGTGACCTTCTCCA	TTTTATAACTTCTTTTTTGAATAGAGTGAAACCTTAAATTTTTTGGAAGATGGTGAGAGGGAAGACTCAAATGCGGAGGATTGAAAATGCTACATGTAGACAAGTGACCTTCTCCA	116	3	WT or Sub	N/A
357	TTTTATAACTTCTTTTTTGAATAGAGTGAAACCTTAAATTTTTTGGAAGATGGTGAGAGGGAAGACTCAAATGCGGAGGATTGAAAATGCTACAAGTAGACAAGTGACCTTCTCCA	TTTTATAGCTTCTTTTTTGAATAGAGTGAAACCTTAAATTTTTTGGAAGATGGTGAGAGGGAAGACTCAAATGTGGAGGATTGAAAATGCTACAAGTAGACAAGTGACCTTCTCCA	116	3	WT or Sub	N/A
358	TTTTATAACTTCTTTTTTGAATAGAGTGAAACCTTAAATTTTTTGGAAGATGGTGAGAGGGAAGACTCAAAT-GCGGAGGATTGAAAATGCTACAAGTAGACAAGTGACCTTCTCCA	TTTTATAACTTCTTTTTTGAATAGAGTGAAACCTTAAATTTTTTGGAAGACGGTGAGAGGGAAGACTCAAATGGCGGAGGATTGAAAATGCTACAAGTAGACAAGTGACCTTCTCCA	117	3	Ins	N/A
359	TTTTATAACTTCTTTTTTGAATAGAGTGAAACCTTAAATTTTTTGGAAGATGGTGAGAGGGAAGACTCAAATGCGGAGGATTGAAAATGCTACAAGTAGACAAGTGACCTTCTCCA	TTTTATAACTTCTTTTTTGAATAGAGTGAAACCTTAAATTTTTTGGAAGATGGTGAGAGGGAAGACTCAAATGCGGAGGATTGAAAATGCTGCAAGTAGGCAAGTGACCTTCTCCA	116	3	WT or Sub	N/A
360	TTTTATAACTTCTTTTTTGAATAGAGTGAAACCTTAAATTTTTTGGAAGATGGTGAGAGGGAAGACTCAAATG-CGGAGGATTGAAAATGCTACAAGTAGACAAGTGACCTTCTCCA	TTTTATAACTTCTTTTTTGAATAGAGTGAAACCTTAAATTTTTTGGAAGATGGTGAGAGGGAAGACTCAAATGTCGGAGGATTGAAAATGCTACAAGTAAACAAGTGACCTTCTCCA	117	3	Ins	N/A
361	TTTTATAACTTCTTTTTTGAATAGAGTGAAACCTTAAATTTTTTGGAAGATGGTGAGAGGGAAGACTCAAAT-GCGGAGGATTGAAAATGCTACAAGTAGACAAGTGACCTTCTCCA	TTTTATAACTTCTTTTTTGAATAGAGTGAAACCTTAAATTTTTTGGAAGATGGTGAGAGGGAAGACTCAAATGGCAGAGGATTGAAAATGCTACAAGTAGACAAGTGACCTTCTCCA	117	3	Ins	N/A
362	TTTTATAACTTCTTTTTTGAATAGAGTGAAACCTTAAATTTTTTGGAAGATGGTGAGAGGGAAGACTCAAATGCGGAGGATTGAAAATGCTACAAGTAGACAAGTGACCTTCTCCA	TTTTATAACTTCTTTTTTGAATAGAGTGAAACCTTAAATTTTTTGGAAGATGGTGAGAGGGAAGACTCAAATGCGGAGGATTGAAAATGCTACAAGAAGACAAGTGACCTTCTCCA	116	3	WT or Sub	N/A
363	TTTTATAACTTCTTTTTTGAATAGAGTGAAACCTTAAATTTTTTGGAAGATGGTGAGAGGGAAGACTCAAATGCGGAGGATTGAAAATGCTACAAGTAGAC-AAGTGACCTTCTCCA	TTTTATAACTTCTTTTTTGAATAGAGTGAAACCTTAAATTTTTTGGAAGATGGTGAGAGGGAAGACTCAAATGCGGAGGATTGAAAATGCTACAAGTAGACAAAGTGACCTTCTCCA	117	3	WT or Sub	N/A
364	TTTTATAACTTCTTTTTTGAATAGAGTGAAACCTTAAATTTTTTGGAAGATGGTGAGAGGGAAGACTCAAATG-CGGAGGATTGAAAATGCTACAAGTAGACAAGTGACCTTCTCCA	TTTTATAACTTCTTTTTTGAATAGAGTGAAACCTTAAATTTTTTGGAAGATGGTGAGAGGGAAGACTCAAATGTCGGAGGGTTGAAAATGCTACAAGTAGACAAGTGACCTTCTCCA	117	3	Ins	N/A
365	TTTTATAACTTCTTTTTTGAATAGAGTGAAACCTTAAATTTTTTGGAAGATGGTGAGAGGGAAGACTCAAATGCGGAGGATTGAAAATGCTACAAGTAGACAAGTGACCTTCTCCA	TTTAATAACTTCTTTTTTGAATAGAGTGAAACCTTAAATTTTTTGGAAGATGGTGAGAGGGAAGACTCAAATGCGGAGGATTGAAAATGCTACAAGTAGACAAGTGACCTTCTCCA	116	3	WT or Sub	N/A
366	TTTTATAACTTCTTTTTTGAATAGAGTGAAACCTTAAATTTTTTGGAAGATGGTGAGAGGGAAGACTCAAATG-CGGAGGATTGAAAATGCTACAAGTAGACAAGTGACCTTCTCCA	TTTTATAACTTCTTTTTTGAATAGAGTGAAACCTTAAATTTTTTGGAGGATGGTGAGAGGGAAGACTCAAATGTCGGAGGATTGAAAATGCTACAAGTAGACAAGTGACCTTCTCCA	117	3	Ins	N/A
367	TTTTATAACTTCTTTTTTGAATAGAGTGAAACCTTAAATTTTTTGGAAGATGGTGAGAGGGAAGACTCAAATG-CGGAGGATTGAAAATGCTACAAGTAGACAAGTGACCTTCTCCA	TTTTATAACTTCTTTTTTGAATAGAGTGAAACCTTAAATTTTTTGGAAGATGGTGAGAGGGAAGACTCAAATGTCGGAGGATTGAAAATGCTACAAGTAGACAAGTGACCTCCTCCA	117	3	Ins	N/A
368	TTTTATAACTTCTTTTTTGAATAGAGTGAAACCTTAAATTTTTTGGAAGATGGTGAGAGGGAAGACTCAAATGCGGAGGATTGAAAATGCTACAAGTAGACAAGTGACCTTCTCCA	TTTTATAACTTCCTTTTTGAATAGAGTGAAACCTTAAATTTTTTGGAAGATGGTGAGAGGGAAGACCCAAATGCGGAGGATTGAAAATGCTACAAGTAGACAAGTGACCTTCTCCA	116	3	WT or Sub	N/A
369	TTTTATAACTTCTTTTTTGAATAGAGTGAAACCTTAAATTTTTTGGAAGATGGTGAGAGGGAAGACTCAAATGCGGAGGATTGAAAATGCTACAAGTAGACAAGTGACCTTCTCCA	TTTTATAACTTCTTTTTTGAATAGAGTGAAACCTTAAATTTTTTGGAAGATGGTGAGAGGGAAGACCCAAATGCGGAGGATTGAAGATGCTACAAGTAGACAAGTGACCTTCTCCA	116	3	WT or Sub	N/A
370	TTTTATAACTTCTTTTTTGAATAGAGTGAAACCTTAAATTTTTTGGAAGATGGTGAGAGGGAAGACTCAAATG-CGGAGGATTGAAAATGCTACAAGTAGACAAGTGACCTTCTCCA	TTTTATGACTTCTTTTTTGAATAGAGTGAAACCTTAAATTTTTTGGAAGATGGTGAGAGGGAAGACTCAAATGTCGGAGGATTGAAAATGCTACAAGTAGACAAGTGACCTTCTCCA	117	3	Ins	N/A
371	TTTTATAACTTCTTTTTTGAATAGAGTGAAACCTTAAATTTTTTGGAAGATGGTGAGAGGGAAGACTCAAATGCGGAGGATTGAAAATGCTACAAGTAGACAAGTGACCTTCTCCA	TTTTATAACTTCTTTTTTGAATAGAGTGAAGCCTTAAATTTTTTGGAAGATGGTGAGAGGGAAGACTCAAATGCGGAGGATTGAAAATGCTACAAGTAGACCAGTGACCTTCTCCA	116	3	WT or Sub	N/A
372	TTTTATAACTTCTTTTTTGAATAGAGTGAAACCTTAAATTTTTTGGAAGATGGTGAGAGGGAAGACTCAAATGCGGAGGATTGAAAATGCTACAAGTAGACAAGTGACCTTCTCCA	TTTTATAACTTCTTTTTTGAATAGAGTGAAACCTTAAATTTTTTGGAAGATGGTGAGAGGGAAGACCCAAATGCGGAGGATTGAAAATGCTACAAGTAGACCAGTGACCTTCTCCA	116	3	WT or Sub	N/A
373	TTTTATAACTTCTTTTTTGAATAGAGTGAAACCTTAAATTTTTTGGAAGATGGTGAGAGGGAAGACTCAAATG-CGGAGGATTGAAAATGCTACAAGTAGACAAGTGACCTTCTCCA	TTTTATAACTTCTTTTTTGAATAGAGTGAAACCTTAAATTTTTTGGAAGATGGTGAGAGGGAAGACTCAAATGTTGGAGGATTGAAAATGCTACAAGTAGACAAGTGACCTTCTCCA	117	3	Ins	N/A
374	TTTTATAACTTCTTTTTTGAATAGAGTGAAACCTTAAATTTTTTGGAAGATGGTGAGAGGGAAGACTCAAATGCGGAGGATTGAAAATGCTACAAGTAGACAAGTGACCTTCTCCA	TTTTATAACTTCTTTTTTGAATAGAGTTAAACCTTAAATTTTTTGGAAGATGGTGAGAGGGAAGACTCAAATGCGGAGGATTGAAAATGCTACAAGTAGACAAGTGACCTTCTCCA	116	3	WT or Sub	N/A
375	TTTTATAACTTCTTTTTTGAATAGAGTGAAACCTTAAATTTTTTGGAAGATGGTGAGAGGGAAGACTCAAAT-GCGGAGGATTGAAAATGCTACAAGTAGACAAGTGACCTTCTCCA	TTTTATAACTTCTTTTTTGAATAGAGTGGAACCTTAAATTTTTTGGAAGATGGTGAGAGGGAAGACTCAAATGGCGGAGGATTGAAAATGCTACAAGTAGACAAGTGACCTTCTCCA	117	3	Ins	N/A
376	TTTTATAACTTCTTTTTTGAATAGAGTGAAACCTTAAATTTTTTGGAAGATGGTGAGAGGGAAGACTCAAATGCGGAGGATTGAAAATGCTACAAGTAGACAAGTGACCTTCTCCA	TTTTATAACTTCTTTTTTGAATAGAGTGAAACCTTAAATTTTTTGGAAGATGGTGAGAGGGAAGACTCAAATGCGGAGGATTGAAAATGCTGCAAGTAGACCAGTGACCTTCTCCA	116	3	WT or Sub	N/A
377	TTTTATAACTTCTTTTTTGAATAGAGTGAAACCTTAAATTTTTTGGAAGATGGTGAGAGGGAAGACTCAAATGCGGAGGATTGAAAATGCTACAAGTAGACAAGTGACCTTCTCCA	TTTTATAACTTCTTTTTTGAATAGAGTGAAACCTTAAATTTTTTGGAAGATGGTGAGAGGGAAGGCTCAAATGCGGAGGATTGAAAATACTACAAGTAGACAAGTGACCTTCTCCA	116	3	WT or Sub	N/A
378	TTTTATAACTTCTTTTTTGAATAGAGTGAAACCTTAAATTTTTTGGAAGATGGTGAGAGGGAAGACTCAAATG-CGGAGGATTGAAAATGCTACAAGTAGACAAGTGACCTTCTCCA	TTTTATAATTTCTTTTTTGAATAGAGTGAAACCTTAAATTTTTTGGAAGATGGTGAGAGGGAAGACTCAAATGTCGGAGGATTGAAAATGCTACAAGTAGACAAGTGACCTTCTCCA	117	3	Ins	N/A
379	TTTTATAACTTCTTTTTTGAATAGAGTGAAACCTTAAATTTTTTGGAAGATGGTGAGAGGGAAGACTCAAATG-CGGAGGATTGAAAATGCTACAAGTAGACAAGTGACCTTCTCCA	TTTTATAACTTCTTTTTTGAATAGAGTGAAACCTTAAATTTTTTGGAAGACGGTGAGAGGGAAGACTCAAATGTCGGAGGATTGAAAATGCTACAAGTAGACAAGTGACCTTCTCCA	117	3	Ins	N/A
380	TTTTATAACTTCTTTTTTGAATAGAGTGAAACCTTAAATTTTTTGGAAGATGGTGAGAGGGAAGACTCAAATG-CGGAGGATTGAAAATGCTACAAGTAGACAAGTGACCTTCTCCA	TTTTATAACTTCTTTTTTGAATAGAGTAAAACCTTAAATTTTTTGGAAGATGGTGAGAGGGAAGACTCAAATGTCGGAGGATTGAAAATGCTACAAGTAGACAAGTGACCTTCTCCA	117	3	Ins	N/A
381	TTTTATAACTTCTTTTTTGAATAGAGTGAAACCTTAAATTTTTTGGAAGATGGTGAGAGGGAAGACTCAAATG-CGGAGGATTGAAAATGCTACAAGTAGACAAGTGACCTTCTCCA	TTTTATAACTTCTTTTTTGAATAGAGTGAAACCTTAAATTTTTTGGAAGATGGTGAGAGGGAAGACTCAAATGTCGGAGGATTGAAAATGCTACGAGTAGACAAGTGACCTTCTCCA	117	3	Ins	N/A
382	TTTTATAACTTCTTTTTTGAATAGAGTGAAACCTTAAATTTTTTGGAAGATGGTGAGAGGGAAGACTCAAATG-CGGAGGATTGAAAATGCTACAAGTAGACAAGTGACCTTCTCCA	TTTTATAACTTCTTTTTTGAATAGAGTGAAACCTTAAATTTTTTGGAAGATGGTGAGAGAGAAGACTCAAATGTCGGAGGATTGAAAATGCTACAAGTAGACAAGTGACCTTCTCCA	117	3	Ins	N/A
383	TTTTATAACTTCTTTTTTGAATAGAGTGAAACCTTAAATTTTTTGGAAGATGGTGAGAGGGAAGACTCAAATGCGGAGGATTGAAAATGCTACAAGTAGACAAGTGACCTTCTCCA	TTTTATAACTTCTTTTTTGAATAGAGTGAAACCTTAAATTTTTTGGAAGATGGTGAGAGGGAAGACTCAAATGCGGAGGATTGAAAATGCTACAAGTAGACAAGTGAACTTCTCCA	116	3	WT or Sub	N/A
384	TTTTATAACTTCTTTTTTGAATAGAGTGAAACCTTAAATTTTTTGGAAGATGGTGAGAGGGAAGACTCAAATGCGGAGGATTGAAAATGCTACAAGTAGACAAGTGACCTTCTCCA	TTTTATAACTTCTTTTTTGAATAGAGTGAAACCTTAAATTTTTTGGAAGATGGTGAGAGGGAAGACTCAAATGCGGAGCATTGAAAATGCTACAAGTAGACAAGTGACCTTCTCCA	116	3	WT or Sub	N/A
385	TTTTATAACTTCTTTTTTGAATAGAGTGAAACCTTAAATTTTTTGGAAGATGGTGAGAGGGAAGACTCAAATG-CGGAGGATTGAAAATGCTACAAGTAGACAAGTGACCTTCTCCA	TTTTATAACTTCTTTTTTGAATAGAGTGAAACCTTAAATTTTTTGGGAGATGGTGAGAGGGAAGACTCAAATGTCGGAGGATTGAAAATGCTACAAGTAGACAAGTGACCTTCTCCA	117	3	Ins	N/A
386	TTTTATAACTTCTTTTTTGAATAGAGTGAAACCTTAAATTTTTTGGAAGATGGTGAGAGGGAAGACTCAAATGCGGAGGATTGAAAATGCTACAAGTAGACAAGTGACCTTCTCCA	TTTTATAACTTCTTTTTTGAATAGAGTGAAACCTTAAATTTTTTGGAAGATGGTGAGAGGGAAGACTCAAATGGGGAGGATTGAAAATGCTACAAGTAGACAAGTGACCTTCTCCA	116	3	WT or Sub	N/A
387	TTTTATAACTTCTTTTTTGAATAGAGTGAAACCTTAAATTTTTTGGAAGATGGTGAGAGGGAAGACTCAAATGCGGAGGATTGAAAATGCTACAAGTAGACAAGTGACCTTCTCCA	TTTTATAACTTCTTTTTTGAATAGAGTGAAACCTTAATTTTTTTGGAAGATGGTGAGAGGGAAGACTCAAATGCGGAGGATTGAAAATGCTACAAGTAGACAAGTGACCTTCTCCA	116	3	WT or Sub	N/A
388	TTTTATAACTTCTTTTTTGAATAGAGTGAAACCTTAAATTTTTTGGAAGATGGTGAGAGGGAAGACTCAAATGCGGAGGATTGAAAATGCTACAAGTAGACAAGTGACCTTCTCCA	TTTTATAACTTCTTTTTTGAATAGAGTGAGACCTTAAATTTTTTGGAAGATGGTGAGAGGGAGGACTCAAATGCGGAGGATTGAAAATGCTACAAGTAGACAAGTGACCTTCTCCA	116	3	WT or Sub	N/A
389	TTTTATAACTTCTTTTTTGAATAGAGTGAAACCTTAAATTTTTTGGAAGATGGTGAGAGGGAAGACTCAAATGCGGAGGATTGAAAATGCTACAAGTAGACAAGTGACCTTCTCCA	TTTTATAGCTTCTTTTTTGAGTAGAGTGAAACCTTAAATTTTTTGGAAGATGGTGAGAGGGAAGACTCAAATGCGGAGGATTGAAAATGCTACAAGTAGACAAGTGACCTTCTCCA	116	3	WT or Sub	N/A
390	TTTTATAACTTCTTTTTTGAATAGAGTGAAACCTTAAATTTTTTGGAAGATGGTGAGAGGGAAGACTCAAATGCGGAGGATTGAAAATGCTACAAGTAGACAAGTGACCTTCTCCA	TTTTATAACTTCTTTTTTGAATAGAGTGAAACCTTAAA-TTTTTGGAAGATGGTGAGAGGGAAGACTCAAATGCGGAGGATTGAAAATGTTACAAGTAGACAAGTGACCTTCTCCA	115	3	WT or Sub	N/A
391	TTTTATAACTTCTTTTTTGAATAGAGTGAAACCTTAAATTTTTTGGAAGATGGTGAGAGGGAAGACTCAAATGCGGAGGATTGAAAATGCTACAAGTAGACAAGTGACCTTCTCCA	TTTTATAACTTCTTTTTTGAATAGAGTGAAACCTTAAATTTTATGGAAGATGGTGAGAGGGAAGACTCAAATGCGGAGGATTGAAAATGCTACAAGTAGACAAGTGACCTTCTCCA	116	3	WT or Sub	N/A
392	TTTTATAACTTCTTTTTTGAATAGAGTGAAACCTTAAATTTTTTGGAAGATGGTGAGAGGGAAGACTCAAATGCGGAGGATTGAAAATGCTACAAGTAGACAAGTGACCTTCTCCA	TTTTATAACTTCTTTTTTGAAGAGAGTGAAACCTTAAATTTTTTGGAAGATGGTGAGAGGGAAGACTCAAATGCGGAGGATTGAAAATGCTACAAGTAGACAAGTGACCTTCTCCA	116	3	WT or Sub	N/A
393	TTTTATAACTTCTTTTTTGAATAGAGTGAAACCTTAAATTTTTTGGAAGATGGTGAGAGGGAAGACTCAAATGCGGAGGATTGAAAATGCTACAAGTAGACAAGTGACCTTCTCCA	TTTTATAACTTCTTTTTTGAATAGAGTGAAACCTTAAATTTTTTGGAAGATGGTGAGAGGGAAGACTCAAAGGCGGAGGATTGAAAATGCTACAAGTAGACAAGTGACCTTCTCCA	116	3	WT or Sub	N/A
394	TTTTATAACTTCTTTTTTGAATAGAGTGAAACCTTAAATTTTTTGGAAGATGGTGAGAGGGAAGACTCAAATG-CGGAGGATTGAAAATGCTACAAGTAGACAAGTGACCTTCTCCA	TTTTATAACTTCTTTTTCGAATAGAGTGAAACCTTAAATTTTTTGGAAGATGGTGAGAGGGAAGACTCAAATGTCGGAGGATTGAAAATGCTACAAGTAGACAAGTGACCTTCTCCA	117	3	Ins	N/A
395	TTTTATAACTTCTTTTTTGAATAGAGTGAAACCTTAAATTTTTTGGAAGATGGTGAGAGGGAAGACTCAAATGCGGAGGATTGAAAATGCTACAAGTAGACAAGTGACCTTCTCCA	TTGTATAACTTCTTTTTTGAATAGAGTGAAACCTTAAATTTTTTGGAAGATGGTGAGAGGGAAGACTCAAATGCGGAGGATTGAAAATGCTACAAGTAGACAAGTGACCTTCTCCA	116	3	WT or Sub	N/A
396	TTTTATAACTTCTTTTTTGAATAGAGTGAAACCTTAAATTTTTTGGAAGATGGTGAGAGGGAAGACTCAAAT-GCGGAGGATTGAAAATGCTACAAGTAGACAAGTGACCTTCTCCA	TTTTATAACTTCTTTTTTGGATAGAGTGAAACCTTAAATTTTTTGGAAGATGGTGAGAGGGAAGACTCAAATGGCGGAGGATTGAAAATGCTACAAGTAGACAAGTGACCTTCTCCA	117	3	Ins	N/A
397	TTTTATAACTTCTTTTTTGAATAGAGTGAAACCTTAAATTTTTTGGAAGATGGTGAGAGGGAAGACTCAAATGCGGAGGATTGAAAATGCTACAAGTAGACAAGTGACCTTCTCCA	TTTTATAACTTCTTTTTTGAATAGAGTGAAACCTTAAATTTTTTGGAAGATGGTGAGAGGGAAGACTCAAATGCGGAGGATTGAAAATGCTACAAGTA-ACAAGTGACCTTCTCCA	115	3	WT or Sub	N/A
398	TTTTATAACTTCTTTTTTGAATAGAGTGAAACCTTAAATTTTTTGGAAGATGGTGAGAGGGAAG-----------------------------ACTC---------------------------------------------------------------AAATG------------------------CGGAGGATTGAAAATGCTACAAGTAGACAAGTGACCTTCTCCA	TTTTATAACTTCTTTTTTGAATAGAGTGAAACCTTAAATTTTTTGGAAGATGGTGAGAGGGAAGCCTAATTACCCATCCCCATTATCGTATTTACTCTTAAGGATTTACCCTAAGAATCAGTTATTCCTCGTTCATTCATTCCTAAGGATCATCCTAAGGAATTGGAACGAAGTCCATCGTCACTGGGTCGGAGGATTGAAAATGCTACAAGTAGACAAGTGACCTTCTCCA	232	3	Ins	N/A
399	TTTTATAACTTCTTTTTTGAATAGAGTGAAACCTTAAATTTTTTGGAAGATGGTGAGAGGGAAGACTCAAATG-CGGAGGATTGAAAATGCTACAAGTAGACAAGTGACCTTCTCCA	TTTTATAACTTCTTTTTTGAATAGAGTGAAACCTTAAATTTTTTGGAAGATGGTGAGAGGGAAGACTCAAATGACGGAGGATTGAAAACGCTACAAGTAGACAAGTGACCTTCTCCA	117	3	Ins	N/A
400	TTTTATAACTTCTTTTTTGAATAGAGTGAAACCTTAAATTTTTTGGAAGATGGTGAGAGGGAAGACTCAAATGCGGAGGATTGAAAATGCTACAAGTAGACAAGTGACCTTCTCCA	TTTTATAACTTCTTTTTTGAATAGAGTGAAACCTTAAA-TTTTTGGAAGATGGTGAGAGGGAGGACTCAAATGCGGAGGATTGAAAATGCTACAAGTAGACAAGTGACCTTCTCCA	115	3	WT or Sub	N/A
401	TTTTATAACTTCTTTTTTGAATAGAGTGAAACCTTAAATTTTTTGGAAGATGGTGAGAGGGAAGACTCAAATGCGGAGGATTGAAAATGCTACAAGTAGACAAGTGACCTTCTCCA	TTTTATAACTTCTTTTTTCAATAGAGTGAAACCTTAAATTTTTTGGAAGATGGTGAGAGGGAAGACTCAAATGCGGAGGATTGAAAATGCTACAAGTAGACAAGTGACCTTCTCCA	116	3	WT or Sub	N/A
402	TTTTATAACTTCTTTTTTGAATAGAGTGAAACCTTAAATTTTTTGGAAGATGGTGAGAGGGAAGACTCAAATGCGGAGGATTGAAAATGCTACAAGTAGACAAGTGACCTTCTCCA	TTTTATTACTTCTTTTTTGAATAGAGTGAAACCTTAAATTTTTTGGAAGATGGTGAGAGGGAAGACTCAAATGCGGAGGATTGAAAATGCTACAAGTAGACAAGTGACCTTCTCCA	116	3	WT or Sub	N/A
403	TTTTATAACTTCTTTTTTGAATAGAGTGAAACCTTAAATTTTTTGGAAGATGGTGAGAGGGAAGACTCAAATG-CGGAGGATTGAAAATGCTACAAGTAGACAAGTGACCTTCTCCA	TTTTATAACTTCTTTTTTGAATAGAGTGAAACCTTAAATTTTTTGGAAGATGGTGAGAGGGAAGACTCAAATGTCGGAGGATTGAAAATGCTACAAGTAGACAAGTGACCCTCTCCA	117	3	Ins	N/A
404	TTTTATAACTTCTTTTTTGAATAGAGTGAAACCTTAAATTTTTTGGAAGATGGTGAGAGGGAAGACTCAAATGCGGAGGATTGAAAATGCTACAAGTAGACAAGTGACCTTCTCCA	TTTTATAACTTCTTTTTTGAATAGGGTGAAACCTT-AATTTTTTGGAAGATGGTGAGAGGGAAGACTCAAATGCGGAGGATTGAAAATGCTACAAGTAGACAAGTGACCTTCTCCA	115	2	WT or Sub	N/A
405	TTTTATAACTTCTTTTTTGAATAGAGTGAAACCTTAAATTTTTTGGAAGATGGTGAGAGGGAAGACTCAAATGCGGAGGATTGAAAATGCTACAAGTAGACAAGTGACCTTCTCCA	TTTTATAACTTCTTTTTTGAATAGAGTGAAACCTTAAA-TTTTTGGAAGATGGTGAGAGGGAAGACTCAAATGCGGAGGATTGAAAATGCTACAAGTAGACCAGTGACCTTCTCCA	115	2	WT or Sub	N/A
406	TTTTATAACTTCTTTTTTGAATAGAGTGAAACCTTAAATTTTTTGGAAGATGGTGAGAGGGAAGACTCAAATGCGGAGGATTGAAAATGCTACAAGTAGACAAGTGACCTTCTCCA	TTTTATAACTTCTTTTTTGAATAGAGTGAGACCTTAAATTTTTTGGAAGATGGTGAGAGGGAAGACTCAAATGCGGAGGATTGAAAATGCTACAAGTAGACCAGTGACCTTCTCCA	116	2	WT or Sub	N/A
407	TTTTATAACTTCTTTTTTGAATAGAGTGAAACCTTAAATTTTTTGGAAGATGGTGAGAGGGAAGACTCAAATGCGGAGGATTGAAAATGCTACAAGTAGACAAGTGACCTTCTCCA	TTTTATAACTTCTTTTTTGAATAGAGTGAAACCTTAAATTTTTTGGAAGATGGTGAGAGGGAAGGCTCAAATGCGGAGGATTGAAAATGCTACAAGTAGACCAGTGACCTTCTCCA	116	2	WT or Sub	N/A
408	TTTTATAACTTCTTTTTTGAATAGAGTGAAACCTTAAATTTTTTGGAAGATGGTGAGAGGGAAGACTCAAATGCGGAGGATTGAAAATGCTACAAGTAGACAAGTGACCTTCTCCA	TTTTATAACTTCTTTTTTGAATAGAGTGAAACCTTAAATTTTTTGGAAGATGGTGAGAGAGAAGACTCAAATGCGGAGGATTGAAGATGCTACAAGTAGACAAGTGACCTTCTCCA	116	2	WT or Sub	N/A
409	TTTTATAACTTCTTTTTTGAATAGAGTGAAACCTTAAATTTTTTGGAAGATGGTGAGAGGGAAGACTCAAATGCGGAGGATTGAAAATGCTACAAGTAGACAAGTGACCTTCTCCA	TTTTATAACTTCTTTTTTGAATAGAGTGAAACCTTAAACTTTTTGGAAGATGGTGAGAGGGAAGACTCAAATGCGGAGGATTGAAAATGCTACAAGTAGACAAGTGGCCTTCTCCA	116	2	WT or Sub	N/A
410	TTTTATAACTTCTTTTTTGAATAGAGTGAAACCTTAAATTTTTTGGAAGATGGTGAGAGGGAAGACTCAAATGCGGAGGATTGAAAATGCTACAAGTAGACAAGTGACCTTCTCCA	TTTTATAACTTCTTTTTTGAATAGAGTGAAACCTTAAATTTTTTGGAAGATGGTGAGAGGGAAGACTCAAATGCGGAGGATTGAAAGTGCTACAAGTAGACAAGTGACCTTCTCCC	116	2	WT or Sub	N/A
411	TTTTATAACTTCTTTTTTGAATAGAGTGAAACCTTAAATTTTTTGGAAGATGGTGAGAGGGAAGACTCAAATGCGGAGGATTGAAAATGCTACAAGTAGACAAGTGACCTTCTCCA	TTTTATAACTTCTTTTTTGAATAGAGTGAAACCTTAAATTTTTTGGAAGATGGTTAGAGGGAAGACTCAAATGCGGAGGATTGAAAATGCTACAAGTAGACAAGTGACCTTCTCCA	116	2	WT or Sub	N/A
412	TTTTATAACTTCTTTTTTGAATAGAGTGAAACCTTAAATTTTTTGGAAGATGGTGAGAGGGAAGACTCAAAT-GCGGAGGATTGAAAATGCTACAAGTAGACAAGTGACCTTCTCCA	TTTTATAACTTCTTTTTTGAATAGAGTGAAACCTTAAATTTTTTGGAAGATGGTGAGAGGGAAGACTCAAATGGCGGAGGATTGAAAATGCTACAAGTAGACCAGTGACCTTCTCCA	117	2	Ins	N/A
413	TTTTATAACTTCTTTTTTGAATAGAGTGAAACCTTAAATTTTTTGGAAGATGGTGAGAGGGAAGACTCAAATGCGGAGGATTGAAAATGCTACAAGTAGACAAGTGACCTTCTCCA	TTTTATAACTTCTTTTTTGAATAGAGTGAAACCTTAAATTTTTTGGAAGATGGTGAGAGGGAAGACTCAAATGCGGAGAGTTGAAAATGCTACAAGTAGACAAGTGACCTTCTCCA	116	2	WT or Sub	N/A
414	TTTTATAACTTCTTTTTTGAATAGAGTGAAACCTTAAATTTTTTGGAAGATGGTGAGAGGGAAGACTCAAATGCGGAGGATTGAAAATGCTACAAGTAGACAAGTGACCTTCTCCA	TTTTATAACTTCTTTTTTGAATAGAGTGAAACCTTAAA-TTTTTGGAAGATGGTGAGAGGGAAGACTCAAATGCGGAAGATTGAAAATGCTACAAGTAGACAAGTGACCTTCTCCA	115	2	WT or Sub	N/A
415	TTTTATAACTTCTTTTTTGAATAGAGTGAAACCTTAAATTTTTTGGAAGATGGTGAGAGGGAAGACTCAAATGCGGAGGATTGAAAATGCTACAAGTAGACAAGTGACCTTCTCCA	TTTTATAACTTCTTTTTTGAATAGAGTGAAACCTTAAATTTTTTGGAAGATGGTGAGAGGGAAGACTCAAATACGGAGGATTGAAAATGCTACAGGTAGACAAGTGACCTTCTCCA	116	2	WT or Sub	N/A
416	TTTTATAACTTCTTTTTTGAATAGAGTGAAACCTTAAATTTTTTGGAAGATGGTGAGAGGGAAGACTCAAATG-CGGAGGATTGAAAATGCTACAAGTAGACAAGTGACCTTCTCCA	TTTTATAACTTCTTTTTTGAATAGAGTGAAACCTTAAATTTTTTGGAAGATGGTGAGAGGGAAGACTCAAATGTCGGGGGATTGAAAATGCTACAAGTAGACAAGTGACCTTCTCCA	117	2	Ins	N/A
417	TTTTATAACTTCTTTTTTGAATAGAGTGAAACCTTAAATTTTTTGGAAGATGGTGAGAGGGAAGACTCAAATG-CGGAGGATTGAAAATGCTACAAGTAGACAAGTGACCTTCTCCA	TTTTATAACTTCTTTTTTGAATAGAGTGAAACCTTAAATTTTTTGGAAGATGGTGAGAGGGAAGGCTCAAATGACGGAGGATTGAAAATGCTACAAGTAGACAAGTGACCTTCTCCA	117	2	Ins	N/A
418	TTTTATAACTTCTTTTTTGAATAGAGTGAAACCTTAAATTTTTTGGAAGATGGTGAGAGGGAAGACTCAAAT-GCGGAGGATTGAAAATGCTACAAGTAGACAAGTGACCTTCTCCA	TTTTATAACTTCTTTTTTGAATAGAGTGAAACCTTAAATTTTTTGGAAGATGGTGGGAGGGAAGACTCAAATGGCGGAGGATTGAAAATGCTACAAGTAGACAAGTGACCTTCTCCA	117	2	Ins	N/A
419	TTTTATAACTTCTTTTTTGAATAGAGTGAAACCTTAAATTTTTTGGAAGATGGTGAGAGGGAAGACTCAAATGCGGAGGATTGAAAATGCTACAAGTAGACAAGTGACCTTCTCCA	TTTTATAACTTCTTTTTTGAATAGAGTGAAACCTTAAATTTTTTGGAAGATGGTGAGAGGGAAGACTCAAATGCGGAGGAGTGAAAATGCTACAAGTAGACAAGTGACCTTCTCCA	116	2	WT or Sub	N/A
420	TTTTATAACTTCTTTTTTGAATAGAGTGAAACCTTAAATTTTTTGGAAGATGGTGAGAGGGAAGACTCAAATGCGGAGGATTGAAAATGCTACAAGTAGACAAGTGACCTTCTCCA	TTTTATAACTTCTTTTTTGAATAGAGTGAAACCTTAAATTATTTGGAAGATGGTGAGAGGGAAGACTCAAATGCGGAGGATTGAAAATGCTACAAGTAGACAAGTGACCTTCTCCA	116	2	WT or Sub	N/A
421	TTTTATAACTTCTTTTTTGAATAGAGTGAAACCTTAAATTTTTTGGAAGATGGTGAGAGGGAAGACTCAAATGCGGAGGATTGAAAATGCTACAAGTAGACAAGTGACCTTCTCCA	TTTTATAACTTCTTTTTTGAATAGAGTGAAACCTTAAATTTTTTGGAAGATGGCGAGAGGGAAGACTCAAATGCGGATGATTGAAAATGCTACAAGTAGACAAGTGACCTTCTCCA	116	2	WT or Sub	N/A
422	TTTTATAACTTCTTTTTTGAATAGAGTGAAACCTTAAATTTTTTGGAAGATGGTGAGAGGGAAGACTCAAATGCGGAGGATTGAAAATGCTACAAGTAGACAAGTGACCTTCTCCA	TTTTATAACTTCTTTTTTGAATAGAGTGAAACCTTAAATTTTTTGGAAGATGGTGAGAGGGAAGACTCAAATGCGGAGGATTGAAAATGCTACAAGTAGAAAAGTGACCTTCTCCA	116	2	WT or Sub	N/A
423	TTTTATAACTTCTTTTTTGAATAGAGTGAAACCTTAAATTTTTTGGAAGATGGTGAGAGGGAAGACTCAAATGCGGAGGATTGAAAATGCTACAAGTAGACAAGTGACCTTCTCCA	TTTTATAACTTCTTTTTTGAATAGAGTGAAACCTCAAATTTTTTGGAAGATGGTGAGAGGGAAGACTCAAAT-CGGAGGATTGAAAATGCTACAAGTAGACAAGTGACCTTCTCCA	115	2	del	N/A
424	TTTTATAACTTCTTTTTTGAATAGAGTGAAACCTTAAATTTTTTGGAAGATGGTGAGAGGGAAGACTCAAATGCGGAGGATTGAAAATGCTACAAGTAGACAAGTGACCTTCTCCA	TTTTATAACTTCTTTTTTGAATAGAGTGAAACCTTAAATTTTTTGGAAGATGGTGAGAGGGAAGACTCAAATGCGGAGGATTGAAAATGCTACAAGTCGACAAGTGACCTTCTCCA	116	2	WT or Sub	N/A
425	TTTTATAACTTCTTTTTTGAATAGAGTGAAACCTTAAATTTTTTGGAAGATGGTGAGAGGGAAGACTCAAATGCGGAGGATTGAAAATGCTACAAGTAGACAAGTGACCTTCTCCA	TTTTATAACTTCTTTTTTGAATAGAGTGAAACTTTAAATTTTTTGGAAGATGGTGAGAGGGAAGACTCGAATGCGGAGGATTGAAAATGCTACAAGTAGACAAGTGACCTTCTCCA	116	2	WT or Sub	N/A
426	TTTTATAACTTCTTTTTTGAATAGAGTGAAACCTTAAATTTTTTGGAAGATGGTGAGAGGGAAGACTCAAATGCGGAGGATTGAAAATGCTACAAGTAGACAAGTGACCTTCTCCA	TTTTATAACTTCTTTTTTGAATAGAGTGAAACCTTAAATTTTTTGGAAGATGGTGAGAGGGAGGACTCAAATGCGGAGGATTGAAAATGCTACAAGTAGACCAGTGACCTTCTCCA	116	2	WT or Sub	N/A
427	TTTTATAACTTCTTTTTTGAATAGAGTGAAACCTTAAATTTTTTGGAAGATGGTGAGAGGGAAGACTCAAATG-CGGAGGATTGAAAATGCTACAAGTAGACAAGTGACCTTCTCCA	TTTTATAACTTCTTTTTTGAATAGAGTGAAACCTTAAATTTTTTGGAAGATGGTGAGAGGGAAGACTCAAATGACGGAGGATTGAAAATGCTACAAATAGACAAGTGACCTTCTCCA	117	2	Ins	N/A
428	TTTTATAACTTCTTTTTTGAATAGAGTGAAACCTTAAATTTTTTGGAAGATGGTGAGAGGGAAGACTCAAATGCGGAGGATTGAAAATGCTACAAGTAGACAAGTGACCTTCTCCA	TTTTATAACCTCTTTTTTGAATAGAGTGAAACCTTAAATTTTTTGGAAGATGGTGAGAGGGAAGACTCAAATGCGGAGGATTGAAAATGCTACAAGTAGACCAGTGACCTTCTCCA	116	2	WT or Sub	N/A
429	TTTTATAACTTCTTTTTTGAATAGAGTGAAACCTTAAATTTTTTGGAAGATGGTGAGAGGGAAGACTCAAATG-CGGAGGATTGAAAATGCTACAAGTAGACAAGTGACCTTCTCCA	TTTTATAACTTCTTTTTTGAATAGAGTGAAACCTTAAATTTTTTGGAAGATGGTGAGAGGGAAGACCCAAATGACGGAGGATTGAAAATGCTACAAGTAGACAAGTGACCTTCTCCA	117	2	Ins	N/A
430	TTTTATAACTTCTTTTTTGAATAGAGTGAAACCTTAAATTTTTTGGAAGATGGTGAGAGGGAAGACTCAAATGCGGAGGATTGAAAATGCTACAAGTAGACAAGTGACCTTCTCCA	TTTTATAACTTCATTTTTGAATAGAGTGAAACCTTAAATTTTTTGGAAGATGGTGAGAGGGAAGACTCAAATGCGGAGGATTGAAAATGCTACAAGTAGACAAGTGACCTTCTCCA	116	2	WT or Sub	N/A
431	TTTTATAACTTCTTTTTTGAATAGAGTGAAACCTTAAATTTTTTGGAAGATGGTGAGAGGGAAGACTCAAATGCGGAGGATTGAAAATGCTACAAGTAGACAAGTGACCTTCTCCA	TTTTATAACTTCTTTTTTGAATAGAGTGAAACCTTAAATTTTTTGGAAGATGGTGAGAGGGAAGACTCGAATGTGGAGGATTGAAAATGCTACAAGTAGACAAGTGACCTTCTCCA	116	2	WT or Sub	N/A
432	TTTTATAACTTCTTTTTTGAATAGAGTGAAACCTTAAATTTTTTGGAAGATGGTGAGAGGGAAGACTCAAATGCGGAGGATTGAAAATGCTACAAGTAGACAAGTGACCTTCTCCA	TTTTATAACTTCTTTTTTGAATAGAGTGAAACCTTAAATTTTTTGGAAGATGGTGAGAGGGAAGACTCAAATGCGGAGGATTGGAAATGCTACAAGTAGACAAGTGACCTTCACCA	116	2	WT or Sub	N/A
433	TTTTATAACTTCTTTTTTGAATAGAGTGAAACCTTAAATTTTTTGGAAGATGGTGAGAGGGAAGACTCAAATGCGGAGGATTGAAAATGCTACAAGTAGACAAGTGACCTTCTCCA	TTTTATAACTT-TTTTTTGAATAGAGTGAAACCTTAAATTTTTTGGAAGATGGTGAGAGGGAAGACTCAAATGCGGAGGATTGAAAATGCTACAAGTAGACAAGTGACCTTCTCCA	115	2	WT or Sub	N/A
434	TTTTATAACTTCTTTTTTGAATAGAGTGAAACCTTAAATTTTTTGGAAGATGGTGAGAGGGAAGACTCAAATGCGGAGGATTGAAAATGCTACAAGTAGACAAGTGACCTTCTCCA	TTTTATAACTTCTTTTTTGAATAGAGTGAAACCTTAAA-TTTTTGGAAGATGGTGAGAGGGAAGACTCAAATGCGGAGGATTGAAAATGCTACAAGTAGACAAGTGACCTTCACCA	115	2	WT or Sub	N/A
435	TTTTATAACTTCTTTTTTGAATAGAGTGAAACCTTAAATTTTTTGGAAGATGGTGAGAGGGAAGACTCAAATGCGGAGGATTGAAAATGCTACAAGTAGACAAGTGACCTTCTCCA	TTTTATAACTTCTTTTTTGAATAGAGTGAAACCTTAAATTTTTTGGAAGATGGTGAGAGGGAGGACTCAAATGCGGAGGATTGAAAATACTACAAGTAGACAAGTGACCTTCTCCA	116	2	WT or Sub	N/A
436	TTTTATAACTTCTTTTTTGAATAGAGTGAAACCTTAAATTTTTTGGAAGATGGTGAGAGGGAAGACTCAAATGCGGAGGATTGAAAATGCTACAAGTAGACAAGTGACCTTCTCCA	TTTTATAACTTCTTTTTTGAATAGAGTGAAACCTTAACTTTTTTGGAAGATGGTGAGAGGGAAGACTCAAATGCGGAGGATTGAAAATGCTACAAGTAGACAAGTGACCTTCTCCA	116	2	WT or Sub	N/A
437	TTTTATAACTTCTTTTTTGAATAGAGTGAAACCTTAAATTTTTTGGAAGATGGTGAGAGGGAAGACTCAAATGCGGAGGATTGAAAATGCTACAAGTAGACAAGTGACCTTCTCCA	TTTTATAACTTCTTTTTTGAATAGAGCGAAACCTTAAATTTTTTGGAAGATGGTGAGAGGGGAGACTCAAATGCGGAGGATTGAAAATGCTACAAGTAGACAAGTGACCTTCTCCA	116	2	WT or Sub	N/A
438	TTTTATAACTTCTTTTTTGAATAGAGTGAAACCTTAAATTTTTTGGAAGATGGTGAGAGGGAAGACTCAAATGCGGAGGATTGAAAATGCTACAAGTAGACAAGTGACCTTCTCCA	TTTTATAACTTCTTTTTTGAATAGAGTCAAACCTTAAATTTTTTGGAAGATGGTGAGAGGGAAGACTCAAATGCGGAGGATTGAAAATGCTACAAGTAGACAAGTGACCTTCTCCA	116	2	WT or Sub	N/A
439	TTTTATAACTTCTTTTTTGAATAGAGTGAAACCTTAAATTTTTTGGAAGATGGTGAGAGGGAAGACTCAAATGCGGAGGATTGAAAATGCTACAAGTAGACAAGTGACCTTCTCCA	TTTTATAACTTCTTTTTTGAATAGAGTGAAACCTTAAATTTTTTGGAAGATGGTGAGAGGGAAGACTCAAATGCGGAGGATTGAAAATGCTACAACTAGACAAGTGACCTTCTCCA	116	2	WT or Sub	N/A
440	TTTTATAACTTCTTTTTTGAATAGAGTGAAACCTTAAATTTTTTGGAAGATGGTGAGAGGGAAGACTCAAATGCGGAGGATTGAAAATGCTACAAGTAGACAAGTGACCTTCTCCA	TTTTATAACTTCTTTTTTGAATAGAGTGAAACCTTAAATTTTTTGGAAGATGGTGAGAGCGAAGACTCAAATGCGGAGGATTGAAAATGCTACAAGTAGACAAGTGACCTTCTCCA	116	2	WT or Sub	N/A
441	TTTTATAACTTCTTTTTTGAATAGAGTGAAACCTTAAATTTTTTGGAAGATGGTGAGAGGGAAGACTCAAATGCGGAGGATTGAAAATGCTACAAGTAGACAAGTGACCTTCTCCA	TTTTATAACTTCTTTTTTGAATAGAGTGAAACCTTAAATTTTTTGGAAGATGGTGAGAGGGAAGACTCAAATGCGCAGGATTGAAAATGCTACAAGTAGACAAGTGACCTTCTCCA	116	2	WT or Sub	N/A
442	TTTTATAACTTCTTTTTTGAATAGAGTGAAACCTTAAATTTTTTGGAAGATGGTGAGAGGGAAGACTCAAATGCGGAGGATTGAAAATGCTACAAGTAGACAAGTGACCTTCTCCA	TTTTATAACTTCTTTTTTGAATAGAGTGAAGCCTTAAA-TTTTTGGAAGATGGTGAGAGGGAAGACTCAAATGCGGAGGATTGAAAATGCTACAAGTAGACAAGTGACCTTCTCCA	115	2	WT or Sub	N/A
443	TTTTATAACTTCTTTTTTGAATAGAGTGAAACCTTAAATTTTTTGGAAGATGGTGAGAGGGAAGACTCAAATG-CGGAGGATTGAAAATGCTACAAGTAGACAAGTGACCTTCTCCA	TTTTATAACTTCTTTTTTGAATAGAGTGAAACCTTAAATTTTTTGGAAGATGGTGAGAGGAAAGACTCAAATGTCGGAGGATTGAAAATGCTACAAGTAGACAAGTGACCTTCTCCA	117	2	Ins	N/A
444	TTTTATAACTTCTTTTTTGAATAGAGTGAAACCTTAAATTTTTTGGAAGATGGTGAGAGGGAAGACTCAAATGCGGAGGATTGAAAATGCTACAAGTAGACAAGTGACCTTCTCCA	TTTTATAACTTCTTTTTTGAATAGAGTGAAACCTTAAATTTTTTGGAAGATGGTGAAAGGGAAGACTCAAGTGCGGAGGATTGAAAATGCTACAAGTAGACAAGTGACCTTCTCCA	116	2	WT or Sub	N/A
445	TTTTATAACTTCTTTTTTGAATAGAGTGAAACCTTAAATTTTTTGGAAGATGGTGAGAGGGAAGACTCAAATGCGGAGGATTGAAAATGCTACAAGTAGACAAGTGACCTTCTCCA	TTTTATAACTTCTTTTTTGAATAGAGTGAAACCTTAAATTTTTTGGAAGATGGTGAGAGGGAAGACTCGAATGCGGAGGATTGAAAATGCCACAAGTAGACAAGTGACCTTCTCCA	116	2	WT or Sub	N/A
446	TTTTATAACTTCTTTTTTGAATAGAGTGAAACCTTAAATTTTTTGGAAGATGGTGAGAGGGAAGACTCAAATG-CGGAGGATTGAAAATGCTACAAGTAGACAAGTGACCTTCTCCA	TTTTATAACTTCTTTTTTGAATAGAGTGAAACCTTAAATTTTTTGGAAGATGGTGAGAGGGAAGACTCAAATGTCGGAGGATTGAAAATGCTACAGGTAGACAAGTGACCTTCTCCA	117	2	Ins	N/A
447	TTTTATAACTTCTTTTTTGAATAGAGTGAAACCTTAAATTTTTTGGAAGATGGTGAGAGGGAAGACTCAAATGCGGAGGATTGAAAATGCTACAAGTAGACAAGTGACCTTCTCCA	TTTTATAACTTCTTTTTTGAATAGAGTGAAACCTTAAATTTTTTGGAAGATGGTGAGAGGCAAGACTCAAATGCGGAGGATTGAAAATGCTACAAGTAGACAAGTGACCTTCTCCA	116	2	WT or Sub	N/A
448	TTTTATAACTTCTTTTTTGAATAGAGTGAAACCTTAAATTTTTTGGAAGATGGTGAGAGGGAAGACTCAAATGCGGAGGATTGAAAATGCTACAAGTAGACAAGTGACCTTCTCCA	TTTTATAACTTCTTTTTTGAATAGAGTGAAACCTTAAATTTTTTGGAAGATGGTGAGAGGGAAGACTCAAATG-GGAGGATTGAAAATGCTACAAGTAGACAAGTGACCTTCTCCA	115	2	del	N/A
449	TTTTATAACTTCTTTTTTGAATAGAGTGAAACCTTAAATTTTTTGGAAGATGGTGAGAGGGAAGACTCAAATG-CGGAGGATTGAAAATGCTACAAGTAGACAAGTGACCTTCTCCA	TTTTATAACTTCTTTTTTGAATAGAGTGAAACCTTAAATTTTTTGGAAGATAGTGAGAGGGAAGACTCAAATGTCGGAGGATTGAAAATGCTACAAGTAGACAAGTGACCTTCTCCA	117	2	Ins	N/A
450	TTTTATAACTTCTTTTTTGAATAGAGTGAAACCTTAAATTTTTTGGAAGATGGTGAGAGGGAAGACTCAAATGCGGAGGATTGAAAATGCTACAAGTAGACAAGTGACCTTCTCCA	TTTTATAACTTCTTTTTTGGATAGAGTGAAACCTTAAATTTTTTGGAAGATGGTGAGAGGGAAGACTCAAAT-CGGAGGATTGAAAATGCTACAAGTAGACAAGTGACCTTCTCCA	115	2	del	N/A
451	TTTTATAACTTCTTTTTTGAATAGAGTGAAACCTTAAATTTTTTGGAAGATGGTGAGAGGGAAGACTCAAATGCGGAGGATTGAAAATGCTACAAGTAGACAAGTGACCTTCTCCA	TTTTATAACTTCTTTTTTGAATAGAGTGAAACCTTAAATTTTTTGGAAGGTGGTGGGAGGGAAGACTCAAATGCGGAGGATTGAAAATGCTACAAGTAGACAAGTGACCTTCTCCA	116	2	WT or Sub	N/A
452	TTTTATAACTTCTTTTTTGAATAGAGTGAAACCTTAAATTTTTTGGAAGATGGTGAGAGGGAAGACTCAAATG-CGGAGGATTGAAAATGCTACAAGTAGACAAGTGACCTTCTCCA	TTTTATAACTTCTTTTTTGAATAGAGTGAAACCTTAAATTTTTTGGAAGATGGTGAGAGGGAAGACTCAAATGACGGAGAATTGAAAATGCTACAAGTAGACAAGTGACCTTCTCCA	117	2	Ins	N/A
453	TTTTATAACTTCTTTTTTGAATAGAGTGAAACCTTAAATTTTTTGGAAGATGGTGAGAGGGAAGACTCAAATG-CGGAGGATTGAAAATGCTACAAGTAGACAAGTGACCTTCTCCA	TTTTATAACTTCTTTTTTGAATAGAGTGAAACCTTAAA-TTTTTGGAAGATGGTGAGAGGGAAGACTCAAATGACGGAGGATTGAAAATGCTACAAGTAGACAAGTGACCTTCTCCA	116	2	WT or Sub	N/A
454	TTTTATAACTTCTTTTTTGAATAGAGTGAAACCTTAAATTTTTTGGAAGATGGTGAGAGGGAAGACTCAAAT-GCGGAGGATTGAAAATGCTACAAGTAGACAAGTGACCTTCTCCA	TTTTATAACTTCTTTTTTGAATAGAGTGAAACCTTAAATTTTTTGGAAGATGGTGAGGGGGAAGACTCAAATGGCGGAGGATTGAAAATGCTACAAGTAGACAAGTGACCTTCTCCA	117	2	Ins	N/A
455	TTTTATAACTTCTTTTTTGAATAGAGTGAAACCTTAAATTTTTTGGAAGATGGTGAGAGGGAAGACTCAAATG-CGGAGGATTGAAAATGCTACAAGTAGACAAGTGACCTTCTCCA	TTTTATAACTTCTTTTTTGAATAGAGTGAAACCTTAAATTTTTTGGAAGATGGTGAGAGGGAAGACTCAAATGTCGGAGGATTGAAAATGCTACAAGTAGACAAGTAACCTTCTCCA	117	2	Ins	N/A
456	TTTTATAACTTCTTTTTTGAATAGAGTGAAACCTTAAATTTTTTGGAAGATGGTGAGAGGGAAGACTCAAATGCGGAGGATTGAAAATGCTACAAGTAGACAAGTGACCTTCTCCA	TTATATAACTTCTTTTTTGAATAGAGTGAAACCTTAAATTTTTTGGAAGATGGTGAGAGGGAAGACTCAAATGCGGAGGATTGAAAATGCTACAAGTAGACAAGTGACCTTCTCCA	116	2	WT or Sub	N/A
457	TTTTATAACTTCTTTTTTGAATAGAGTGAAACCTTAAATTTTTTGGAAGATGGTGAGAGGGAAGACTCAAATGCGGAGGATTGAAAATGCTACAAGTAGACAAGTGACCTTCTCCA	TTTTATAACTTCTTTTTTGAATAGAGTGAAACCTTAAATTTTTTGGAAGATGGTGAGAGGGGAGACTCAAATGCGGAGGATTGAAAATGCTGCAAGTAGACAAGTGACCTTCTCCA	116	2	WT or Sub	N/A
458	TTTTATAACTTCTTTTTTGAATAGAGTGAAACCTTAAATTTTTTGGAAGATGGTGAGAGGGAAGACTCAAATGCGGAGGATTGAAAATGCTACAAGTAGACAAGTGACCTTCTCCA	TTTTATAACTTCTTTTTTGAATAGAGTGAAACCTTAAA-TTTTTGGAAGATGGTGAGAGGGAAGACTCAAATGTGGAGGATTGAAAATGCTACAAGTAGACAAGTGACCTTCTCCA	115	2	del	N/A
459	TTTTATAACTTCTTTTTTGAATAGAGTGAAACCTTAAATTTTTTGGAAGATGGTGAGAGGGAAGACTCAAATGCGGAGGATTGAAAATGCTACAAGTAGACAAGTGACCTTCTCCA	TTTTATAACTTCTTTTTTGAATAGAGTGAAACC-TAAATTTTTTGGAAGATGGTGAGAGGGAAGACTCAAATGCGGAGGATTGAAAATGCTACAAGTAGACAAGTGACCTTCTCCA	115	2	WT or Sub	N/A
460	TTTTATAACTTCTTTTTTGAATAGAGTGAAACCTTAAATTTTTTGGAAGATGGTGAGAGGGAAGACTCAAATGCGGAGGATTGAAAATGCTACAAGTAGACAAGTGACCTTCTCCA	TTCTATAACTTCTTTTTTGAATAGAGTGAAACCTTAAATTTTTTGGAAGATGGTGAGAGGGAAGACTCAAATGCGGAGGATTGAAAATGCTACAAGTGGACAAGTGACCTTCTCCA	116	2	WT or Sub	N/A
461	TTTTATAACTTCTTTTTTGAATAGAGTGAAACCTTAAATTTTTTGGAAGATGGTGAGAGGGAAGACTCAAATGCGGAGGATTGAAAATGCTACAAGTAGACAAGTGACCTTCTCCA	TTTTATAACTTCTTTTGTGAATAGAGTGAAACCTTAAATTTTTTGGAAGATGGTGAGAGGGAAGACTCAAATGCGGAGGATTGAAAATGCTACAAGTAGACAAGTGACCTTCTCCA	116	2	WT or Sub	N/A
462	TTTTATAACTTCTTTTTTGAATAGAGTGAAACCTTAAATTTTTTGGAAGATGGTGAGAGGGAAGACTCAAATG-CGGAGGATTGAAAATGCTACAAGTAGACAAGTGACCTTCTCCA	TTTTATAACTTCTTTTTTGAATAGAGTGAAACCTTAAATTTTTTGGAAGATGGTGAGAGGGAAGACTCAAATGTCGGAGGATTGAAAATGCTACAAGTAGACAAGTGACCTTTTCCA	117	2	Ins	N/A
463	TTTTATAACTTCTTTTTTGAATAGAGTGAAACCTTAAATTTTTTGGAAGATGGTGAGAGGGAAGACTCAAATGCGGAGGATTGAAAATGCTACAAGTAGACAAGTGACCTTCTCCA	TTTTATAACTTCTTTTTTGAATAGAGTGAAACCTTAAA-TTTTTGGAAGATGGTGAGGGGGAAGACTCAAATGCGGAGGATTGAAAATGCTACAAGTAGACAAGTGACCTTCTCCA	115	2	WT or Sub	N/A
464	TTTTATAACTTCTTTTTTGAATAGAGTGAAACCTTAAATTTTTTGGAAGATGGTGAGAGGGAAGACTCAAATG-CGGAGGATTGAAAATGCTACAAGTAGACAAGTGACCTTCTCCA	TTTTATAACTTCTTTTTTGAATAGAGTGAAACCTTAAATTTTTTGGAAGATGGTGAGAGGGTAGACTCAAATGTCGGAGGATTGAAAATGCTACAAGTAGACAAGTGACCTTCTCCA	117	2	Ins	N/A
465	TTTTATAACTTCTTTTTTGAATAGAGTGAAACCTTAAATTTTTTGGAAGATGGTGAGAGGGAAGACTCAAATG-CGGAGGATTGAAAATGCTACAAGTAGACAAGTGACCTTCTCCA	TTTTATAACTTCTTTTTTGAATAGAGTGAAACCTTAAATTTTTTGGAAGATGGTGAGAGGGAAGACTCAAATGTCGGAAGATTGAAAATGCTACAAGTAGACAAGTGACCTTCTCCA	117	2	Ins	N/A
466	TTTTATAACTTCTTTTTTGAATAGAGTGAAACCTTAAATTTTTTGGAAGATGGTGAGAGGGAAGACTCAAATGCGGAGGATTGAAAATGCTACAAGTAGACAAGTGACCTTCTCCA	TTTTATAACTTCTTTTTTGAATAGAGTGAAACCTTAAATTTTTTGGAAGATGGTGAGAGGGAAGACTCAAACGCGGAGGATTGAAAATGCTACAAGTAGACAAGTGACCTTCTCCG	116	2	WT or Sub	N/A
467	TTTTATAACTTCTTTTTTGAATAGAGTGAAACCTTAAATTTTTTGGAAGATGGTGAGAGGGAAGACTCAAATGCGGAGGATTGAAAATGCTACAAGTAGACAAGTGACCTTCTCCA	TTTTATAACTTCTTTTTTGAATAGAGTGAAACCTTAAATTTTTTGGAAGATGGTGAGAGGGAAGACTCAAATGCGGAGGATTGAAAATGCTACAAGTTGACAAGTGACCTTCTCCA	116	2	WT or Sub	N/A
468	TTTTATAACTTCTTTTTTGAATAGAGTGAAACCTTAAATTTTTTGGAAGATGGTGAGAGGGAAGACTCAAATGCGGAGGATTGAAAATGCTACAAGTAGACAAGTGACCTTCTCCA	TTTTATAACTTCTTTTTTGAATAGAGTGAAACCTTAAATTTTTTGGAAGATGGTGAGAGGGGAGACTCAAAT-CGGAGGATTGAAAATGCTACAAGTAGACAAGTGACCTTCTCCA	115	2	del	N/A
469	TTTTATAACTTCTTTTTTGAATAGAGTGAAACCTTAAATTTTTTGGAAGATGGTGAGAGGGAAGACTCAAAT-GCGGAGGATTGAAAATGCTACAAGTAGACAAGTGACCTTCTCCA	TTTTATAACTTCTTTTTTGAATAGAGTGAAGCCTTAAATTTTTTGGAAGATGGTGAGAGGGAAGACTCAAATGGCGGAGGATTGAAAATGCTACAAGTAGACAAGTGACCTTCTCCA	117	2	Ins	N/A
470	TTTTATAACTTCTTTTTTGAATAGAGTGAAACCTTAAATTTTTT-GGAAGATGGTGAGAGGGAAGACTCAAATGCGGAGGATTGAAAATGCTACAAGTAGACAAGTGACCTTCTCCA	TTTTATAACTTCTTTTTTGAATAGAGTGAAACCTTAAATTTTTTGGGAAGATGGTGAGAGGGAAGACTCAAATGCGGAGGATTGAAAATGCTACAAGTAGACAAGTGACCTTCTCCA	117	2	WT or Sub	N/A
471	TTTTATAACTTCTTTTTTGAATAGAGTGAAACCTTAAATTTTTTGGAAGATGGTGAGAGGGAAGACTCAAATGCGGAGGATTGAAAATGCTACAAGTAGACAAGTGACCTTCTCCA	TTTTATAACTTCTTTTTTGAATAGAGTGAAACCTTAAATTTTTTGGAAGATGGTGAGAGGGAAGACTCAAATGCGGAGGATTGAAAATGCTACAAGTAGACAAGTGACCGTCTCCA	116	2	WT or Sub	N/A
472	TTTTATAACTTCTTTTTTGAATAGAGTGAAACCTTAAATTTTTTGGAAGATGGTGAGAGGGAAGACTCAAATG-CGGAGGATTGAAAATGCTACAAGTAGACAAGTGACCTTCTCCA	TTTTATAACTTCTTTTTTGAATAGCGTGAAACCTTAAATTTTTTGGAAGATGGTGAGAGGGAAGACTCAAATGTCGGAGGATTGAAAATGCTACAAGTAGACAAGTGACCTTCTCCA	117	2	Ins	N/A
473	TTTTATAACTTCTTTTTTGAATAGAGTGAAACCTTAAATTTTTTGGAAGATGGTGAGAGGGAAGACTCAAATGCGGAGGATTGAAAATGCTACAAGTAGACAAGTGACCTTCTCCA	TTTTATAACTTCTTTTTTGAATAGAGTGAAACCTTAAATTGTTTGGAAGATGGTGAGAGGGAAGACTCAAATGCGGAGGATTGAAAATGCTACAAGTAGACAAGTGACCTTCTCCA	116	2	WT or Sub	N/A
474	TTTTATAACTTCTTTTTTGAATAGAGTGAAACCTTAAATTTTTTGGAAGATGGTGAGAGGGAAGACTCAAATGCGGAGGATTGAAAATGCTACAAGTAGACAAGTGACCTTCTCCA	TTTTATAACTTCTTTTTTGAATAGAGTGAAGCCTTAAATTTTTTGGAAGATGGTGAGAGGGAAGACTCAAATGCGGAGGATTGAAAATGCTGCAAGTAGACAAGTGACCTTCTCCA	116	2	WT or Sub	N/A
475	TTTTATAACTTCTTTTTTGAATAGAGTGAAACCTTAAATTTTTTGGAAGATGGTGAGAGGGAAGACTCAAATGCGGAGGATTGAAAATGCTACAAGTAGACAAGTGACCTTCTCCA	TTTTATGACTTCTTTTTTGAATAGAGTGAAACCTTAAATTTTTTGGAAGATGGTGAGAGGGAAGACTCAAATGCGGAGGATTGAAAATGCCACAAGTAGACAAGTGACCTTCTCCA	116	2	WT or Sub	N/A
476	TTTTATAACTTCTTTTTTGAATAGAGTGAAACCTTAAATTTTTTGGAAGATGGTGAGAGGGAAGACTCAAATG-CGGAGGATTGAAAATGCTACAAGTAGACAAGTGACCTTCTCCA	TTTTATAACTTCTTTTTTGAATAGAGTGAAACCTTAAATTTTTTGGAAGATGGTGAGAGGGAAGACTCAAATGTCAGAGGATTGAAAATGCTACAAGTAGACAAGTGACCTTCTCCA	117	2	Ins	N/A
477	TTTTATAACTTCTTTTTTGAATAGAGTGAAACCTTAAATTTTTTGGAAGATGGTGAGAGGGAAGACTCAAATGCGGAGGATTGAAAATGCTACAAGTAGACAAGTGACCTTCTCCA	TTTTATAACTTCTTTTTTGAATAGACTGAAACCTTAAATTTTTTGGAAGATGGTGAGAGGGAAGACTCAAATGCGGAGGATTGAAAATGCTACAAGTAGACAAGTGACCTTCTCCA	116	2	WT or Sub	N/A
478	TTTTATAACTTCTTTTTTGAATAGAGTGAAACCTTAAATTTTTTGGAAGATGGTGAGAGGGAAGACTCAAATGCGGAGGATTGAAAATGCTACAAGTAGACAAGTGACCTTCTCCA	TTTTATAACTTCTTTTTTGAATAGAGTGAAACCTTAAA-TTTTTGGAAGATGGTGGGAGGGAAGACTCAAATGCGGAGGATTGAAAATGCTACAAGTAGACAAGTGACCTTCTCCA	115	2	WT or Sub	N/A
479	TTTTATAACTTCTTTTTTGAATAGAGTGAAACCTTAAATTTTTTGGAAGATGGTGAGAGGGAAGACTCAAATGCGGAGGATTGAAAATGCTACAAGTAGACAAGTGACCTTCTCCA	TTTTATAACTTCTTTTTTGAATAGAGTGAAACCTTAAA-TTTTTGGAAGATGGTGAGAGGGAAGACTCAAATGCGGAGGATTGAAAACGCTACAAGTAGACAAGTGACCTTCTCCA	115	2	WT or Sub	N/A
480	TTTTATAACTTCTTTTTTGAATAGAGTGAAACCTTAAATTTTTTGGAAGATGGTGAGAGGGAAGACTCAAATGCGGAGGATTGAAAATGCTACAAGTAGACAAGTGACCTTCTCCA	TTTTATAACTTCTTTTTTGAATAGAGTGAAGCCTTAAATTTTTTGGAGGATGGTGAGAGGGAAGACTCAAATGCGGAGGATTGAAAATGCTACAAGTAGACAAGTGACCTTCTCCA	116	2	WT or Sub	N/A
481	TTTTATAACTTCTTTTTTGAATAGAGTGAAACCTTAAATTTTTTGGAAGATGGTGAGAGGGAAGACTCAAATGCGGAGGATTGAAAATGCTACAAGTAGACAAGTGACCTTCTCCA	TTTTATAACTTCTTTTTTGAATAGAGTGAAACCTTAAATTTTTTGGAAGATGGTGAGGGGGAAGACTCAAATGCGGAGGATTGAAAATGCTACAAGTAGACCAGTGACCTTCTCCA	116	2	WT or Sub	N/A
482	TTTTATAACTTCTTTTTTGAATAGAGTGAAACCTTAAATTTTTTGGAAGATGGTGAGAGGGAAGACTCAAATGCGGAGGATTGAAAATGCTACAAGTAGACAAGTGACCTTCTCCA	TTTTATAACTTCTTTTTTGAATAGAGTGAAACCTTAAA-TTTTTGGAAGATGGTGAGAGGGAAGACTCAAATGCGGAGGATTGAAGATGCTACAAGTAGACAAGTGACCTTCTCCA	115	2	WT or Sub	N/A
483	TTTTATAACTTCTTTTTTGAATAGAGTGAAACCTTAAATTTTTTGGAAGATGGTGAGAGGGAAGACTCAAATGCGGAGGATTGAAAATGCTACAAGTAGACAAGTGACCTTCTCCA	TTTTATAACTTCTTTTTTGAATAGAGTGAAACCTTAAATTTTTTGGAAGATGGTGAGAGGGAAGACTCAAATGCGG-GGATTGAAAATGCTACAAGTAGACAAGTGACCTTCTCCA	115	2	WT or Sub	N/A
484	TTTTATAACTTCTTTTTTGAATAGAGTGAAACCTTAAATTTTTTGGAAGATGGTGAGAGGGAAGACTCAAATGCGGAGGATTGAAAATGCTACAAGTAGACAAGTGACCTTCTCCA	TTTTATAACTTCTTTTTTGAATAGGGTGAAACCTTAAATTTTTTGGAAGATGGTGAGAGGGAAGACTCAAATACGGAGGATTGAAAATGCTACAAGTAGACAAGTGACCTTCTCCA	116	2	WT or Sub	N/A
485	TTTTATAACTTCTTTTTTGAATAGAGTGAAACCTTAAATTTTTTGGAAGATGGTGAGAGGGAAGACTCAAATG-CGGAGGATTGAAAATGCTACAAGTAGACAAGTGACCTTCTCCA	TTTTATAACTTCTTTTTTGAATAGAGTGAAACCTTAAATTTTTTGGAAGATGGTGAGAGGGAAGACTCAAATGTCGGAGGATTGAAAATGCTACAAGCAGACAAGTGACCTTCTCCA	117	2	Ins	N/A
486	TTTTATAACTTCTTTTTTGAATAGAGTGAAACCTTAAATTTTTTGGAAGATGGTGAGAGGGAAGACTCAAATGCGGAGGATTGAAAATGCTACAAGTAGACAAGTGACCTTCTCCA	TTTTATAACTTCTTTTTTTAATAGAGTGAAACCTTAAATTTTTTGGAAGATGGTGAGAGGGAAGACTCAAATGCGGAGGATTGAAAATGCTACAAGTAGACAAGTGACCTTCTCCA	116	2	WT or Sub	N/A
487	TTTTATAACTTCTTTTTTGAATAGAGTGAAACCTTAAATTTTTTGGAAGATGGTGAGAGGGAAGACTCAAATGCGGAGGATTGAAAATGCTACAAGTAGACAAGTGACCTTCTCCA	TTTTATAACTTC-TTTTTGAATAGAGTGAAACCTTAAATTTTTTGGAAGATGGTGAGAGGGAAGACTCAAACGCGGAGGATTGAAAATGCTACAAGTAGACAAGTGACCTTCTCCA	115	2	del	N/A
488	TTTTATAACTTCTTTTTTGAATAGAGTGAAACCTTAAATTTTTTGGAAGATGGTGAGAGGGAAGACTCAAATG-CGGAGGATTGAAAATGCTACAAGTAGACAAGTGACCTTCTCCA	TTTTATAACTTCTTTTTTGAATAGAGTGAAACCCTAAATTTTTTGGAAGATGGTGAGAGGGAAGACTCAAATGTCGGAGGATTGAAAATGCTACAAGTAGACAAGTGACCTTCTCCA	117	2	Ins	N/A
489	TTTTATAACTTCTTTTTTGAATAGAGTGAAACCTTAAATTTTTTGGAAGATGGTGAGAGGGAAGACTCAAATGCGGAGGATTGAAAATGCTACAAGTAGACAAGTGACCTTCTCCA	TTTTATAACTTCTTTTTTGAATAGAGTGAAACCTTAAATTTTTTGGAAGATGGTGAGAGGGAAGACTCAAATGCGGAGGATTGAAAATGCTACAAGTAGACAAGTGACCTTGTCCA	116	2	WT or Sub	N/A
490	TTTTATAACTTCTTTTTTGAATAGAGTGAAACCTTAAATTTTTTGGAAGATGGTGAGAGGGAAGACTCAAATG-CGGAGGATTGAAAATGCTACAAGTAGACAAGTGACCTTCTCCA	TTTTATAACTTCTTTTCTGAATAGAGTGAAACCTTAAATTTTTTGGAAGATGGTGAGAGGGAAGACTCAAATGTCGGAGGATTGAAAATGCTACAAGTAGACAAGTGACCTTCTCCA	117	2	Ins	N/A
491	TTTTATAACTTCTTTTTTGAATAGAGTGAAACCTTAAATTTTTTGGAAGATGGTGAGAGGGAAGACTCAAATG-CGGAGGATTGAAAATGCTACAAGTAGACAAGTGACCTTCTCCA	TTTTATAACTTCTTTTTTGAATAGAGTGAAACCTTAAATTTTTTGGAAGATGGTGAGAGGGAAGACTCAAATGTCGGAGGATTGAAAATGCTACAAGTAGGCAAGTGACCTTCTCCA	117	2	Ins	N/A
492	TTTTATAACTTCTTTTTTGAATAGAGTGAAACCTTAAATTTTTTGGAAGATGGTGAGAGGGAAGACTCAAATGCGGAGGATTGAAAATGCTACAAGTAGACAAGTGACCTTCTCCA	TTTTATAACTTCTTTTTTGAATAGGGTGAAATCTTAAATTTTTTGGAAGATGGTGAGAGGGAAGACTCAAATGCGGAGGATTGAAAATGCTACAAGTAGACAAGTGACCTTCTCCA	116	2	WT or Sub	N/A
493	TTTTATAACTTCTTTTTTGAATAGAGTGAAACCTTAAATTTTTTGGAAGATGGTGAGAGGGAAGACTCAAATGCGGAGGATTGAAAATGCTACAAGTAGACAAGTGACCTTCTCCA	TTTTATAACTTCTTTTTTGAATAGAGTGAAACCTTAAATTTTTTGGAAGATGGTGGGAGGGAAGACTCAAATGCGGAGGATTGAAAATGCTACAAGTAGACAAGTGGCCTTCTCCA	116	2	WT or Sub	N/A
494	TTTTATAACTTCTTTTTTGAATAGAGTGAAACCTTAAATTTTTTGGAAGATGGTGAGAGGGAAGACTCAAATG-CGGAGGATTGAAAATGCTACAAGTAGACAAGTGACCTTCTCCA	TTTTATAACTTCTTTTTTGAATAGAGTGAAACCTTAAATTTTTTGGAAGATGGTGAGAGGGAAGACCCAAATGTCGGAGGATTGAAAATGCTACAAGTAGACAAGTGACCTTCTCCA	117	2	Ins	N/A
495	TTTTATAACTTCTTTTTTGAATAGAGTGAAACCTTAAATTTTTTGGAAGATGGTGAGAGGGAAGACTCAAATG-CGGAGGATTGAAAATGCTACAAGTAGACAAGTGACCTTCTCCA	TTTTATAACTTCTTTTTTGAATAGAGTGAAACCTTAAATTTTTTGGAAGATGGTGAGAGGGAGGACTCAAATGACGGAGGATTGAAAATGCTACAAGTAGACAAGTGACCTTCTCCA	117	2	Ins	N/A
496	TTTTATAACTTCTTTTTTGAATAGAGTGAAACCTTAAATTTTTTGGAAGATGGTGAGAGGGAAGACTCAAATGCGGAGGATTGAAAATGCTACAAGTAGACAAGTGACCTTCTCCA	TTTTATAACTTCTTTTTTGAATAGAGCGAAGCCTTAAATTTTTTGGAAGATGGTGAGAGGGAAGACTCAAATGCGGAGGATTGAAAATGCTACAAGTAGACAAGTGACCTTCTCCA	116	2	WT or Sub	N/A
497	TTTTATAACTTCTTTTTTGAATAGAGTGAAACCTTAAATTTTTTGGAAGATGGTGAGAGGGAAGACTCAAATGCGGAGGATTGAAAATGCTACAAGTAGACAAGTGACCTTCTCCA	TTTTAGAACTTCTTTTTTGAATAGAGTGAAACCTTAAATTTTTTGGAAGATGGTGAGAGGGAAGACTCAAATGCGGAGGATTGAAAATGCTACAAGTAGACAAGTGACCTTCTCCA	116	2	WT or Sub	N/A
498	TTTTATAACTTCTTTTTTGAATAGAGTGAAACCTTAAATTTTTTGGAAGATGGTGAGAGGGAAGACTCAAATGCGGAGGATTGAAAATGCTACAAGTAGACAAGTGACCTTCTCCA	TTTTATAACCTCTTTTTTGAATAGAGTGAAACCTTAAATTTTTTGGAAGATGGTGAGAGGGAAGACTCAAATGCGGAGGATTGAAAATACTACAAGTAGACAAGTGACCTTCTCCA	116	2	WT or Sub	N/A
499	TTTTATAACTTCTTTTTTGAATAGAGTGAAACCTTAAATTTTTTGGAAGATGGTGAGAGGGAAGACTCAAATGCGGAGGATTGAAAATGCTACAAGTAGACAAGTGACCTTCTCCA	TTTTATAACTTCTTTTTTGAATAGAGCGAAACCTTAAATTTTTTGGAAGGTGGTGAGAGGGAAGACTCAAATGCGGAGGATTGAAAATGCTACAAGTAGACAAGTGACCTTCTCCA	116	2	WT or Sub	N/A
500	TTTTATAACTTCTTTTTTGAATAGAGTGAAACCTTAAATTTTTTGGAAGATGGTGAGAGGGAAGACTCAAATGCGGAGGATTGAAAATGCTACAAGTAGACAAGTGACCTTCTCCA	TTTTATAACTTCTTTTTTGAATAGAGTGAAACCTTAAATTTTTTGGAAGATGGTGAGAGGGAAGACTCAAATGCGGAGGATTGATAATGCTACAAGTAGACAAGTGACCTTCTCCA	116	2	WT or Sub	N/A
501	TTTTATAACTTCTTTTTTGAATAGAGTGAAACCTTAAATTTTTTGGAAGATGGTGAGAGGGAAGACTCAAATGCGGAGGATTGAAAATGCTACAAGTAGACAAGTGACCTTCTCCA	TTTTATAACTTCTTTTTTGAATAGAGTGAAACCTTAAATTTTTTGGAAGATGGTGAGACGGAAGACTCAAATGCGGAGGATTGAAAATGCTACAAGTAGACAAGTGACCTTCTCCA	116	2	WT or Sub	N/A
502	TTTTATAACTTCTTTTTTGAATAGAGTGAAACCTTAAATTTTTTGGAAGATGGTGAGAGGGAAGACTCAAATGCGGAGGATTGAAAATGCTACAAGTAGACAAGTGACCTTCTCCA	TTTGATAACTTCTTTTTTGAATAGAGTGAAACCTTAAATTTTTTGGAAGATGGTGGGAGGGAAGACTCAAATGCGGAGGATTGAAAATGCTACAAGTAGACAAGTGACCTTCTCCA	116	2	WT or Sub	N/A
503	TTTTATAACTTCTTTTTTGAATAGAGTGAAACCTTAAATTTTTTGGAAGATGGTGAGAGGGAAGACTCAAATGCGGAGGATTGAAAATGCTACAAGTAGACAAGTGACCTTCTCCA	TTTTATAACTCCTTTTTTGAATAGAGTGAAACCTTAAATTTTTTGGAAGATGGTGAGAGGGAAGACTCGAATGCGGAGGATTGAAAATGCTACAAGTAGACAAGTGACCTTCTCCA	116	2	WT or Sub	N/A
504	TTTTATAACTTCTTTTTTGAATAGAGTGAAACCTTAAATTTTTTGGAAGATGGTGAGAGGGAAGACTCAAATGCGGAGGATTGAAAATGCTACAAGTAGACAAGTGACCTTCTCCA	TTTCATAACTTCTTTTTTGAATAGAGTGAAACCTTAAATCTTTTGGAAGATGGTGAGAGGGAAGACTCAAATGCGGAGGATTGAAAATGCTACAAGTAGACAAGTGACCTTCTCCA	116	2	WT or Sub	N/A
505	TTTTATAACTTCTTTTTTGAATAGAGTGAAACCTTAAATTTTTTGGAAGATGGTGAGAGGGAAGACTCAAATGCGGAGGATTGAAAATGCTACAAGTAGACAAGTGACCTTCTCCA	TTTTATAACTTCTTTTTTGAATAGAGTGAAACCTTAAATTTTTTGGGAGATGGTGAGAGGGAAGGCTCAAATGCGGAGGATTGAAAATGCTACAAGTAGACAAGTGACCTTCTCCA	116	2	WT or Sub	N/A
506	TTTTATAACTTCTTTTTTGAATAGAGTGAAACCTTAAATTTTTTGGAAGATGGTGAGAGGGAAGACTCAAATGCGGAGGATTGAAAATGCTACAAGTAGACAAGTGACCTTCTCCA	TTTTATAACTTCTTTTTTGAATAGAGTGAAACCTTAAATTTTTT-GAAGATGGTGAGAGGGAAGACTCAAATGCGGAGGATTGAAAATGCTACAAGTAGACAAGTGACCTTCTCCA	115	2	WT or Sub	N/A
507	TTTTATAACTTCTTTTTTGAATAGAGTGAAACCTTAAATTTTTTGGAAGATGGTGAGAGGGAAGACTCAAATGCGGAGGATTGAAAATGCTACAAGTAGACAAGTGACCTTCTCCA	TTTTATAACTTCTTTTTTGAATAGAGTGAAACCTTAAATTTTTTGGAAGATGGTGAGAGGGGAGACTCAAATGCGGAGGGTTGAAAATGCTACAAGTAGACAAGTGACCTTCTCCA	116	2	WT or Sub	N/A
508	TTTTATAACTTCTTTTTTGAATAGAGTGAAACCTTAAATTTTTTGGAAGATGGTGAGAGGGAAGACTCAAATG-CGGAGGATTGAAAATGCTACAAGTAGACAAGTGACCTTCTCCA	TTTTATAACTTCTTTTTTGAATAGAGTGAAACCTTAAATTTTTTGGAAGATGGTGAGAGGGAAGACTCAAACGTCGGAGGATTGAAAATGCTACAAGTAGACAAGTGACCTTCTCCA	117	2	Ins	N/A
509	TTTTATAACTTCTTTTTTGAATAGAGTGAAACCTTAAATTTTTTGGAAGATGGTGAGAGGGAAGACTCAAATGCGGAGGATTGAAAATGCTACAAGTAGACAAGTGACCTTCTCCA	TTTTATAACTTCTTTTTTGAATAGAGTGAAACCTTAAATTTTTTGGAAGATCGTGAGAGGGAAGACTCAAATGCGGAGGATTGAAAATGCTACAAGTAGACAAGTGACCTTCTCCA	116	2	WT or Sub	N/A
510	TTTTATAACTTCTTTTTTGAATAGAGTGAAACCTTAAATTTTTTGGAAGATGGTGAGAGGGAAGACTCAAATG-CGGAGGATTGAAAATGCTACAAGTAGACAAGTGACCTTCTCCA	TTTTATAACTTCTTTTTTGAATAGAGTGAAACCTCAAATTTTTTGGAAGATGGTGAGAGGGAAGACTCAAATGTCGGAGGATTGAAAATGCTACAAGTAGACAAGTGACCTTCTCCA	117	2	Ins	N/A
511	TTTTATAACTTCTTTTTTGAATAGAGTGAAACCTTAAATTTTTTGGAAGATGGTGAGAGGGAAGACTCAAATGCGGAGGATTGAAAATGCTACAAGTAGACAAGTGACCTTCTCCA	TTTTATAACTTCTTTTTTGAATAGGGTGAAACCTTAAATTTTTTGGAAGGTGGTGAGAGGGAAGACTCAAATGCGGAGGATTGAAAATGCTACAAGTAGACAAGTGACCTTCTCCA	116	2	WT or Sub	N/A
512	TTTTATAACTTCTTTTTTGAATAGAGTGAAACCTTAAATTTTTTGGAAGATGGTGAGAGGGAAGACTCAAATGCGGAGGATTGAAAATGCTACAAGTAGACAAGTGACCTTCTCCA	TTTTATAACTTCTTTTTTGAATAGAGTGAAACCTTAAATTTTTTGGAAGATGGTGAGAGGGAAGACTCAAATGCGAAGGATTGAAAATGCTACAAGTAGACAAGTGACCTTTTCCA	116	2	WT or Sub	N/A
513	TTTTATAACTTCTTTTTTGAATAGAGTGAAACCTTAAATTTTTTGGAAGATGGTGAGAGGGAAGACTCAAATGCGGAGGATTGAAAATGCTACAAGTAGACAAGTGACCTTCTCCA	TTTTATAACTTCTTTTTTGAATAGAGTGAAACCTTAAATTTTTTGGAAGGTGGTGAGAGGGAAGACCCAAATGCGGAGGATTGAAAATGCTACAAGTAGACAAGTGACCTTCTCCA	116	2	WT or Sub	N/A
514	TTTTATAACTTCTTTTTTGAATAGAGTGAAACCTTAAATTTTTTGGAAGATGGTGAGAGGGAAGACTCAAATGCGGAGGATTGAAAATGCTACAAGTAGACAAGTGACCTTCTCCA	TTTTATAACTTCTTTTTTGGATAGAGTGAAACCTTAAATTTTTTGGAAGATGGTGAGAGGGAAGGCTCAAATGCGGAGGATTGAAAATGCTACAAGTAGACAAGTGACCTTCTCCA	116	2	WT or Sub	N/A
515	TTTTATAACTTCTTTTTTGAATAGAGTGAAACCTTAAATTTTTTGGAAGATGGTGAGAGGGAAGACTCAAATGCGGAGGATTGAAAATGCTACAAGTAGACAAGTGACCTTCTCCA	TTTTATAACTCCTTTTTTGAATAGAGTGAAACCTTAAATTTTTTGGAAGATGGTGAGAGGGAAGGCTCAAATGCGGAGGATTGAAAATGCTACAAGTAGACAAGTGACCTTCTCCA	116	2	WT or Sub	N/A
516	TTTTATAACTTCTTTTTTGAATAGAGTGAAACCTTAAATTTTTTGGAAGATGGTGAGAGGGAAGACTCAAATGCGGAGGATTGAAAATGCTACAAGTAGACAAGTGACCTTCTCCA	TTTTGTAACTTCTTTTTTGAATAGAGTGAAACCTTAAATTTTTTGGAAGATGGTGAGAGGGAAGACTCAAACGCGGAGGATTGAAAATGCTACAAGTAGACAAGTGACCTTCTCCA	116	2	WT or Sub	N/A
517	TTTTATAACTTCTTTTTTGAATAGAGTGAAACCTTAAATTTTTTGGAAGATGGTGAGAGGGAAGACTCAAATGCGGAGGATTGAAAATGCTACAAGTAGACAAGTGACCTTCTCCA	TTTTATAACTTCTTTTTTGAATAGAGTGAAACCTTAAATTTTTTGGAAGATGGTGAGAGGGAAGACTCAAATGTGGAGGATTG-AAATGCTACAAGTAGACAAGTGACCTTCTCCA	115	2	del	N/A
518	TTTTATAACTTCTTTTTTGAATAGAGTGAAACCTTAAATTTTTTGGAAGATGGTGAGAGGGAAGACTCAAATGCGGAGGATTGAAAATGCTACAAGTAGACAAGTGACCTTCTCCA	TTTTATAACCTCTTTTTTGAATAGAGTGAAACCTTAAATTTTTTGGAGGATGGTGAGAGGGAAGACTCAAATGCGGAGGATTGAAAATGCTACAAGTAGACAAGTGACCTTCTCCA	116	2	WT or Sub	N/A
519	TTTTATAACTTCTTTTTTGAATAGAGTGAAACCTTAAATTTTTTGGAAGATGGTGAGAGGGAAGACTCAAATGCGGAGGATTGAAAATGCTACAAGTAGACAAGTGACCTTCTCCA	TTTTATAACTTCTTTTTTGAATAGAGTGAAACCTTAAATTTTTTGGAAGATGGTGAGAGGGAAGACTCAAATGCGGAGGATTGAAAACGCTACAAGTAGACCAGTGACCTTCTCCA	116	2	WT or Sub	N/A
520	TTTTATAACTTCTTTTTTGAATAGAGTGAAACCTTAAATTTTTTGGAAGATGGTGAGAGGGAAGACTCAAATGCGGAGGATTGAAAATGCTACAAGTAGACAAGTGACCTTCTCCA	TTTTATAACTTCTTTTTTGAATAGAGTGAAACCTTAAATTTTTTGGAAGATGGTGAGAGGGAAGACTCAAATGCGGAGGATTGAAAATGCTACAAG-AGACAAGTGACCTTCTCCA	115	2	WT or Sub	N/A
521	TTTTATAACTTCTTTTTTGAATAGAGTGAAACCTTAAATTTTTTGGAAGATGGTGAGAGGGAAGACTCAAATGCGGAGGATTGAAAATGCTACAAGTAGACAAGTGACCTTCTCCA	TTTTATAACTTCTTTTTTGAATAGAGTGGAACCTTAAATTTTTTGGAAGATGGTGAGAGGGAAGGCTCAAATGCGGAGGATTGAAAATGCTACAAGTAGACAAGTGACCTTCTCCA	116	2	WT or Sub	N/A
522	TTTTATAACTTCTTTTTTGAATAGAGTGAAACCTTAAATTTTTTGGAAGATGGTGAGAGGGAAGACTCAAATGCGGAGGATTGAAAATGCTACAAGTAGACAAGTGACCTTCTCCA	TTTTATAACTTCTTTTTTGAATAGAGTGAAACCTTAAATTTTTTGGAAGAT-GTGAGAGGGAAGACTCAAATGCGGAGGATTGAAAATGCTACAAGTAGACAAGTGACCTTCTCCA	115	2	WT or Sub	N/A
523	TTTTATAACTTCTTTTTTGAATAGAGTGAAACCTTAAATTTTTTGGAAGATGGTGAGAGGGAAGACTCAAATG-CGGAGGATTGAAAATGCTACAAGTAGACAAGTGACCTTCTCCA	TTTTATAACTTCTTTTTTGAATAGAGTGAAACCTTAAATTTTTTGGAAGATGGTGAGAGGGAAGACTCAAATGTCGGAGGATTGAAAGTGCTACAAGTAGACAAGTGACCTTCTCCA	117	2	Ins	N/A
524	TTTTATAACTTCTTTTTTGAATAGAGTGAAACCTTAAATTTTTTGGAAGATGGTGAGAGGGAAGACTCAAATGCGGAGGATTGAAAATGCTACAAGTAGACAAGTGACCTTCTCCA	TTTTATAACTTCTTTTATGAATAGAGTGAAACCTTAAATTTTTTGGAAGATGGTGAGAGGGAAGACTCAAATGCGGAGGATTGAAAATGCTACAAGTAGACAAGTGACCTTCTCCA	116	2	WT or Sub	N/A
525	TTTTATAACTTCTTTTTTGAATAGAGTGAAACCTTAAATTTTTTGGAAGATGGTGAGAGGGAAGACTCAAATGCGGAGGATTGAAAATGCTACAAGTAGACAAGTGACCTTCTCCA	TTTTATAACTTCTTTTTTGAATAGATTGAAACCTTAAATTTTTTGGAAGATGGTGAGAGGGAAGACTCAAATGCGGAGGATTGAAAATGCTACAAGTAGACAAGTGACCTTCTCCA	116	2	WT or Sub	N/A
526	TTTTATAACTTCTTTTTTGAATAGAGTGAAACCTTAAATTTTTTGGAAGATGGTGAGAGGGAAGACTCAAATGCGGAGGATTGAAAATGCTACAAGTAGACAAGTGACCTTCTCCA	TTTTATAACTTCTTTTTTGAATAGAGTGAAACCTTAAATTTTTTGGAAGACGGTGAGAGGGAAGACTCGAATGCGGAGGATTGAAAATGCTACAAGTAGACAAGTGACCTTCTCCA	116	2	WT or Sub	N/A
527	TTTTATAACTTCTTTTTTGAATAGAGTGAAACCTTAAATTTTTTGGAAGATGGTGAGAGGGAAGACTCAAATGCGGAGGATTGAAAATGCTACAAGTAGACAAGTGACCTTCTCCA	TTTTATAACTTCTTTTTTGAATAGAGTGAAACCTTAAATTTTTTGGAAGATGGTGAGAGGGAAGGCTCGAATGCGGAGGATTGAAAATGCTACAAGTAGACAAGTGACCTTCTCCA	116	2	WT or Sub	N/A
528	TTTTATAACTTCTTTTTTGAATAGAGTGAAACCTTAAATTTTTTGGAAGATGGTGAGAGGGAAGACTCAAATGCGGAGGATTGAAAATGCTACAAGTAGACAAGTGACCTTCTCCA	TTTTATAACTTCTTTTTTGAATAGAGTGAAACCTTAAATTTTTTGGAAGATGG-GAGAGGGAAGACTCAAATGCGGAGGATTGAAAATGCTACAAGTAGACAAGTGACCTTCTCCA	115	2	WT or Sub	N/A
529	TTTTATAACTTCTTTTTTGAATAGAGTGAAACCTTAAATTTTTTGGAAGATGGTGAGAGGGAAGACTCAAAT-GCGGAGGATTGAAAATGCTACAAGTAGACAAGTGACCTTCTCCA	TTTTATAACTTCTTTTTTGAATAGAGTGAAACCTTAAATTTTTTGGAAGATGGTGAGAGGGAAGACTCAAATGGCGGAGGATTGAAAATGCTGCAAGTAGACAAGTGACCTTCTCCA	117	2	Ins	N/A
530	TTTTATAACTTCTTTTTTGAATAGAGTGAAACCTTAAATTTTTTGGAAGATGGTGAGAGGGAAGACTCAAATGCGGAGGATTGAAAATGCTACAAGTAGACAAGTGACCTTCTCCA	TTTTATAACTCCTTTTTTGAATAGAGTGAAACCTTAAATTTTTTGGAAGATGGTGAGAGGGAAGACTCAAATGCGGAGGATTGAAAATGCCACAAGTAGACAAGTGACCTTCTCCA	116	2	WT or Sub	N/A
531	TTTTATAACTTCTTTTTTGAATAGAGTGAAACCTTAAATTTTTTGGAAGATGGTGAGAGGGAAGACTCAAATG-CGGAGGATTGAAAATGCTACAAGTAGACAAGTGACCTTCTCCA	TTTTATAACTTCTTTTTTGAATAGAGTGAAACCTTAAATTTTTTGGAAGATGGTGAGAGGGAAGACTCAAATGTCGGAGGATTGAAAATGCTACAAGTAGAC-AGTGACCTTCTCCA	116	2	WT or Sub	N/A
532	TTTTATAACTTCTTTTTTGAATAGAGTGAAACCTTAAATTTTTTGGAAGATGGTGAGAGGGAAGACTCAAAT-GCGGAGGATTGAAAATGCTACAAGTAGACAAGTGACCTTCTCCA	TTTTATAACTTCTTTTTTGAATAGAGTGAAACCTTAAATTTTTTGGAAAATGGTGAGAGGGAAGACTCAAATGGCGGAGGATTGAAAATGCTACAAGTAGACAAGTGACCTTCTCCA	117	2	Ins	N/A
533	TTTTATAACTTCTTTTTTGAATAGAGTGAAACCTTAAATTTTTTGGAAGATGGTGAGAGGGAAGACTCAAATGCGGAGGATTGAAAATGCTACAAGTAGACAAGTGACCTTCTCCA	TTTTATAACTTCTTTTTTGAATAGAGTGAAACCTTAAATTTTTTGGCAGATGGTGAGAGGGAAGACTCAAATGCGGAGGATTGAAAATGCTACAAGTAGACAAGTGACCTTCTCCA	116	2	WT or Sub	N/A
534	TTTTATAACTTCTTTTTTGAATAGAGTGAAACCTTAAATTTTTTGGAAGATGGTGAGAGGGAAGACTCAAATGCGGAGGATTGAAAATGCTACAAGTAGACAAGTGACCTTCTCCA	TTTTATAACTTCTTTTTTGAATAGAGTGAAACCTTAAATTTTTTGGAAGATGGTGAGAGGGAAGACTCAAATGCGGAGGATTGAAAATGCTACAAGTGGACCAGTGACCTTCTCCA	116	2	WT or Sub	N/A
535	TTTTATAACTTCTTTTTTGAATAGAGTGAAACCTTAAATTTTTTGGAAGATGGTGAGAGGGAAGACTCAAATGCGGAGGATTGAAAATGCTACAAGTAGACAAGTGACCTTCTCCA	TTTTATAACTTCTTTTTTGAATAGAGTGAAACCTTAAATTTTTTGGAGGATGGTGAGAGGGAAGACTCAAATGCGGAGGATTGGAAATGCTACAAGTAGACAAGTGACCTTCTCCA	116	2	WT or Sub	N/A
536	TTTTATAACTTCTTTTTTGAATAGAGTGAAACCTTAAATTTTTTGGAAGATGGTGAGAGGGAAGACTCAAATGCGGAGGATTGAAAATGCTACAAGTAGACAAGTGACCTTCTCCA	TTTTATAACTTCTTTTTTGAATAGAGTGAAACCTTAAATTTTTTGGAAGATGGTGAGAGGGAAGACTCAAATGCGGAGGGTTGAAAGTGCTACAAGTAGACAAGTGACCTTCTCCA	116	2	WT or Sub	N/A
537	TTTTATAACTTCTTTTTTGAATAGAGTGAAACCTTAAATTTTTTGGAAGATGGTGAGAGGGAAGACTCAAATGCGGAGGATTGAAAATGCTACAAGTAGACAAGTGACCTTCTCCA	TTTTATAACTTCTTTTTTGAATAGAGTGAAACCTTAAATTTTTTGGAAGATGGCGAGAGGGAAGACTCAAATGCGGAGGATTGAAAATGCTACAAGTAGACAAGTGACCTTTTCCA	116	2	WT or Sub	N/A
538	TTTTATAACTTCTTTTTTGAATAGAGTGAAACCTTAAATTTTTTGGAAGATGGTGAGAGGGAAGACTCAAAT-GCGGAGGATTGAAAATGCTACAAGTAGACAAGTGACCTTCTCCA	TTTTATAACTTCTTTTTTGAATAGAGTGAAACCTTAAA-TTTTTGGAAGATGGTGAGAGGGAAGACTCAAATGGCGGAGGATTGAAAATGCTACAAGTAGACAAGTGACCTTCTCCA	116	2	WT or Sub	N/A
539	TTTTATAACTTCTTTTTTGAATAGAGTGAAACCTTAAATTTTTTGGAAGATGGTGAGAGGGAAGACTCAAATGCGGAGGATTGAAAATGCTACAAGTAGACAAGTGACCTTCTCCA	TTTTATAACTTCTTTTTTGAATAGAGTGAAACCTTAAATTTTTTGGAAGATGGTGAGAGGGGAGACTCAAATGCGGAGGATTGAAAGTGCTACAAGTAGACAAGTGACCTTCTCCA	116	2	WT or Sub	N/A
540	TTTTATAACTTCTTTTTTGAATAGAGTGAAACCTTAAATTTTTTGGAAGATGGTGAGAGGGAAGACTCAAAT-GCGGAGGATTGAAAATGCTACAAGTAGACAAGTGACCTTCTCCA	TTTTATAACTTCTTTTTTGAATAGAGTGAAACCTTAAATTTTTTGGAAGATGGTGAGAGGGAAGACCCAAATGGCGGAGGATTGAAAATGCTACAAGTAGACAAGTGACCTTCTCCA	117	2	Ins	N/A
541	TTTTATAACTTCTTTTTTGAATAGAGTGAAACCTTAAATTTTTTGGAAGATGGTGAGAGGGAAGACTCAAAT-GCGGAGGATTGAAAATGCTACAAGTAGACAAGTGACCTTCTCCA	TTTTATAACTTCTTTTTTGAATAGAGTGAAACCTTAAATTTTTTGGAAGATGGTGAGAGGGAAGGCTCAAATGGCGGAGGATTGAAAATGCTACAAGTAGACAAGTGACCTTCTCCA	117	2	Ins	N/A
542	TTTTATAACTTCTTTTTTGAATAGAGTGAAACCTTAAATTTTTTGGAAGATGGTGAGAGGGAAGACTCAAATGCGGAGGATTGAAAATGCTACAAGTAGACAAGTGACCTTCTCCA	TTTTATAACTTCTTTTTTGAATAGAGTGAAACCTTAAA-TTTTTGGAAGATGGTGAGAGGGAAGACTCAAATGCGGAGGATTGAAAATGCCACAAGTAGACAAGTGACCTTCTCCA	115	2	WT or Sub	N/A
543	TTTTATAACTTCTTTTTTGAATAGAGTGAAACCTTAAATTTTTTGGAAGATGGTGAGAGGGAAGACTCAAATGCGGAGGATTGAAAATGCTACAAGTAGACAAGTGACCTTCTCCA	TTTTATAACTTCTTTTTTGAATAGAGTGAAACCTTAAA-TTTTTGGAAGATGGTGAGAGGGAAGACTCAAATGCGGAGGATTGAAAATGCTACAAGTAGACAAGTGACCTTCTCCG	115	2	WT or Sub	N/A
544	TTTTATAACTTCTTTTTTGAATAGAGTGAAACCTTAAATTTTTTGGAAGATGGTGAGAGGGAAGACTCAAATG-CGGAGGATTGAAAATGCTACAAGTAGACAAGTGACCTTCTCCA	TTTTATAACTTCTTTTTTGAATAGAGTGAACCCTTAAATTTTTTGGAAGATGGTGAGAGGGAAGACTCAAATGTCGGAGGATTGAAAATGCTACAAGTAGACAAGTGACCTTCTCCA	117	2	Ins	N/A
545	TTTTATAACTTCTTTTTTGAATAGAGTGAAACCTTAAATTTTTTGGAAGATGGTGAGAGGGAAGACTCAAATGCGGAGGATTGAAAATGCTACAAGTAGACAAGTGACCTTCTCCA	TTTTATAACTTCTTCTTTGAATAGAGTGAAACCTTAAATTTTTTGGAAGATGGTGAGAGGGAAGACTCAAATGCGGAGGATTGAAAATGCTACAAGTAGACCAGTGACCTTCTCCA	116	2	WT or Sub	N/A
546	TTTTATAACTTCTTTTTTGAATAGAGTGAAACCTTAAATTTTTTGGAAGATGGTGAGAGGGAAGACTCAAATGCGGAGGATTGAAAATGCTACAAGTAGACAAGTGACCTTCTCCA	TTTTATAACTTCTTTTTTGAATAGAGTGAAACCTTAAATTTTTTGGAAGACGGTGAGAGGGAAGACTCAAATGCGGGGGATTGAAAATGCTACAAGTAGACAAGTGACCTTCTCCA	116	2	WT or Sub	N/A
547	TTTTATAACTTCTTTTTTGAATAGAGTGAAACCTTAAATTTTTTGGAAGATGGTGAGAGGGAAGACTCAAATG-CGGAGGATTGAAAATGCTACAAGTAGACAAGTGACCTTCTCCA	TTTCATAACTTCTTTTTTGAATAGAGTGAAACCTTAAATTTTTTGGAAGATGGTGAGAGGGAAGACTCAAATGTCGGAGGATTGAAAATGCTACAAGTAGACAAGTGACCTTCTCCA	117	2	Ins	N/A
548	TTTTATAACTTCTTTTTTGAATAGAGTGAAACCTTAAATTTTTTGGAAGATGGTGAGAGGGAAGACTCAAATGCGGAGGATTGAAAATGCTACAAGTAGACAAGTGACCTTCTCCA	TTTTATAACTTCTTTTTTGAATAGAGTGAAACCTTAAATTTTTTGGAAGATGGTGAGAGGGAAGACTCAAATCCGGAGGATTGAAAATGCTACAAGTAGACAAGTGACCTTCTCCA	116	2	WT or Sub	N/A
549	TTTTATAACTTCTTTTTTGAATAGAGTGAAACCTTAAATTTTTTGGAAGATGGTGAGAGGGAAGACTCAAATGCGGAGGATTGAAAATGCTACAAGTAGACAAGTGACCTTCTCCA	TTTTATAACTTCTTTTTTGAATAGAGTGAAACCTTAAATTTTTTGGAAGATGGTGAGGGGGAAGACTCAAATGCGGGGGATTGAAAATGCTACAAGTAGACAAGTGACCTTCTCCA	116	2	WT or Sub	N/A
550	TTTTATAACTTCTTTTTTGAATAGAGTGAAACCTTAAATTTTTTGGAAGATGGTGAGAGGGAAGACTCAAATG-CGGAGGATTGAAAATGCTACAAGTAGACAAGTGACCTTCTCCA	TTTTATAACTTCTTTTTTGAACAGAGTGAAACCTTAAATTTTTTGGAAGATGGTGAGAGGGAAGACTCAAATGTCGGAGGATTGAAAATGCTACAAGTAGACAAGTGACCTTCTCCA	117	2	Ins	N/A
551	TTTTATAACTTCTTTTTTGAATAGAGTGAAACCTTAAATTTTTTGGAAGATGGTGAGAGGGAAGACTCAAATGCGGAGGATTGAAAATGCTACAAGTAGACAAGTGACCTTCTCCA	TTTTATAACTTCTTTTTAGAATAGAGTGAAACCTTAAATTTTTTGGAAGATGGTGAGAGGGAAGACTCAAATGCGGAGGATTGAAAATGCTACAAGTAGACAAGTGACCTTCTCCA	116	2	WT or Sub	N/A
552	TTTTATAACTTCTTTTTTGAATAGAGTGAAACCTTAAATTTTTTGGAAGATGGTGAGAGGGAAGACTCAAATGCGGAGGATTGAAAATGCTACAAGTAGACAAGTGACCTTCTCCA	TTTTATAACTTCTTTTTTGAATAGAGTGAAACCTTAAATTTTTTGGAAGATGGTGAGAGGGAAGACTCAAATGCGGACGATTGAAAATGCTACAAGTAGACAAGTGACCTTCTCCA	116	2	WT or Sub	N/A
553	TTTTATAACTTCTTTTTTGAATAGAGTGAAACCTTAAATTTTTTGGAAGATGGTGAGAGGGAAGACTCAAATGCGGAGGATTGAAAATGCTACAAGTAGACAAGTGACCTTCTCCA	TTTTATAACTTCTTTTTTGAATAGAGTGAAACCTTAAATTTTTTGGAAGATGGTGAGAGGGAAGACTCAAAT-CGGAGGATTGAAAATGCTACAAGTAGACCAGTGACCTTCTCCA	115	2	del	N/A
554	TTTTATAACTTCTTTTTTGAATAGAGTGAAACCTTAAATTTTTTGGAAGATGGTGAGAGGGAAGACTCAAATGCGGAGGATTGAAAATGCTACAAGTAGACAAGTGACCTTCTCCA	TTTTATAACTTCTTTTTTGAATAGAGTGAAACCTTAAATTTTTTGTAAGATGGTGAGAGGGAAGACTCAAATGCGGAGGATTGAAAATGCTACAAGTAGACAAGTGACCTTCTCCA	116	2	WT or Sub	N/A
555	TTTTATAACTTCTTTTTTGAATAGAGTGAAACCTTAAATTTTTTGGAAGATGGTGAGAGGGAAGACTCAAATGCGGAGGATTGAAAATGCTACAAGTAGACAAGTGACCTTCTCCA	TTTTATAACTTCTTTTTTGAATAGGGTGAAACCTTAAATTTTTTGGAAGATGGTGAGAGGGAAGACTCAAATGCGGAGGATTGAAAATGCTACAAGTAGACCAGTGACCTTCTCCA	116	2	WT or Sub	N/A
556	TTTTATAACTTCTTTTTTGAATAGAGTGAAACCTTAAATTTTTTGGAAGATGGTGAGAGGGAAGACTCAAAT-GCGGAGGATTGAAAATGCTACAAGTAGACAAGTGACCTTCTCCA	TTTTATAACTTCTTTTTTGAATAGAGTGAAACCTTAAATTTTTTGGAAGATGGTGAGAGGGAAGACTCAAATAGCGGAGGATTGAAAATGCTACAAGTAGACAAGTGACCTTCTCCA	117	2	Ins	N/A
557	TTTTATAACTTCTTTTTTGAATAGAGTGAAACCTTAAATTTTTTGGAAGATGGTGAGAGGGAAGACTCAAAT-GCGGAGGATTGAAAATGCTACAAGTAGACAAGTGACCTTCTCCA	TTTTATAACTTCTTTTTTGAATAGAGTGAAACCTTAAATTTTTTGGAAGATGGTGAGAGGGAAGACTCAAATGGCGGAGGATTGAAAATGCTACAAGTAGACAAGTAACCTTCTCCA	117	2	Ins	N/A
558	TTTTATAACTTCTTTTTTGAATAGAGTGAAACCTTAAATTTTTTGGAAGATGGTGAGAGGGAAGACTCAAATG-CGGAGGATTGAAAATGCTACAAGTAGACAAGTGACCTTCTCCA	TTTTACAACTTCTTTTTTGAATAGAGTGAAACCTTAAATTTTTTGGAAGATGGTGAGAGGGAAGACTCAAATGTCGGAGGATTGAAAATGCTACAAGTAGACAAGTGACCTTCTCCA	117	2	Ins	N/A
559	TTTTATAACTTCTTTTTTGAATAGAGTGAAACCTTAAATTTTTTGGAAGATGGTGAGAGGGAAGACTCAAATGCGGAGGATTGAAAATGCTACAAGTAGACAAGTGACCTTCTCCA	TTTTATAACTTC-TTTTTGAATAGAGTGAAACCCTAAATTTTTTGGAAGATGGTGAGAGGGAAGACTCAAATGCGGAGGATTGAAAATGCTACAAGTAGACAAGTGACCTTCTCCA	115	2	WT or Sub	N/A
560	TTTTATAACTTCTTTTTTGAATAGAGTGAAACCTTAAATTTTTTGGAAGATGGTGAGAGGGAAGACTCAAATGCGGAGGATTGAAAATGCTACAAGTAGACAAGTGACCTTCTCCA	TTTTATAACTTCTTTTTTGAATAGAGTGAAACCTTAATTTTTTTGGAAGATGGTGAGAGGGAAGACTCAAGTGCGGAGGATTGAAAATGCTACAAGTAGACAAGTGACCTTCTCCA	116	2	WT or Sub	N/A
561	TTTTATAACTTCTTTTTTGAATAGAGTGAAACCTTAAATTTTTTGGAAGATGGTGAGAGGGAAGACTCAAATGCGGAGGATTGAAAATGCTACAAGTAGACAAGTGACCTTCTCCA	TTTTATAACTTCTTTTTTGAATAGAGTGAAACCTTAAATTTTTTGGAAGATGGTGAGAGGGAAGGCTCAAATGCGGAGGATTGAAAATGCTACAAGTAGGCAAGTGACCTTCTCCA	116	2	WT or Sub	N/A
562	TTTTATAACTTCTTTTTTGAATAGAGTGAAACCTTAAATTTTTTGGAAGATGGTGAGAGGGAAGACTCAAATGCGGAGGATTGAAAATGCTACAAGTAGACAAGTGACCTTCTCCA	TTTTATAACTCCTTTTTTGAATAGAGCGAAACCTTAAATTTTTTGGAAGATGGTGAGAGGGAAGACTCAAATGCGGAGGATTGAAAATGCTACAAGTAGACAAGTGACCTTCTCCA	116	2	WT or Sub	N/A
563	TTTTATAACTTCTTTTTTGAATAGAGTGAAACCTTAAATTTTTTGGAAGATGGTGAGAGGGAAGACTCAAAT-GCGGAGGATTGAAAATGCTACAAGTAGACAAGTGACCTTCTCCA	TTTTATAACTTCTTTTTTGAATAGAGTGAAACCTTAAATTTTTTGGAAGATGGTGAGAGGGAAGACTCAAATGGCGGAGGATTGAAAATGCTACAAGTAGACAAATGACCTTCTCCA	117	2	Ins	N/A
564	TTTTATAACTTCTTTTTTGAATAGAGTGAAACCTTAAATTTTTTGGAAGATGGTGAGAGGGAAGACTCAAATGCGGAGGATTGAAAATGCTACAAGTAGACAAGTGACCTTCTCCA	TTTTATAACTTCTTTTTTGAATAGAGTGAAACCTTAAATTTTTTGGAAGATGGTGAGAGGGAAGACTCAAATGCGGAGGATTGAAAATGCTACAAGTAGACAAGTTACCTTCTCCA	116	2	WT or Sub	N/A
565	TTTTATAACTTCTTTTTTGAATAGAGTGAAACCTTAAATTTTTTGGAAGATGGTGAGAGGGAAGACTCAAATGCGGAGGATTGAAAATGCTACAAGTAGACAAGTGACCTTCTCCA	TTTTATAACTTCTTTTTTGAATAGAGTGAAACCTTAAATTTTTTGGAAGGTGGTGAGGGGGAAGACTCAAATGCGGAGGATTGAAAATGCTACAAGTAGACAAGTGACCTTCTCCA	116	2	WT or Sub	N/A
566	TTTTATAACTTCTTTTTTGAATAGAGTGAAACCTTAAATTTTTTGGAAGATGGTGAGAGGGAAGACTCAAATGCGGAGGATTGAAAATGCTACAAGTAGACAAGTGACCTTCTCCA	TTTTATAACTTCTTTTTTGAATAGAGTGAAACCTTAAA-TTTTTGGAAGATGGTGAGAGGGAAGACTCAAATGCGGAGGATTGAAAATGCTACAAGCAGACAAGTGACCTTCTCCA	115	2	WT or Sub	N/A
567	TTTTATAACTTCTTTTTTGAATAGAGTGAAACCTTAAATTTTTTGGAAGATGGTGAGAGGGAAGACTCAAATGCGGAGGATTGAAAATGCTACAAGTAGACAAGTGACCTTCTCCA	TTTCATAACTTCTTTTTTGAATAGAGTGAAACCTTAAATTTTTTGGAAGATGGTGAGAGGGAAGACTCAA--TCGGAGGATTGAAAATGCTACAAGTAGACAAGTGACCTTCTCCA	114	2	del	N/A
568	TTTTATAACTTCTTTTTTGAATAGAGTGAAACCTTAAATTTTTTGGAAGATGGTGAGAGGGAAGACTCAAAT-GCGGAGGATTGAAAATGCTACAAGTAGACAAGTGACCTTCTCCA	TTTTATAACTTCTTTTTTGAATAGAGTGAAACCTTAAATTTTTTGGAAGATGGTGAGAGGGAAGACTCAAATGGCGGAGGATTGAAAATGCTACAAGTAGACAAGTGACCTTCTCCG	117	2	Ins	N/A
569	TTTTATAACTTCTTTTTTGAATAGAGTGAAACCTTAAATTTTTTGGAAGATGGTGAGAGGGAAGACTCAAATGCGGAGGATTGAAAATGCTACAAGTAGACAAGTGACCTTCTCCA	TTTTATAACTTCTTTTTTGAATAGAGCGAAACCTTAAATTTTTTGGAAGATGGTGAGAGGGAAGACTCAAATGCGGAGGATTGAAAATGCTGCAAGTAGACAAGTGACCTTCTCCA	116	2	WT or Sub	N/A
570	TTTTATAACTTCTTTTTTGAATAGAGTGAAACCTTAAATTTTTTGGAAGATGGTGAGAGGGAAGACTCAAATG-CGGAGGATTGAAAATGCTACAAGTAGACAAGTGACCTTCTCCA	TTTTATAACTTCTTTTTTGAATAGAGTGAAACCTTAAATTTTTTGGAAGATGGTGAGAGGGAAGACTCAAATGTCGGAGGATTGAAAATGCTACAAGTAGACGAGTGACCTTCTCCA	117	2	Ins	N/A
571	TTTTATAACTTCTTTTTTGAATAGAGTGAAACCTTAAATTTTTTGGAAGATGGTGAGAGGGAAGACTCAAATG-CGGAGGATTGAAAATGCTACAAGTAGACAAGTGACCTTCTCCA	TTTTATAACTTCTTTTTTGAATAGAGTGAAACCTTAAATTTTTTGGAAGATGGTGAGAGGGAAGACTCAAATGACGGGGGATTGAAAATGCTACAAGTAGACAAGTGACCTTCTCCA	117	2	Ins	N/A
572	TTTTATAACTTCTTTTTTGAATAGAGTGAAACCTTAAATTTTTTGGAAGATGGTGAGAGGGAAGACTCAAATGCGGAGGATTGAAAATGCTACAAGTAGACAAGTGACCTTCTCCA	TTTTATAACTTCTTTTTTGAATAGAGTGAAACCTTAAATTTTTTGGAAGATGGTGAGAGGGAAGACTCAAATGCGGAGGATTGAAAATGCTGCGAGTAGACAAGTGACCTTCTCCA	116	2	WT or Sub	N/A
573	TTTTATAACTTCTTTTTTGAATAGAGTGAAACCTTAAATTTTTTGGAAGATGGTGAGAGGGAAGACTCAAATGCGGAGGATTGAAAATGCTACAAGTAGACAAGTGACCTTCTCCA	TTTTATAACTTCTTTTTTGAATAGAGTGAAACCTTAAATTTTTTGGAAGGTGGTGAGAGGGAAGACTCAAATGCGGAGGATTGAAAATGTTACAAGTAGACAAGTGACCTTCTCCA	116	2	WT or Sub	N/A
574	TTTTATAACTTCTTTTTTGAATAGAGTGAAACCTTAAATTTTTTGGAAGATGGTGAGAGGGAAGACTCAAAT-GCGGAGGATTGAAAATGCTACAAGTAGACAAGTGACCTTCTCCA	TTTTATAACTTCTTTTTTGAATAGAGTGAAACCTTAAATTTTTTGGAAGATGGCGAGAGGGAAGACTCAAATGGCGGAGGATTGAAAATGCTACAAGTAGACAAGTGACCTTCTCCA	117	2	Ins	N/A
575	TTTTATAACTTCTTTTTTGAATAGAGTGAAACCTTAAATTTTTTGGAAGATGGTGAGAGGGAAGACTCAAATG-CGGAGGATTGAAAATGCTACAAGTAGACAAGTGACCTTCTCCA	TTTTATAACTTCTTTTTTGAATAGAGTGAAACCTTAAATTTTTTGGAAGATGGTGAGAGGGAAGACTCAAATGACGGAGGATTGAAAATGCTACAAGTAGGCAAGTGACCTTCTCCA	117	2	Ins	N/A
576	TTTTATAACTTCTTTTTTGAATAGAGTGAAACCTTAAATTTTTTGGAAGATGGTGAGAGGGAAGACTCAAATGCGGAGGATTGAAAATGCTACAAGTAGACAAGTGACCTTCTCCA	TTTTCTAACTTCTTTTTTGAATAGAGTGAAACCTTAAATTTTTTGGAAGATGGTGAGAGGGAAGACTCAAATGCGGAGGATTGAAAATGCTACAAGTAGACAAGTGACCTTCTCCA	116	2	WT or Sub	N/A
577	TTTTATAACTTCTTTTTTGAATAGAGTGAAACCTTAAATTTTTTGGAAGATGGTGAGAGGGAAGACTCAAATGCGGAGGATTGAAAATGCTACAAGTAGACAAGTGACCTTCTCCA	TTTTATAACTTCTTTTTTGAATAGAGTGAAACCTTAAATTTTTTGGAAGATGGTGAGAGGGAAAACTCAAATGCGGAGGATTGAAAATGCTACAAGTAGACCAGTGACCTTCTCCA	116	2	WT or Sub	N/A
578	TTTTATAACTTCTTTTTTGAATAGAGTGAAACCTTAAATTTTTTGGAAGATGGTGAGAGGGAAGACTCAAATGCGGAGGATTGAAAATGCTACAAGTAGACAAGTGACCTTCTCCA	TTTTATAAATTCTTTTTTGAATAGAGTGAAACCTTAAATTTTTTGGAAGATGGTGAGAGGGAAGACTCAAATGCGGAGGATTGAAAATGCTACAAGTAGACAAGTGACCTTCTCCA	116	2	WT or Sub	N/A
579	TTTTATAACTTCTTTTTTGAATAGAGTGAAACCTTAAATTTTTTGGAAGATGGTGAGAGGGAAGACTCAAATG-CGGAGGATTGAAAATGCTACAAGTAGACAAGTGACCTTCTCCA	TTTTATAACTTCTTTTTTGAATAGAGTGCAACCTTAAATTTTTTGGAAGATGGTGAGAGGGAAGACTCAAATGTCGGAGGATTGAAAATGCTACAAGTAGACAAGTGACCTTCTCCA	117	2	Ins	N/A
580	TTTTATAACTTCTTTTTTGAATAGAGTGAAACCTTAAATTTTTTGGAAGATGGTGAGAGGGAAGACTCAAATGCGGAGGATTGAAAATGCTACAAGTAGACAAGTGACCTTCTCCA	TTTTATAACTTCTTTTTTGAATAGAGTGAAACCTTAAATTTTTTGGAAGATGGCGAGAGGGAAGACTCAAATGCGGAGGATTGAAAATGCTACGAGTAGACAAGTGACCTTCTCCA	116	2	WT or Sub	N/A
581	TTTTATAACTTCTTTTTTGAATAGAGTGAAACCTTAAATTTTTTGGAAGATGGTGAGAGGGAAGACTCAAATGCGGAGGATTGAAAATGCTACAAGTAGACAAGTGACCTTCTCCA	TTTTATAACTTCTTTTTTGAATAGGGTGAAACCTTAAATTTTTTGGGAGATGGTGAGAGGGAAGACTCAAATGCGGAGGATTGAAAATGCTACAAGTAGACAAGTGACCTTCTCCA	116	2	WT or Sub	N/A

## Sheet: LsSOC1(1st,10uM TSA)
#ID	WT Sequence	RGEN Treated Sequence	Length	Count	Type	HDR
1	TTTTATAACTTCTTTTTTGAATAGAGTGAAACCTTAAATTTTTTGGAAGATGGTGAGAGGGAAGACTCAAATGCGGAGGATTGAAAATGCTACAAGTAGACAAGTGACCTTCTCCA	TTTTATAACTTCTTTTTTGAATAGAGTGAAACCTTAAATTTTTTGGAAGATGGTGAGAGGGAAGACTCAAATGCGGAGGATTGAAAATGCTACAAGTAGACAAGTGACCTTCTCCA	116	54069	WT or Sub	N/A
2	TTTTATAACTTCTTTTTTGAATAGAGTGAAACCTTAAATTTTTTGGAAGATGGTGAGAGGGAAGACTCAAATG-CGGAGGATTGAAAATGCTACAAGTAGACAAGTGACCTTCTCCA	TTTTATAACTTCTTTTTTGAATAGAGTGAAACCTTAAATTTTTTGGAAGATGGTGAGAGGGAAGACTCAAATGTCGGAGGATTGAAAATGCTACAAGTAGACAAGTGACCTTCTCCA	117	1770	Ins	N/A
3	TTTTATAACTTCTTTTTTGAATAGAGTGAAACCTTAAATTTTTTGGAAGATGGTGAGAGGGAAGACTCAAATG-CGGAGGATTGAAAATGCTACAAGTAGACAAGTGACCTTCTCCA	TTTTATAACTTCTTTTTTGAATAGAGTGAAACCTTAAATTTTTTGGAAGATGGTGAGAGGGAAGACTCAAATGACGGAGGATTGAAAATGCTACAAGTAGACAAGTGACCTTCTCCA	117	439	Ins	N/A
4	TTTTATAACTTCTTTTTTGAATAGAGTGAAACCTTAAATTTTTTGGAAGATGGTGAGAGGGAAGACTCAAATGCGGAGGATTGAAAATGCTACAAGTAGACAAGTGACCTTCTCCA	TTTTATAACTTCTTTTTTGAATAGAGTGAAACCTTAAA-TTTTTGGAAGATGGTGAGAGGGAAGACTCAAATGCGGAGGATTGAAAATGCTACAAGTAGACAAGTGACCTTCTCCA	115	405	WT or Sub	N/A
5	TTTTATAACTTCTTTTTTGAATAGAGTGAAACCTTAAATTTTTTGGAAGATGGTGAGAGGGAAGACTCAAATGCGGAGGATTGAAAATGCTACAAGTAGACAAGTGACCTTCTCCA	TTTTATAACTTCTTTTTTGAATAGAGTGAAACCTTAAATTTTTTGGAAGATGGTGAGAGGGAAGACTCAAATGCGGAGGATTGAAAATGCTACAAGTAGACCAGTGACCTTCTCCA	116	346	WT or Sub	N/A
6	TTTTATAACTTCTTTTTTGAATAGAGTGAAACCTTAAATTTTTTGGAAGATGGTGAGAGGGAAGACTCAAAT-GCGGAGGATTGAAAATGCTACAAGTAGACAAGTGACCTTCTCCA	TTTTATAACTTCTTTTTTGAATAGAGTGAAACCTTAAATTTTTTGGAAGATGGTGAGAGGGAAGACTCAAATGGCGGAGGATTGAAAATGCTACAAGTAGACAAGTGACCTTCTCCA	117	330	Ins	N/A
7	TTTTATAACTTCTTTTTTGAATAGAGTGAAACCTTAAATTTTTTGGAAGATGGTGAGAGGGAAGACTCAAATGCGGAGGATTGAAAATGCTACAAGTAGACAAGTGACCTTCTCCA	TTTTATAACTTCTTTTTTGAATAGAGTGAAACCTTAAATTTTTTGGAAGATGGTGAGAGGGAAGACTCAAATGCGGAGGATTGAAAATGCTGCAAGTAGACAAGTGACCTTCTCCA	116	236	WT or Sub	N/A
8	TTTTATAACTTCTTTTTTGAATAGAGTGAAACCTTAAATTTTTTGGAAGATGGTGAGAGGGAAGACTCAAATGCGGAGGATTGAAAATGCTACAAGTAGACAAGTGACCTTCTCCA	TTTTATAACTTCTTTTTTGAATAGAGTGAAGCCTTAAATTTTTTGGAAGATGGTGAGAGGGAAGACTCAAATGCGGAGGATTGAAAATGCTACAAGTAGACAAGTGACCTTCTCCA	116	232	WT or Sub	N/A
9	TTTTATAACTTCTTTTTTGAATAGAGTGAAACCTTAAATTTTTTGGAAGATGGTGAGAGGGAAGACTCAAATGCGGAGGATTGAAAATGCTACAAGTAGACAAGTGACCTTCTCCA	TTTTATAACTTCTTTTTTGAATAGAGTGAAACCTTAAATTTTTTGGAAGATGGTGAGGGGGAAGACTCAAATGCGGAGGATTGAAAATGCTACAAGTAGACAAGTGACCTTCTCCA	116	209	WT or Sub	N/A
10	TTTTATAACTTCTTTTTTGAATAGAGTGAAACCTTAAATTTTTTGGAAGATGGTGAGAGGGAAGACTCAAATGCGGAGGATTGAAAATGCTACAAGTAGACAAGTGACCTTCTCCA	TTTTATAACTTCTTTTTTGAATAGAGTGAAACCTTAAATTTTTTGGAAGATGGTGAGAGGGAAGGCTCAAATGCGGAGGATTGAAAATGCTACAAGTAGACAAGTGACCTTCTCCA	116	206	WT or Sub	N/A
11	TTTTATAACTTCTTTTTTGAATAGAGTGAAACCTTAAATTTTTTGGAAGATGGTGAGAGGGAAGACTCAAATGCGGAGGATTGAAAATGCTACAAGTAGACAAGTGACCTTCTCCA	TTTTATAACTTCTTTTTTGAATAGAGTGAAACCTTAAATTTTTTGGAAGATGGTGAGAGGGAGGACTCAAATGCGGAGGATTGAAAATGCTACAAGTAGACAAGTGACCTTCTCCA	116	196	WT or Sub	N/A
12	TTTTATAACTTCTTTTTTGAATAGAGTGAAACCTTAAATTTTTTGGAAGATGGTGAGAGGGAAGACTCAAATGCGGAGGATTGAAAATGCTACAAGTAGACAAGTGACCTTCTCCA	TTTTATAACTTCTTTTTTGAATAGAGTGGAACCTTAAATTTTTTGGAAGATGGTGAGAGGGAAGACTCAAATGCGGAGGATTGAAAATGCTACAAGTAGACAAGTGACCTTCTCCA	116	190	WT or Sub	N/A
13	TTTTATAACTTCTTTTTTGAATAGAGTGAAACCTTAAATTTTTTGGAAGATGGTGAGAGGGAAGACTCAAATGCGGAGGATTGAAAATGCTACAAGTAGACAAGTGACCTTCTCCA	TTTTATAACTTCTTTTTTGAATAGAGTGAAACCTTAAATTTTTTGGAAGATGGTGAGAGGGGAGACTCAAATGCGGAGGATTGAAAATGCTACAAGTAGACAAGTGACCTTCTCCA	116	188	WT or Sub	N/A
14	TTTTATAACTTCTTTTTTGAATAGAGTGAAACCTTAAATTTTTTGGAAGATGGTGAGAGGGAAGACTCAAATGCGGAGGATTGAAAATGCTACAAGTAGACAAGTGACCTTCTCCA	TTTTATAACTTCTTTTTTGAATAGAGTGAAACCTTAAATTTTTTGGAAGATGGCGAGAGGGAAGACTCAAATGCGGAGGATTGAAAATGCTACAAGTAGACAAGTGACCTTCTCCA	116	185	WT or Sub	N/A
15	TTTTATAACTTCTTTTTTGAATAGAGTGAAACCTTAAATTTTTTGGAAGATGGTGAGAGGGAAGACTCAAATGCGGAGGATTGAAAATGCTACAAGTAGACAAGTGACCTTCTCCA	TTTTATAACTTCTTTTTTGAATAGAGTGAAACCTTAAATTTTTTGGAAGATGGTGAGAGGGAAGACTCAAATGTGGAGGATTGAAAATGCTACAAGTAGACAAGTGACCTTCTCCA	116	178	WT or Sub	N/A
16	TTTTATAACTTCTTTTTTGAATAGAGTGAAACCTTAAATTTTTTGGAAGATGGTGAGAGGGAAGACTCAAATGCGGAGGATTGAAAATGCTACAAGTAGACAAGTGACCTTCTCCA	TTTTATAACTTCTTTTTTGAATAGAGTGAAACCTTAAATTTTTTGGAAGATGGTGAGAGGGAAGACTCAAATGCGGAGGATTGAAAATACTACAAGTAGACAAGTGACCTTCTCCA	116	176	WT or Sub	N/A
17	TTTTATAACTTCTTTTTTGAATAGAGTGAAACCTTAAATTTTTTGGAAGATGGTGAGAGGGAAGACTCAAATGCGGAGGATTGAAAATGCTACAAGTAGACAAGTGACCTTCTCCA	TTTTATAACTTCTTTTTTGAATAGAGTGAAACCTTAAATTTTTTGGAAGATGGTGAGAGGGAAGACTCAAATGCGGAGGATTGAAAATGTTACAAGTAGACAAGTGACCTTCTCCA	116	162	WT or Sub	N/A
18	TTTTATAACTTCTTTTTTGAATAGAGTGAAACCTTAAATTTTTTGGAAGATGGTGAGAGGGAAGACTCAAATGCGGAGGATTGAAAATGCTACAAGTAGACAAGTGACCTTCTCCA	TTTTATAACTTCTTTTTTGAATAGAGTGAAACCTTAAATTTTTTGGAAGATGGTGGGAGGGAAGACTCAAATGCGGAGGATTGAAAATGCTACAAGTAGACAAGTGACCTTCTCCA	116	160	WT or Sub	N/A
19	TTTTATAACTTCTTTTTTGAATAGAGTGAAACCTTAAATTTTTTGGAAGATGGTGAGAGGGAAGACTCAAATGCGGAGGATTGAAAATGCTACAAGTAGACAAGTGACCTTCTCCA	TTTTATAACTTC-TTTTTGAATAGAGTGAAACCTTAAATTTTTTGGAAGATGGTGAGAGGGAAGACTCAAATGCGGAGGATTGAAAATGCTACAAGTAGACAAGTGACCTTCTCCA	115	156	WT or Sub	N/A
20	TTTTATAACTTCTTTTTTGAATAGAGTGAAACCTTAAATTTTTTGGAAGATGGTGAGAGGGAAGACTCAAATGCGGAGGATTGAAAATGCTACAAGTAGACAAGTGACCTTCTCCA	TTTTATAACTTCTTTTTTGAATAGAGTGAAACCTTAAATTTTTTGGAAGATGGTGAGAGGGAAGACTCAAATGCGGGGGATTGAAAATGCTACAAGTAGACAAGTGACCTTCTCCA	116	153	WT or Sub	N/A
21	TTTTATAACTTCTTTTTTGAATAGAGTGAAACCTTAAATTTTTTGGAAGATGGTGAGAGGGAAGACTCAAATGCGGAGGATTGAAAATGCTACAAGTAGACAAGTGACCTTCTCCA	TTTTATAACTTCTTTTTTGAATAGAGTGAAACCTTAAATTTTTTGGAAGATGGTGAGAGGGAAGACTCAAATGCGGAGGATTGAAAATGCCACAAGTAGACAAGTGACCTTCTCCA	116	152	WT or Sub	N/A
22	TTTTATAACTTCTTTTTTGAATAGAGTGAAACCTTAAATTTTTTGGAAGATGGTGAGAGGGAAGACTCAAATGCGGAGGATTGAAAATGCTACAAGTAGACAAGTGACCTTCTCCA	TTTTATAACTTCTTTTTTGGATAGAGTGAAACCTTAAATTTTTTGGAAGATGGTGAGAGGGAAGACTCAAATGCGGAGGATTGAAAATGCTACAAGTAGACAAGTGACCTTCTCCA	116	151	WT or Sub	N/A
23	TTTTATAACTTCTTTTTTGAATAGAGTGAAACCTTAAATTTTTTGGAAGATGGTGAGAGGGAAGACTCAAATGCGGAGGATTGAAAATGCTACAAGTAGACAAGTGACCTTCTCCA	TTTTATAACTTCTTTTTTGAATAGAGTGAAACCTTAAATTTTTTGGAAGGTGGTGAGAGGGAAGACTCAAATGCGGAGGATTGAAAATGCTACAAGTAGACAAGTGACCTTCTCCA	116	150	WT or Sub	N/A
24	TTTTATAACTTCTTTTTTGAATAGAGTGAAACCTTAAATTTTTTGGAAGATGGTGAGAGGGAAGACTCAAATGCGGAGGATTGAAAATGCTACAAGTAGACAAGTGACCTTCTCCA	TTTTATAACTTCTTTTTTGAATAGAGTGAAACCTTAAATTTTTTGGAAGATGGTGAGAGGGAAGACTCGAATGCGGAGGATTGAAAATGCTACAAGTAGACAAGTGACCTTCTCCA	116	142	WT or Sub	N/A
25	TTTTATAACTTCTTTTTTGAATAGAGTGAAACCTTAAATTTTTTGGAAGATGGTGAGAGGGAAGACTCAAATGCGGAGGATTGAAAATGCTACAAGTAGACAAGTGACCTTCTCCA	TTTTATAACTTCTTTTTTGAATAGAGTGAAACCTTAAATTTTTTGGAAGATGGTGAGAGGGAAGACTCAAATGCGGAGGATTGGAAATGCTACAAGTAGACAAGTGACCTTCTCCA	116	139	WT or Sub	N/A
26	TTTTATAACTTCTTTTTTGAATAGAGTGAAACCTTAAATTTTTTGGAAGATGGTGAGAGGGAAGACTCAAATGCGGAGGATTGAAAATGCTACAAGTAGACAAGTGACCTTCTCCA	TTTTATAACTTCTTTTTTGAATAGGGTGAAACCTTAAATTTTTTGGAAGATGGTGAGAGGGAAGACTCAAATGCGGAGGATTGAAAATGCTACAAGTAGACAAGTGACCTTCTCCA	116	138	WT or Sub	N/A
27	TTTTATAACTTCTTTTTTGAATAGAGTGAAACCTTAAATTTTTTGGAAGATGGTGAGAGGGAAGACTCAAATGCGGAGGATTGAAAATGCTACAAGTAGACAAGTGACCTTCTCCA	TTTTATAACTTCTTTTTTGAATAGAGTGAAACCTTAAATTTTTTGGAAGATGGTGAGAGGGAAGACCCAAATGCGGAGGATTGAAAATGCTACAAGTAGACAAGTGACCTTCTCCA	116	136	WT or Sub	N/A
28	TTTTATAACTTCTTTTTTGAATAGAGTGAAACCTTAAATTTTTTGGAAGATGGTGAGAGGGAAGACTCAAATGCGGAGGATTGAAAATGCTACAAGTAGACAAGTGACCTTCTCCA	TTTTATAACTTCTTTTTTGAATAGAGTGAAACCTTAAATTTTTTGGAAGATGGTGAGAGGGAAGACTCAAATGCGGAGGGTTGAAAATGCTACAAGTAGACAAGTGACCTTCTCCA	116	134	WT or Sub	N/A
29	TTTTATAACTTCTTTTTTGAATAGAGTGAAACCTTAAATTTTTTGGAAGATGGTGAGAGGGAAGACTCAAATGCGGAGGATTGAAAATGCTACAAGTAGACAAGTGACCTTCTCCA	TTTTATAACTTCCTTTTTGAATAGAGTGAAACCTTAAATTTTTTGGAAGATGGTGAGAGGGAAGACTCAAATGCGGAGGATTGAAAATGCTACAAGTAGACAAGTGACCTTCTCCA	116	132	WT or Sub	N/A
30	TTTTATAACTTCTTTTTTGAATAGAGTGAAACCTTAAATTTTTTGGAAGATGGTGAGAGGGAAGACTCAAATGCGGAGGATTGAAAATGCTACAAGTAGACAAGTGACCTTCTCCA	TTTTATAACTTCTTTTTTGAATAGAGTGAAACCTTAAATTTTTTGGAAGATGGTGAGAGGGAAGACTCAAATACGGAGGATTGAAAATGCTACAAGTAGACAAGTGACCTTCTCCA	116	131	WT or Sub	N/A
31	TTTTATAACTTCTTTTTTGAATAGAGTGAAACCTTAAATTTTTTGGAAGATGGTGAGAGGGAAGACTCAAATGCGGAGGATTGAAAATGCTACAAGTAGACAAGTGACCTTCTCCA	TTTTATAACTTCTTTTTTGAATAGAGCGAAACCTTAAATTTTTTGGAAGATGGTGAGAGGGAAGACTCAAATGCGGAGGATTGAAAATGCTACAAGTAGACAAGTGACCTTCTCCA	116	130	WT or Sub	N/A
32	TTTTATAACTTCTTTTTTGAATAGAGTGAAACCTTAAATTTTTTGGAAGATGGTGAGAGGGAAGACTCAAATGCGGAGGATTGAAAATGCTACAAGTAGACAAGTGACCTTCTCCA	TTTTATAACTTCTTTTTTGAATAGAGTGAAACCTTAAATTTTTTGGAGGATGGTGAGAGGGAAGACTCAAATGCGGAGGATTGAAAATGCTACAAGTAGACAAGTGACCTTCTCCA	116	129	WT or Sub	N/A
33	TTTTATAACTTCTTTTTTGAATAGAGTGAAACCTTAAATTTTTTGGAAGATGGTGAGAGGGAAGACTCAAATGCGGAGGATTGAAAATGCTACAAGTAGACAAGTGACCTTCTCCA	TTTTATAACCTCTTTTTTGAATAGAGTGAAACCTTAAATTTTTTGGAAGATGGTGAGAGGGAAGACTCAAATGCGGAGGATTGAAAATGCTACAAGTAGACAAGTGACCTTCTCCA	116	128	WT or Sub	N/A
34	TTTTATAACTTCTTTTTTGAATAGAGTGAAACCTTAAATTTTTTGGAAGATGGTGAGAGGGAAGACTCAAATGCGGAGGATTGAAAATGCTACAAGTAGACAAGTGACCTTCTCCA	TTTTATAGCTTCTTTTTTGAATAGAGTGAAACCTTAAATTTTTTGGAAGATGGTGAGAGGGAAGACTCAAATGCGGAGGATTGAAAATGCTACAAGTAGACAAGTGACCTTCTCCA	116	128	WT or Sub	N/A
35	TTTTATAACTTCTTTTTTGAATAGAGTGAAACCTTAAATTTTTTGGAAGATGGTGAGAGGGAAGACTCAAATGCGGAGGATTGAAAATGCTACAAGTAGACAAGTGACCTTCTCCA	TTTTATAACTCCTTTTTTGAATAGAGTGAAACCTTAAATTTTTTGGAAGATGGTGAGAGGGAAGACTCAAATGCGGAGGATTGAAAATGCTACAAGTAGACAAGTGACCTTCTCCA	116	122	WT or Sub	N/A
36	TTTTATAACTTCTTTTTTGAATAGAGTGAAACCTTAAATTTTTTGGAAGATGGTGAGAGGGAAGACTCAAATGCGGAGGATTGAAAATGCTACAAGTAGACAAGTGACCTTCTCCA	TTTTATAACTTCTTTTTTGAATAGAGTGAAACCTTAAATTTTTTGGAAGATGGTGAGAGGGAAGACTCAAATGCGGAGGATTGAAGATGCTACAAGTAGACAAGTGACCTTCTCCA	116	114	WT or Sub	N/A
37	TTTTATAACTTCTTTTTTGAATAGAGTGAAACCTTAAATTTTTTGGAAGATGGTGAGAGGGAAGACTCAAATGCGGAGGATTGAAAATGCTACAAGTAGACAAGTGACCTTCTCCA	TTTTATAACTTCTTTTTTGAATAGAGTGAAACCTTAAATTTTTTGGAAGATGGTGAGAGGGAAGACTCAAATGCGGAGGATTGAAAATGCTACAAGTAGACAAGTGGCCTTCTCCA	116	112	WT or Sub	N/A
38	TTTTATAACTTCTTTTTTGAATAGAGTGAAACCTTAAATTTTTTGGAAGATGGTGAGAGGGAAGACTCAAATGCGGAGGATTGAAAATGCTACAAGTAGACAAGTGACCTTCTCCA	TTTTATAACTTCTTTTTTGAATAGAGTGAAACCTTAAATTTTTTGGAAGACGGTGAGAGGGAAGACTCAAATGCGGAGGATTGAAAATGCTACAAGTAGACAAGTGACCTTCTCCA	116	110	WT or Sub	N/A
39	TTTTATAACTTCTTTTTTGAATAGAGTGAAACCTTAAATTTTTTGGAAGATGGTGAGAGGGAAGACTCAAATGCGGAGGATTGAAAATGCTACAAGTAGACAAGTGACCTTCTCCA	TTTTATAACTTCTTTTTTGAATAGAGTGAAACCTTAAATTTTTTGGAAGATGGTGAGAGGGAAGACTCAAATGCGGAGGATTGAAAACGCTACAAGTAGACAAGTGACCTTCTCCA	116	108	WT or Sub	N/A
40	TTTTATAACTTCTTTTTTGAATAGAGTGAAACCTTAAATTTTTTGGAAGATGGTGAGAGGGAAGACTCAAATGCGGAGGATTGAAAATGCTACAAGTAGACAAGTGACCTTCTCCA	TTTTATAACTTCTTTTTTGAATAGAGTGAAACCTTAAATTTTTTGGAAGATAGTGAGAGGGAAGACTCAAATGCGGAGGATTGAAAATGCTACAAGTAGACAAGTGACCTTCTCCA	116	93	WT or Sub	N/A
41	TTTTATAACTTCTTTTTTGAATAGAGTGAAACCTTAAATTTTTTGGAAGATGGTGAGAGGGAAGACTCAAATGCGGAGGATTGAAAATGCTACAAGTAGACAAGTGACCTTCTCCA	TTTTATAACTTCTTTTTTGAGTAGAGTGAAACCTTAAATTTTTTGGAAGATGGTGAGAGGGAAGACTCAAATGCGGAGGATTGAAAATGCTACAAGTAGACAAGTGACCTTCTCCA	116	91	WT or Sub	N/A
42	TTTTATAACTTCTTTTTTGAATAGAGTGAAACCTTAAATTTTTTGGAAGATGGTGAGAGGGAAGACTCAAATGCGGAGGATTGAAAATGCTACAAGTAGACAAGTGACCTTCTCCA	TTTTATAACTTCTTTTTTGAATAGAGTGAAACCCTAAATTTTTTGGAAGATGGTGAGAGGGAAGACTCAAATGCGGAGGATTGAAAATGCTACAAGTAGACAAGTGACCTTCTCCA	116	89	WT or Sub	N/A
43	TTTTATAACTTCTTTTTTGAATAGAGTGAAACCTTAAATTTTTTGGAAGATGGTGAGAGGGAAGACTCAAATGCGGAGGATTGAAAATGCTACAAGTAGACAAGTGACCTTCTCCA	TTTTATAACTTCTTTTTTGAATAGAGTGAAACCTTAAATTTTTTGGAAGATGGTGAGAGGGAAGACTCAAATGCAGAGGATTGAAAATGCTACAAGTAGACAAGTGACCTTCTCCA	116	88	WT or Sub	N/A
44	TTTTATAACTTCTTTTTTGAATAGAGTGAAACCTTAAATTTTTTGGAAGATGGTGAGAGGGAAGACTCAAATGCGGAGGATTGAAAATGCTACAAGTAGACAAGTGACCTTCTCCA	TTTTATAACTTCTTTTTTGAATGGAGTGAAACCTTAAATTTTTTGGAAGATGGTGAGAGGGAAGACTCAAATGCGGAGGATTGAAAATGCTACAAGTAGACAAGTGACCTTCTCCA	116	88	WT or Sub	N/A
45	TTTTATAACTTCTTTTTTGAATAGAGTGAAACCTTAAATTTTTTGGAAGATGGTGAGAGGGAAGACTCAAATGCGGAGGATTGAAAATGCTACAAGTAGACAAGTGACCTTCTCCA	TTTTATAACTTCTTTTTTGAATAGAGTGAAACCTTAAATTTTTTGGGAGATGGTGAGAGGGAAGACTCAAATGCGGAGGATTGAAAATGCTACAAGTAGACAAGTGACCTTCTCCA	116	87	WT or Sub	N/A
46	TTTTATAACTTCTTTTTTGAATAGAGTGAAACCTTAAATTTTTTGGAAGATGGTGAGAGGGAAGACTCAAATGCGGAGGATTGAAAATGCTACAAGTAGACAAGTGACCTTCTCCA	TTTTACAACTTCTTTTTTGAATAGAGTGAAACCTTAAATTTTTTGGAAGATGGTGAGAGGGAAGACTCAAATGCGGAGGATTGAAAATGCTACAAGTAGACAAGTGACCTTCTCCA	116	85	WT or Sub	N/A
47	TTTTATAACTTCTTTTTTGAATAGAGTGAAACCTTAAATTTTTTGGAAGATGGTGAGAGGGAAGACTCAAATGCGGAGGATTGAAAATGCTACAAGTAGACAAGTGACCTTCTCCA	TTTTATAACTTCTTTTTTGAATAGAGTGAAACCTTAAATTTTTTGGAAGATGGTGAGAGGGAAGACTCAAACGCGGAGGATTGAAAATGCTACAAGTAGACAAGTGACCTTCTCCA	116	82	WT or Sub	N/A
48	TTTTATAACTTCTTTTTTGAATAGAGTGAAACCTTAAATTTTTTGGAAGATGGTGAGAGGGAAGACTCAAATGCGGAGGATTGAAAATGCTACAAGTAGACAAGTGACCTTCTCCA	TTTTATAACTTCTTTTTTGAATAGAGTGAAACCTTAAATTTTTTGGAAGATGGTGAGAGGGAAGACTCAAATGCGGAGGATTGAAAGTGCTACAAGTAGACAAGTGACCTTCTCCA	116	79	WT or Sub	N/A
49	TTTTATAACTTCTTTTTTGAATAGAGTGAAACCTTAAATTTTTTGGAAGATGGTGAGAGGGAAGACTCAAATGCGGAGGATTGAAAATGCTACAAGTAGACAAGTGACCTTCTCCA	TTTTATAACTTCTTTTTTGAATAGAGTGAAACCTTAAATTTTTTGGAAGATGGTGAGAGGGAAGACTCAAGTGCGGAGGATTGAAAATGCTACAAGTAGACAAGTGACCTTCTCCA	116	79	WT or Sub	N/A
50	TTTTATAACTTCTTTTTTGAATAGAGTGAAACCTTAAATTTTTTGGAAGATGGTGAGAGGGAAGACTCAAATGCGGAGGATTGAAAATGCTACAAGTAGACAAGTGACCTTCTCCA	TTTTATGACTTCTTTTTTGAATAGAGTGAAACCTTAAATTTTTTGGAAGATGGTGAGAGGGAAGACTCAAATGCGGAGGATTGAAAATGCTACAAGTAGACAAGTGACCTTCTCCA	116	76	WT or Sub	N/A
51	TTTTATAACTTCTTTTTTGAATAGAGTGAAACCTTAAATTTTTTGGAAGATGGTGAGAGGGAAGACTCAAATGCGGAGGATTGAAAATGCTACAAGTAGACAAGTGACCTTCTCCA	TTTTATAACTTCTTTTTTGAATAGAGTGAAACCTTAAATTTTTTGGAAGATGGTGAGAGAGAAGACTCAAATGCGGAGGATTGAAAATGCTACAAGTAGACAAGTGACCTTCTCCA	116	76	WT or Sub	N/A
52	TTTTATAACTTCTTTTTTGAATAGAGTGAAACCTTAAATTTTTTGGAAGATGGTGAGAGGGAAGACTCAAATGCGGAGGATTGAAAATGCTACAAGTAGACAAGTGACCTTCTCCA	TTTTATAACTTCTTTTTTGAATAGAGTGAGACCTTAAATTTTTTGGAAGATGGTGAGAGGGAAGACTCAAATGCGGAGGATTGAAAATGCTACAAGTAGACAAGTGACCTTCTCCA	116	74	WT or Sub	N/A
53	TTTTATAACTTCTTTTTTGAATAGAGTGAAACCTTAAATTTTTTGGAAGATGGTGAGAGGGAAGACTCAAATGCGGAGGATTGAAAATGCTACAAGTAGACAAGTGACCTTCTCCA	TTTCATAACTTCTTTTTTGAATAGAGTGAAACCTTAAATTTTTTGGAAGATGGTGAGAGGGAAGACTCAAATGCGGAGGATTGAAAATGCTACAAGTAGACAAGTGACCTTCTCCA	116	73	WT or Sub	N/A
54	TTTTATAACTTCTTTTTTGAATAGAGTGAAACCTTAAATTTTTTGGAAGATGGTGAGAGGGAAGACTCAAATGCGGAGGATTGAAAATGCTACAAGTAGACAAGTGACCTTCTCCA	TTTTATAACTTCTTTTTTGAATAGAGTGAAACCTTAAATTTTTTGGAAGATGGTGAGAGGGAAGACTCAAATGCGGAGGATTGAAAATGCTACAAGTAGGCAAGTGACCTTCTCCA	116	71	WT or Sub	N/A
55	TTTTATAACTTCTTTTTTGAATAGAGTGAAACCTTAAATTTTTTGGAAGATGGTGAGAGGGAAGACTCAAATGCGGAGGATTGAAAATGCTACAAGTAGACAAGTGACCTTCTCCA	TTTTATAACTTCTTTTTTGAATAGAGTGAAACCTTAAATTTTTTGGAAGATGATGAGAGGGAAGACTCAAATGCGGAGGATTGAAAATGCTACAAGTAGACAAGTGACCTTCTCCA	116	70	WT or Sub	N/A
56	TTTTATAACTTCTTTTTTGAATAGAGTGAAACCTTAAATTTTTTGGAAGATGGTGAGAGGGAAGACTCAAATGCGGAGGATTGAAAATGCTACAAGTAGACAAGTGACCTTCTCCA	TTTTATAACTTCTTTTTTGAATAGAGTGAAACCTTAAATTTTTTGGAAGATGGTGAGAGGGAAGACTCAAAT-CGGAGGATTGAAAATGCTACAAGTAGACAAGTGACCTTCTCCA	115	69	del	N/A
57	TTTTATAACTTCTTTTTTGAATAGAGTGAAACCTTAAATTTTTTGGAAGATGGTGAGAGGGAAGACTCAAATGCGGAGGATTGAAAATGCTACAAGTAGACAAGTGACCTTCTCCA	TTTTATAACTTCTTTTTTGAATAGAGTGAAACCTTGAATTTTTTGGAAGATGGTGAGAGGGAAGACTCAAATGCGGAGGATTGAAAATGCTACAAGTAGACAAGTGACCTTCTCCA	116	68	WT or Sub	N/A
58	TTTTATAACTTCTTTTTTGAATAGAGTGAAACCTTAAATTTTTTGGAAGATGGTGAGAGGGAAGACTCAAATGCGGAGGATTGAAAATGCTACAAGTAGACAAGTGACCTTCTCCA	TTTTATAACTTCTTTTTTGAATAGAGTGAAACCTTAAATTTTTTGGAAGATGGTGAGAGGGAAGACTCAAATGCGGAGGATTGAGAATGCTACAAGTAGACAAGTGACCTTCTCCA	116	66	WT or Sub	N/A
59	TTTTATAACTTCTTTTTTGAATAGAGTGAAACCTTAAATTTTTTGGAAGATGGTGAGAGGGAAGACTCAAATGCGGAGGATTGAAAATGCTACAAGTAGACAAGTGACCTTCTCCA	TTTTATAACTTCTTTTTTGAATAGAGTGAAACCTTAAATTTTTTGGAAGATGGTGAGAAGGAAGACTCAAATGCGGAGGATTGAAAATGCTACAAGTAGACAAGTGACCTTCTCCA	116	65	WT or Sub	N/A
60	TTTTATAACTTCTTTTTTGAATAGAGTGAAACCTTAAATTTTTTGGAAGATGGTGAGAGGGAAGACTCAAATGCGGAGGATTGAAAATGCTACAAGTAGACAAGTGACCTTCTCCA	TTTTATAACTTCTTTTTTGAATAGAGTGAAACCTTAAATTTTTTGGAAGATGGTGAGAGGGAAGATTCAAATGCGGAGGATTGAAAATGCTACAAGTAGACAAGTGACCTTCTCCA	116	64	WT or Sub	N/A
61	TTTTATAACTTCTTTTTTGAATAGAGTGAAACCTTAAATTTTTTGGAAGATGGTGAGAGGGAAGACTCAAATGCGGAGGATTGAAAATGCTACAAGTAGACAAGTGACCTTCTCCA	TTTTATAACTTCTTTTTTGAATAGAGTGAAACCTTAAATTTTTCGGAAGATGGTGAGAGGGAAGACTCAAATGCGGAGGATTGAAAATGCTACAAGTAGACAAGTGACCTTCTCCA	116	62	WT or Sub	N/A
62	TTTTATAACTTCTTTTTTGAATAGAGTGAAACCTTAAATTTTTTGGAAGATGGTGAGAGGGAAGACTCAAATGCGGAGGATTGAAAATGCTACAAGTAGACAAGTGACCTTCTCCA	TTTTATAACTTCTTTTTTGAATAGAGTGAAACCTTAAATTTTTTGGAAGATGGTGAGAGGGAAGACTCAAAT--GGAGGATTGAAAATGCTACAAGTAGACAAGTGACCTTCTCCA	114	58	del	N/A
[truncated: 513 more rows]

## Sheet: LsSOC1(2nd,DMSO)
#ID	WT Sequence	RGEN Treated Sequence	Length	Count	Type	HDR
[truncated: 430 more rows]

## Sheet: LsSOC1(2nd,0.1uM TSA)
#ID	WT Sequence	RGEN Treated Sequence	Length	Count	Type	HDR
[truncated: 539 more rows]

[truncated: 15 more sheets: LsSOC1(2nd,1uM TSA), LsSOC1(2nd,10uM TSA), LsSOC1(3rd,DMSO), LsSOC1(3rd,0.1uM TSA), LsSOC1(3rd,1uM TSA), LsSOC1(3rd,10uM TSA), NbPDS(1st,DMSO), NbPDS(1st,0.1uM TSA), NbPDS(1st,1uM TSA), NbPDS(2nd,DMSO), NbPDS(2nd,0.1uM TSA), NbPDS(2nd,1uM TSA), NbPDS(3rd,DMSO), NbPDS(3rd,0.1uM TSA), NbPDS(3rd,1uM TSA)]
